# Supplementary material for: Comprehensive repertoire of the chromosomal alteration and mutational signatures across 16 cancer types
Source: Nat Genet. 2026 Feb 13;58(3):570–81. doi: 10.1038/s41588-025-02474-x (PMC12987726; doi:10.1038/s41588-025-02474-x)
Supplement: Supplementary file 3 — Summary statistics of Genomics England cohort data and signature analysis. [file 41588_2025_2474_MOESM3_ESM.xlsx]

## Sheet: Data description
Supplementary Table 1	Selection of tumour samples from The 100,000 Genomes Project pan-cancer domain
Supplementary Table 2	Tumour groups included in study
Supplementary Table 3	Description of signatures extracted in this study
Supplementary Table 4a	SBS mutational signature activities
Supplementary Table 4b	DBS mutational signature activities
Supplementary Table 4c	ID mutational signature activities
Supplementary Table 4d	CNV mutational signature activities
Supplementary Table 4e	SV mutational signature activities
Supplementary Table 5a	SBS mutational signatures
Supplementary Table 5b	DBS mutational signatures
Supplementary Table 5c	ID mutational signatures
Supplementary Table 5d	CNV mutational signatures
Supplementary Table 5e	SV mutational signatures
Supplementary Table 6	Association statistics between signature activities and tumour suppressor gene inactivation
Supplementary Table 7	Association statistics between signature activities and treatment received by participants
Supplementary Table 8	Association statistics between signature activities and clinical features of tumours
Supplementary Table 9	Association statistics between signature activities and genomic alterations
Supplementary Table 10	Association between signature activities and tumour histology
Supplementary Table 11	Timing of signature mutations
Supplementary Table 12	Survival analysis summary statistics
Supplementary Table 13	Software and data used in this study and SigProfilerExtractor parameters used for signature extraction in each mutation type.

## Sheet: Supp. Table 1
Before clinical data quality control	14129
Conflicting participant sex information	22
Sample could not be assigned to a considered tumour group	1918
Unclear if a primary tumour or metastases was sampled	144
Day of sampling is unclear	8
Participant <18 years old on day of sampling	270
After clinical data quality control	11878
Before sequencing data quality control	11878
Tumour sample cross-contamination >1%	75
Germline sample cross-contamination >1%	47
Tumour-group-specific single nucleotide variant Z-score < -3	145
After sequencing data quality control	11611
Before exclusion of duplicate samples	11611
After exclusion of duplicate samples	10983

## Sheet: Supp. Table 2
signature_extraction_group	tumour_group	Organ	Primary subtype	Included subtypes	count	female	male	median age
Bladder	Bladder-TCC	Bladder	Transitional cell carcinoma	Transitional cell carcinoma	305	85	220	72
Breast	Breast-DuctalCA	Breast	Ductal carcinoma	Ductal carcinoma, medullary carcinoma, mucinous carcinoma, papillary breast cancer, tubular breast cancer	2001	1964	37	60
Breast	Breast-LobularCA	Breast	Lobular carcinoma	Lobular carcinoma	305	305	0	61
CNS	CNS-Astro	Central nervous system	Astrocytoma	Astrocytoma	61	22	39	37
CNS	CNS-GBM-IDHmut	Central nervous system	Glioblastoma (IDH mutant)	Glioblastoma (IDH mutant)	27	14	13	38
CNS	CNS-GBM-IDHwt	Central nervous system	Glioblastoma (IDH wildtype)	Glioblastoma (IDH wildtype)	241	82	159	61
CNS	CNS-Menin	Central nervous system	Meningioma	Meningioma	56	39	17	57.5
CNS	CNS-Oligo	Central nervous system	Oligodendroglioma	Oligodendroglioma	55	28	27	45
Colorectal	ColoRect-AdenoCA	Colorectum	Adenocarcinoma	Adenocarcinoma, mucinous adenocarcinoma	2324	935	1389	69
Haematological	Haem-ALL	Haematological	Acute lymphocytic leukaemia	Acute lymphocytic leukaemia, precursor B cell lymphoblastic leukaemia, precursor T cell lymphoblastic leukaemia	52	21	31	25
Haematological	Haem-AML	Haematological	Acute myeloid leukaemia	Acute myeloid leukaemia	133	60	73	57
Haematological	Haem-CLL	Haematological	Chronic lymphocytic leukaemia	Chronic lymphocytic leukaemia	157	54	103	51
Haematological	Haem-CML	Haematological	Chronic myeloid leukaemia	Chronic myeloid leukaemia	49	23	26	55
Haematological	Haem-MM	Haematological	Multiple myeloma	Multiple myeloma	61	26	35	71
Haematological	Haem-MPN	Haematological	Myeloproliferative neoplasms	Myeloproliferative neoplasm, chronic neutrophilic leukaemia, essential thombocythemaia, polycythemia vera, (not chronic myeloid leukaemia	53	36	17	58
Head_and_neck	HeadNeck-SCC	Head and neck	Squamous cell carcinoma	Squamous cell carcinoma	201	69	132	64
Hepatopancreatobiliary	BileDuct-AdenoCA	Bile duct	Adenocarcinoma	Adenocarcinoma, cholangiocarcinoma	34	19	15	68.5
Hepatopancreatobiliary	Liver-HCC	Liver	Hepatocellular carcinoma	Hepatocellular carcinoma	24	-1	-1	70
Hepatopancreatobiliary	Panc-AdenoCA	Pancreatic	Adenocarcinoma	Adenocarcinoma, ductal carcinoma	94	41	53	70
Kidney	Kidney-CCRCC	Kidney	Clear cell renal cell carcinoma	Clear cell carcinoma	872	313	559	63
Kidney	Kidney-ChRCC	Kidney	Chromophobe renal cell carcinoma	Chromophobe carcinoma	68	43	25	62
Kidney	Kidney-PRCC	Kidney	Papillary renal cell carcinoma	Papillary carcinoma	105	34	71	62
Lung	Lung-AdenoCA	Lung	Adenocarcinoma	Adenocarcinoma, clear cell carcinoma, mucinous carcinoma, papillary	677	376	301	69
Lung	Lung-LargeCell	Lung	Large cell carcinoma	Large cell carcinoma	25	9	16	69
Lung	Lung-SCC	Lung	Squamous cell carcinoma	Squamous cell carcinoma	382	122	260	70
Lung	Lung-SmallCell	Lung	Small cell carcinoma	Small cell carcinoma	26	11	15	70.5
Lung	Mes-Mesothelioma	Mesothelium	Mesothelioma	Mesothelioma	35	6	29	69
Ovary	Ovary-AdenoCA	Ovary	Adenocarcinoma	Adenocarcinoma, endometrioid carcinoma, serous cystadenocarcinoma, clear cell carcinoma, papillary serous carcinoma, mucinous cystadenocarcinomas	454	454	0	62
Prostate	Prost-AdenoCA	Prostate	Adenocarcinoma	Adenocarcinoma	366	0	366	64
Sarcoma	Sarcoma-Chondro	Sarcoma	Chondrosarcoma	Chondrosarcoma	117	46	71	57
Sarcoma	Sarcoma-Leiomyo	Sarcoma	Leiomyosarcoma	Leiomyosarcoma	95	47	48	63
Sarcoma	Sarcoma-Liposarc	Sarcoma	Liposarcoma	Liposarcoma	111	44	67	63
Sarcoma	Sarcoma-Myxofibro	Sarcoma	Myxofibrosarcoma	Myxofibrosarcoma	126	57	69	69
Sarcoma	Sarcoma-Osteosarc	Sarcoma	Osteosarcoma	Osteosarcoma	60	29	31	36
Sarcoma	Sarcoma-SCS	Sarcoma	Spindle cell sarcoma	Spindle cell sarcoma	64	27	37	62.5
Sarcoma	Sarcoma-SS	Tissue	Synovial sarcoma	Synovial sarcoma	34	14	20	39
Skin	Skin-Melanoma	Skin	Melanoma	Melanoma	270	120	150	66
Testis	Testis-GCT	Testis	Germ cell tumour	Germ cell tumour, seminoma, non-seminoma, embryonal carcinoma, teratocarcinoma	51	0	51	35
Upper_gastrointestinal	Eso-AdenoCA	Oesophageal	Adenocarcinoma	Adenocarcinoma	91	13	78	66
Upper_gastrointestinal	Stomach-AdenoCA	Stomach	Adenocarcinoma	Adenocarcinoma, signet ring carcinoma	72	20	52	67
Uterus	Uterus-AdenoCA	Uterus	Adenocarcinoma	Adenocarcinoma, endometrioid carcinoma, serous carcinoma, clear cell carcinoma, papillary serous carcinoma, carcinosarcoma	649	649	0	68

## Sheet: Supp. Table 3
Signature	Comment	Decomposition	Decomposition similarity	Previous work	Similarity	COSMIC mutational process	COSMIC experimental support	Proposed aetiology (this work)	Evidence	Multiple cohorts	Agrees with literature
SBS1	COSMIC		0		0	Spontaneous deamination of 5-methylcytosine	-	Spontaneous deamination of 5-methylcytosine	Composed of CG>TG mutations. Significantly age-associated across multiple cohorts.	TRUE	TRUE
SBS2	COSMIC		0		0	APOBEC activity	Chan et al. 2015 Nature Genetics	APOBEC activity	Associated with HRd activity. Mutations significantly later than other signatures.	TRUE	TRUE
SBS3	COSMIC	Signature SBS5 (35.72%) & Signature SBS8 (26.62%) & Signature SBS39 (37.66%)	0.95		0	HR deficiency	Zámborszky et al. 2017 Oncogene	HR deficiency	Associated with BRCA2 inactivation. Mutations significantly later than other signatures in Breast-DuctalCA.	FALSE	TRUE
SBS4	COSMIC	Signature SBS5 (3.22%) & Signature SBS8 (46.56%) & Signature SBS24 (22.12%) & Signature SBS45 (28.10%)	0.97		0	Tobacco smoking	Nik-Zainal et al. 2015 Mutagenesis	Tobacco smoking	Prevelant at high rates in lung cancers. Mutations significantly earlier and more clonal than other signatures in lung cancers.	FALSE	TRUE
SBS5	COSMIC	Signature SBS1 (3.20%) & Signature SBS40 (46.92%) & Signature SBS92 (49.88%)	0.93		0	Aging / Tobacco smoking / NER deficiency	-	Clock-like	Significantly associated with age across multiple cancer types.	TRUE	FALSE
SBS6	COSMIC	Signature SBS1 (28.00%) & Signature SBS5 (8.52%) & Signature SBS15 (35.00%) & Signature SBS84 (28.48%)	0.96		0	MMR deficiency	Meier et al. 2018 Genome Research			FALSE	FALSE
SBS7a	COSMIC	Signature SBS2 (35.44%) & Signature SBS7b (64.56%)	0.9		0	UV light exposure	Nik-Zainal et al. 2015 Mutagenesis	UV light exposure	Prevelance in melanomas. Mutations significantly earlier and more clonal than other signatures.	FALSE	TRUE
SBS7b	COSMIC	Signature SBS7a (26.86%) & Signature SBS30 (17.04%) & Signature SBS31 (56.10%)	0.91		0	UV light exposure	Nik-Zainal et al. 2015 Mutagenesis	UV light exposure	Prevelance in melanomas. Mutations significantly more clonal than other signatures.	FALSE	TRUE
SBS7c	COSMIC		0		0	UV light exposure	-	UV light exposure / MMR deficiency	Prevelance in melanomas. Associated with PMS2 inactivation and subclonal mutations in ColoRect-AdenoCA.	FALSE	FALSE
SBS7d	COSMIC		0		0	UV light exposure	-	UV light exposure	Prevelance in melanomas.	FALSE	TRUE
SBS8	COSMIC	Signature SBS4 (61.70%) & Signature SBS96 (38.30%)	0.88		0	HR deficiency / NER deficiency	-			FALSE	FALSE
SBS9	COSMIC	Signature SBS5 (36.54%) & Signature SBS28 (11.28%) & Signature SBS93 (52.18%)	0.82		0	Polymerase eta somatic hypermutation	-			FALSE	FALSE
SBS10a	COSMIC	Signature SBS1 (0.54%) & Signature SBS56 (99.46%)	0.92		0	POLE exonuclease domain mutation	Li et al. 2018 J Clin Invest	POLE exonuclease domain mutation	Associated with POLE inactivation.	TRUE	TRUE
SBS10b	COSMIC		0		0	POLE exonuclease domain mutation	Li et al. 2018 J Clin Invest	POLE exonuclease domain mutation	Associated with POLE inactivation.	TRUE	TRUE
SBS10c	COSMIC	Signature SBS1 (1.66%) & Signature SBS5 (42.32%) & Signature SBS34 (10.90%) & Signature SBS56 (45.12%)	0.95		0	Defective POLD1 proofreading	-			FALSE	FALSE
SBS11	COSMIC	Signature SBS7b (39.26%) & Signature SBS32 (60.74%)	0.91		0	Temozolomide chemotherapy / MMR deficiency + temozolomide	Kucab et al. 2019 Cell			FALSE	FALSE
SBS12	COSMIC	Signature SBS5 (17.92%) & Signature SBS26 (82.08%)	0.93		0	Unknown	-			FALSE	FALSE
SBS13	COSMIC		0		0	APOBEC activity	Chan et al. 2015 Nature Genetics	APOBEC activity	Associated with HRD activity. Mutations significantly later than other signatures.	FALSE	TRUE
SBS14	COSMIC	Signature SBS1 (0.14%) & Signature SBS10a (21.94%) & Signature SBS20 (77.92%)	0.84		0	MMR deficiency + POLE mutation	Hodel et al. 2020 Molecular Cell			FALSE	FALSE
SBS15	COSMIC	Signature SBS6 (100.00%)	0.86		0	MMR deficiency	Meier et al. 2018 Genome Research	MMR deficiency	Associated with MSH6 inactivation. Mutations significantly more subclonal than other signatures	TRUE	TRUE
SBS16	COSMIC	Signature SBS88 (33.36%) & Signature SBS92 (66.64%)	0.85		0	Unknown	-			FALSE	FALSE
SBS17a	COSMIC		0		0	Damage by ROS	-	POLG mutations	Mutations later and more subclonal than other signatures. Associated with POLG inactivation although not study-wide significant.	FALSE	FALSE
SBS17b	COSMIC		0		0	Damage by ROS / 5FU chemotherapy	Christensen et al. 2019 Nature Communications	POLG mutations	Associated with POLG inactivation. Clonal mutations significantly later than other signatures.	FALSE	FALSE
SBS18	COSMIC	Signature SBS1 (1.06%) & Signature SBS5 (9.64%) & Signature SBS29 (40.24%) & Signature SBS36 (49.06%)	0.96		0	Damage by ROS	Kucab et al. 2019 Cell	MUTYH inactivation	Associated with MUTYH germline mutations. Clonal mutations significantly earlier than other signatures across multiple cohorts.	TRUE	FALSE
SBS19	COSMIC	Signature SBS5 (8.74%) & Signature SBS23 (59.88%) & Signature SBS97 (31.38%)	0.89		0	Unknown	-			FALSE	FALSE
SBS20	COSMIC	Signature SBS14 (20.50%) & Signature SBS44 (53.10%) & Signature SBS45 (26.40%)	0.89		0	MMR deficiency + POLD1 mutation	Meier et al. 2018 Genome Research		No significant association with POLD1 inactivation.	FALSE	FALSE
SBS21	COSMIC		0		0	MMR deficiency	Meier et al. 2018 Genome Research	MMR deficiency	Associated with MSH6 inactivation.	FALSE	TRUE
SBS22	COSMIC		0		0	Aristolochic acid exposure	Nik-Zainal et al. 2015 Mutagenesis	Exogenous exposure (consistent with aristolochic acid exposure)	Mutations significantly more clonal than other signatures in Kidney cancers.	TRUE	TRUE
SBS23	COSMIC	Signature SBS1 (1.42%) & Signature SBS11 (22.06%) & Signature SBS19 (38.06%) & Signature SBS42 (38.46%)	0.93		0	Unknown	-	POLD1 inactivation	Significantly associated with germline POLD1 mutations in Bladder-TCC. Inversely associated with age suggesting a germline propensity.	FALSE	FALSE
SBS24	COSMIC	Signature SBS29 (74.44%) & Signature SBS42 (25.56%)	0.89		0	Aflatoxin exposure	Chawanthayatham et al. 2017 PNAS			FALSE	FALSE
SBS26	COSMIC	Signature SBS1 (1.00%) & Signature SBS12 (80.10%) & Signature SBS54 (18.90%)	0.96		0	MMR deficiency	Meier et al. 2018 Genome Research	MMR deficiency	Associated with MSH6 inactivation, in particular associated with germline MSH6 mutations across multiple tumour groups. Mutations significantly later and more subclonal than other signatures	TRUE	TRUE
SBS28	COSMIC		0		0	POLE exonuclease domain mutation	Hodel et al. 2020 Molecular Cell	POLE exonuclease domain mutation	Associated with POLE inactivation.	TRUE	TRUE
SBS29	COSMIC	Signature SBS1 (2.30%) & Signature SBS18 (42.28%) & Signature SBS24 (55.42%)	0.94		0	Tobacco chewing	-			FALSE	FALSE
SBS30	COSMIC	Signature SBS5 (18.28%) & Signature SBS7a (18.60%) & Signature SBS7b (26.26%) & Signature SBS32 (36.86%)	0.89		0	BER deficiency	Drost et al. 2017 Science	Base Excision Repair	Associated with germline NTHL1 and FEN1 mutations in Breast-DuctalCA.	FALSE	TRUE
SBS31	COSMIC	Signature SBS1 (0.58%) & Signature SBS5 (6.64%) & Signature SBS19 (26.30%) & Signature SBS23 (16.18%) & Signature SBS35 (50.30%)	0.9		0	Platinum chemotherapy	Boot et al. 2018 Genome Research			FALSE	FALSE
SBS32	COSMIC	Signature SBS1 (7.16%) & Signature SBS5 (39.42%) & Signature SBS11 (53.42%)	0.82		0	Azathioprine exposure	-			FALSE	FALSE
SBS33	COSMIC		0		0	Unknown	-			FALSE	FALSE
SBS34	COSMIC		0		0	Unknown	-			FALSE	FALSE
SBS35	COSMIC	Signature SBS4 (54.74%) & Signature SBS31 (45.26%)	0.84		0	Platinum chemotherapy	Boot et al. 2018 Genome Research			FALSE	FALSE
SBS36	COSMIC	Signature SBS18 (70.28%) & Signature SBS56 (29.72%)	0.98		0	BER deficiency	Pilati et al. 2017 Journal of Pathology			FALSE	FALSE
SBS37	COSMIC	Signature SBS1 (1.04%) & Signature SBS5 (5.02%) & Signature SBS9 (37.54%) & Signature SBS12 (56.40%)	0.88		0	Unknown	-			FALSE	FALSE
SBS38	COSMIC	Signature SBS1 (0.24%) & Signature SBS5 (0.34%) & Signature SBS45 (99.42%)	0.91		0	UV light exposure (indirect effect)	-			FALSE	FALSE
SBS39	COSMIC	Signature SBS3 (64.58%) & Signature SBS86 (35.42%)	0.92		0	Unknown	-	BRIP1 inactivation	Associated with BRCA2 somatic mutations in Breast-DuctalCA. Clonal mutations in Breast-DuctalCA significantly later than others. Significantly associated with the number of tandem duplication events. Results not seen in other cohorts so this is low confidence.	FALSE	TRUE
SBS40	COSMIC	Signature SBS2 (4.00%) & Signature SBS3 (59.58%) & Signature SBS5 (22.88%) & Signature SBS28 (4.06%) & Signature SBS36 (9.48%)	0.97		0	Unknown	-	Clock-like	Associated with age of patient across multiple tumour groups.	TRUE	TRUE
SBS41	COSMIC	Signature SBS34 (17.92%) & Signature SBS57 (20.96%) & Signature SBS93 (61.12%)	0.93		0	Unknown	-			FALSE	FALSE
SBS42	COSMIC	Signature SBS5 (11.44%) & Signature SBS23 (27.02%) & Signature SBS24 (30.80%) & Signature SBS84 (30.74%)	0.89		0	Haloalkanes exposure	Mimaki et al. 2016 Carcinogenesis			FALSE	FALSE
SBS44	COSMIC	Signature SBS1 (4.18%) & Signature SBS5 (31.74%) & Signature SBS20 (33.96%) & Signature SBS84 (30.12%)	0.88		0	MMR deficiency	Drost et al. 2017 Science	MMR deficiency	Associated with MSH6 inactivation across multiple tumour groups. Mutations significantly later and more subclonal than other signatures	TRUE	TRUE
SBS45	COSMIC	Signature SBS4 (58.84%) & Signature SBS38 (41.16%)	0.95		0	8-oxo-guanine introduced during sequencing	Costello et al. 2013, Nucleic Acid Research			FALSE	FALSE
SBS46	COSMIC	Signature SBS1 (0.78%) & Signature SBS5 (28.70%) & Signature SBS12 (48.88%) & Signature SBS17a (21.64%)	0.89		0	Sequencing artifact (early releases of TCGA)	-			FALSE	FALSE
SBS50	COSMIC		0		0	Sequencing artifact (blacklisted cancer samples for poor quality)	-			FALSE	FALSE
SBS51	COSMIC		0		0	Possible sequencing artifact	-			FALSE	FALSE
SBS52	COSMIC		0		0	Sequencing artifact (blacklisted cancer samples for poor quality)	-			FALSE	FALSE
SBS54	COSMIC		0		0	Germline variants contamination	-			FALSE	FALSE
SBS56	COSMIC	Signature SBS5 (9.24%) & Signature SBS10a (57.80%) & Signature SBS52 (32.96%)	0.98		0	Possible sequencing artifact	-	Indicator of POLD1 inactivation	Associated with POLD1 mutations in ColoRect-AdenoCA. This may still be a sequencing artifact which is related to mutations from POLD1 inactivation.	FALSE	FALSE
SBS57	COSMIC		0		0	Possible sequencing artifact	-	Indicator of MSH6 inactivation	Associated with MSH6 mutations in ColoRect-AdenoCA. Mutations are significantly more subclonal than other signatures. This may still be a sequencing artifact which is related to mutations from MSH6 inactivation.	FALSE	FALSE
SBS84	COSMIC		0		0	AID activity	-			FALSE	FALSE
SBS85	COSMIC	Signature SBS7c (12.72%) & Signature SBS7d (15.72%) & Signature SBS34 (16.42%) & Signature SBS51 (22.92%) & Signature SBS88 (32.22%)	0.9		0	AID activity	-			FALSE	FALSE
SBS86	COSMIC	Signature SBS1 (1.88%) & Signature SBS39 (98.12%)	0.81		0	Unknown chemotherapy	-			FALSE	FALSE
SBS88	COSMIC	Signature SBS1 (2.08%) & Signature SBS16 (37.50%) & Signature SBS28 (13.36%) & Signature SBS85 (47.06%)	0.89		0	Colibactin exposure	Pleguezuelos-Manzano et al. 2020 Nature	Exogenous exposure (consistent with colibactin exposure)	Mutations significantly more clonal than other signatures.	FALSE	TRUE
SBS89	COSMIC	Signature SBS1 (0.92%) & Signature SBS3 (90.26%) & Signature SBS5 (8.82%)	0.81		0	Unknown	-			FALSE	FALSE
SBS90	COSMIC		0		0	Duocarmycin exposure	Boot et al. 2019 BioRxiv			FALSE	FALSE
SBS92	COSMIC	Signature SBS5 (65.06%) & Signature SBS16 (18.50%) & Signature SBS31 (16.44%)	0.93		0	Tobacco smoking	-	Exogenous exposure (consistent with tobacco smoking)	Clonal mutations significantly more early than other signatures.	FALSE	TRUE
SBS93	COSMIC	Signature SBS1 (1.64%) & Signature SBS5 (34.78%) & Signature SBS41 (63.58%)	0.82		0	Unknown	-	POLG mutations	Associated with POLG inactivation. Clonal mutations significantly later than other signatures.	FALSE	FALSE
SBS94	COSMIC	Signature SBS1 (5.44%) & Signature SBS4 (62.86%) & Signature SBS5 (31.70%)	0.9		0	Unknown	-			FALSE	FALSE
SBS96	Previously extracted		0	SBS141, Degasperi et al. 2022	0.950581	Unknown	-			FALSE	FALSE
SBS97	Previously extracted		0	SBS129, Degasperi et al. 2022	0.992034	Unknown	-			FALSE	FALSE
SBS98	Previously extracted		0	SBS105, Degasperi et al. 2022	0.981603	Unknown	-			FALSE	FALSE
DBS1	COSMIC	Signature DBS11 (100.00%)	0.9		0	UV light exposure	Kucab et al. 2019 Cell	UV light exposure	Prevelance in melanomas.	FALSE	TRUE
DBS2	COSMIC		0		0	Tobacco smoking / Acetaldehyde exposure	Kucab et al. 2019 Cell	Tobacco smoking / acetaldehyde exposure / HRd	Prevelant at high rates in lung cancers. Mutations significantly earlier and more clonal than other signatures. Significantly associated with BRCA2 inactivation in Breast and Prostate cohorts.	TRUE	FALSE
DBS3	COSMIC		0		0	POLE exonuclease domain mutation	-	POLE exonuclease domain mutation	Association with POLE somatic mutations.	TRUE	TRUE
DBS4	COSMIC		0		0	Unknown	-	POLG mutations	Associated with POLG inactivation.	FALSE	FALSE
DBS5	COSMIC		0		0	Platinum chemotherapy	Kucab et al. 2019 Cell	Platinum chemotherapy	Associated with platinum therapy exposure. Clonal mutations significantly later than other signatures.	TRUE	TRUE
DBS6	COSMIC		0		0	Unknown	-	HR deficiency	Associated with BRCA1 inactivation and germline BARD1 mutations.	TRUE	FALSE
DBS7	COSMIC		0		0	MMR deficiency	-	POLG mutations	Associated with POLG inactivation. Clonal mutations significantly later than other signatures.	FALSE	FALSE
DBS8	COSMIC		0		0	Unknown	-			FALSE	FALSE
DBS9	COSMIC		0		0	Unknown	-			FALSE	FALSE
DBS10	COSMIC		0		0	MMR deficiency	-	POLE exonuclease domain mutation	Associated with somatic POLE mutations in CRC and uterus. Significantly associated with POLE signatures SBS10a,b, SBS28 and DBS3.	FALSE	FALSE
DBS11	COSMIC	Signature DBS1 (42.24%) & Signature DBS13 (57.76%)	0.96		0	APOBEC activity	-			FALSE	FALSE
DBS12	Previously extracted		0	DBS12, Degasperi et al. 2022	0.953523	Unknown	-			FALSE	FALSE
DBS13	Previously extracted		0	DBS17, Degasperi et al. 2022	0.869092	HR deficiency	-	HR deficiency	Associated with somatic BRCA2 mutations in Breast-DuctalCA and Ovary-AdenoCA, however, the opposite is seen in Uterus-AdenoCA. Clonal mutations later than other signatures.	FALSE	FALSE
DBS14	Previously extracted		0	DBS28, Degasperi et al. 2022	0.98893	Artifactual signature due to read misalignment	-	Artifactual signature due to read misalignment	Mutations are often found on mutually exclusive reads.	FALSE	FALSE
DBS15	Previously extracted		0	DBS29, Degasperi et al. 2022	0.834445	Unknown	-	MMR deficiency	Associated with inactivation of MSH6 across multiple cohorts.	TRUE	FALSE
DBS16	Previously extracted		0	DBS26, Degasperi et al. 2022	0.88724	Unknown	-			FALSE	FALSE
DBS17	Novel		0		0	Unknown	-	Endogenous exposure	Mutations significantly more subclonal than other signatures across multiple cohorts.	TRUE	FALSE
DBS18	Not linearly independent	Signature DBS9 (43.46%) & Signature DBS19 (56.54%)	0.85		0	Unknown	-			FALSE	FALSE
DBS19	Novel		0		0	Unknown	-			FALSE	FALSE
ID1	COSMIC		0		0	Slippage of nascent strand during DNA replication	-	Slippage of nascent strand during DNA replication	Single bp insertions in long homopolymers. Associated with MSH6 inactivation.	TRUE	TRUE
ID2	COSMIC		0		0	Slippage of template strand during DNA replication	-	Slippage of template strand during DNA replication	Single bp deletions in long homopolymers. Associated with MSH6 inactivation.	TRUE	TRUE
ID3	COSMIC		0		0	Tobacco smoking	Kucab et al. 2019 Cell	Tobacco smoking	Prevelant at high rates in lung cancers. Clonal mtations significantly earlier than other signatures.	FALSE	TRUE
ID4	COSMIC		0		0	Unknown	-			FALSE	FALSE
ID5	COSMIC	Signature ID3 (24.24%) & Signature ID18 (75.76%)	0.9		0	Unknown	-	Radiotherapy	Significantly associated with radiotherapy exposure in multiple tumour types.	TRUE	FALSE
ID6	COSMIC		0		0	HR deficiency	-	HR deficiency	Significantly associated with BRCA2 germline and somatic mutations. Composed of tandem duplications. Clonal mutations significantly later than other signatures.	TRUE	TRUE
ID8	COSMIC		0		0	DSB repair by NHEJ / TOP2A mutation	-	Radiotherapy induced NHEJ	Significantly associated with radiotherapy exposure across multiple tumour groups. Significantly associated with increased patient age in multiple tumour groups.	FALSE	FALSE
ID9	COSMIC		0		0	Unknown	-	Exogenous exposure	Mutations significantly more clonal than other signatures in multiple tumour types. Associated with patient age across multiple tumour types.	TRUE	FALSE
ID10	COSMIC		0		0	Unknown	-			FALSE	FALSE
ID11	COSMIC		0		0	Unknown	-			FALSE	FALSE
ID13	COSMIC		0		0	UV light exposure	-	UV light exposure	Prevelance in melanomas. Mutations significantly more clonal and earlier than other signatures in skin cancers.	TRUE	TRUE
ID14	COSMIC		0		0	Unknown	-	POLG mutations	Associated with POLG inactivation. Clonal mutations significantly later than other signatures.	FALSE	FALSE
ID15	COSMIC	Signature ID3 (58.08%) & Signature ID18 (41.92%)	0.87		0	Unknown	-			FALSE	FALSE
ID18	COSMIC	Signature ID5 (100.00%)	0.87		0	Colibactin exposure	Pleguezuelos-Manzano et al. 2020 Nature			FALSE	FALSE
ID19	Novel		0		0	Unknown	-			FALSE	FALSE
ID20	Novel		0		0	Unknown	-			FALSE	FALSE
ID21	Novel		0		0	Unknown	-	Exogenous exposure	Mutations significantly more clonal than other signatures in multiple tumour types. Associated with patient age across multiple tumour types.	FALSE	FALSE
ID22	Novel		0		0	Unknown	-			FALSE	FALSE
CN1	COSMIC		0		0	Diploidy	-	Normal diploid genome	Dominated by >40Mb diploid segments. Negatively associated with most mutatagenic processes.	TRUE	TRUE
CN2	COSMIC		0		0	Ploidy gain (1x)/aneuploidy	-	Ploidy gain (1x)/aneuploidy	Dominated by >40Mb segments with 3-4 copies. Significantly associated with WGD across all tumour groups.	TRUE	TRUE
CN3	COSMIC	Signature CN18 (64.46%) & Signature CN20 (14.68%) & Signature CN23 (20.86%)	0.88		0	Ploidy gain (2x)/aneuploidy	-	Ploidy gain (2x)/aneuploidy	Dominated by segments with 5-8 copies.	FALSE	TRUE
CN5	COSMIC	Signature CN12 (43.06%) & Signature CN24 (56.94%)	0.92		0	Chromothripsis	-			FALSE	FALSE
CN6	COSMIC	Signature CN19 (100.00%)	0.86		0	Chromothripsis	-	Chromothripsis and amplification	Composed of 100kb-10Mb LoH and gain segments. Significantly associated with WGD and Chromothripsis events across multiple tumour types.	TRUE	TRUE
CN7	COSMIC	Signature CN8 (52.48%) & Signature CN11 (24.64%) & Signature CN20 (22.88%)	0.92		0	Chromothripsis	-	Chromothripsis and amplification	Composed of 100kb-10Mb segment gains. Significantly associated with WGD and Chromothripsis events across multiple tumour types.	TRUE	TRUE
CN8	COSMIC		0		0	Chromothripsis	-			FALSE	FALSE
CN9	COSMIC	Signature CN13 (36.32%) & Signature CN21 (36.62%) & Signature CN25 (27.06%)	0.87		0	Chromsomal instability	-	Chromothripsis	Composed of 100kb-50Mb LoH and diploid segments. Associated with chromothripsis and negatively associated with WGD across multiple tumour groups.	TRUE	TRUE
CN11	COSMIC	Signature CN17 (33.44%) & Signature CN18 (66.56%)	0.81		0	Unknown	-			FALSE	FALSE
CN12	COSMIC	Signature CN5 (42.72%) & Signature CN14 (25.80%) & Signature CN17 (31.48%)	0.88		0	Unknown	-			FALSE	FALSE
CN13	COSMIC		0		0	Chromosomal losses	-	Chromosomal losses	Composed of >1Mb LoH segments. Negatively associated with WGD across multiple tumour types.	TRUE	TRUE
CN14	COSMIC		0		0	Chromosomal losses	-	Chromosomal losses followed by WGD.	Composed of >40Mb LoH. Associated with WGD across multiple tumour types.	TRUE	TRUE
CN17	COSMIC	Signature CN11 (29.44%) & Signature CN12 (28.88%) & Signature CN20 (41.68%)	0.91		0	HR deficiency	-	HR deficiency	Associated with BRCA1 inactivation in breast and ovary cancers. Associated with tandem duplications.	TRUE	TRUE
CN18	COSMIC	Signature CN3 (58.68%) & Signature CN11 (41.32%)	0.83		0	Unknown	-			FALSE	FALSE
CN19	COSMIC	Signature CN6 (73.78%) & Signature CN9 (26.22%)	0.89		0	Unknown	-			FALSE	FALSE
CN20	COSMIC	Signature CN6 (26.38%) & Signature CN7 (24.76%) & Signature CN17 (48.86%)	0.88		0	Unknown	-			FALSE	FALSE
CN21	COSMIC		0		0	Unknown	-			FALSE	FALSE
CN23	COSMIC		0		0	Oversegmentation artefact	-			FALSE	FALSE
CN24	COSMIC	Signature CN5 (68.86%) & Signature CN9 (31.14%)	0.89		0	Oversegmentation artefact	-			FALSE	FALSE
CN25	Novel		0		0	MMR deficiency	-	MMR deficiency	Significantly associated with somatic MSH6 inactivation in ColoRect-AdenoCA.	FALSE	FALSE
SV1	Previously extracted		0	RS1, Nik-Zainal et al. 2016	0.918869	Unknown	-		Non-clustered tandem duplications	FALSE	FALSE
SV2	Previously extracted		0	RS2, Nik-Zainal et al. 2016	0.974149	Unknown	-		Non-clustered translocations	FALSE	FALSE
SV3	Previously extracted		0	RS3, Nik-Zainal et al. 2016	0.968563	HR deficiency	-	HR deficiency	Composed of <100Kb tandem duplications. Associated with somatic BRCA1 mutations across Breast-DuctalCA, Ovary-AdenoCA and Uterus-AdenoCA cancers.	TRUE	TRUE
SV4	Previously extracted		0	RS4, Nik-Zainal et al. 2016	0.991251	Unknown	-	Chromothripsis	Composed of clustered mutations. Associated with the number of chromothripsis events measured for the sample.	TRUE	FALSE
SV5	Previously extracted		0	RS5, Nik-Zainal et al. 2016	0.837749	Unknown	-	HR deficiency	Associated with germline BRCA2 mutations in breast and ovary cancers.	TRUE	TRUE
SV6	Previously extracted		0	RS6, Nik-Zainal et al. 2016	0.902103	Unknown	-	Chromothripsis	Composed of clustered mutations. Associated with the number of chromothripsis events measured for the sample.	TRUE	FALSE
SV7	Previously extracted		0	RefSigR7, Degasperi et al. 2020	0.972548	Unknown	-			FALSE	FALSE
SV8	Previously extracted		0	RefSigR8, Degasperi et al. 2020	0.994623	Unknown	-			FALSE	FALSE
SV9	Previously extracted		0	RefSigR6b, Degasperi et al. 2020	0.916843	Unknown	-	Chromothripsis	Composed of clustered mutations. Associated with the number of chromothripsis events measured for the sample.	TRUE	FALSE
SV10	Novel		0		0	Unknown	-			FALSE	FALSE

## Sheet: Supp. Table 4a
public_sample_id	signature_extraction_group	Low count	SBS1	SBS2	SBS3	SBS4	SBS5	SBS6	SBS7a	SBS7b	SBS7c	SBS7d	SBS8	SBS9	SBS10a	SBS10b	SBS10c	SBS11	SBS12	SBS13	SBS14	SBS15	SBS16	SBS17a	SBS17b	SBS18	SBS19	SBS20	SBS21	SBS22	SBS23	SBS24	SBS26	SBS28	SBS29	SBS30	SBS31	SBS32	SBS33	SBS34	SBS35	SBS36	SBS37	SBS38	SBS39	SBS40	SBS41	SBS42	SBS44
GEL-2534738-11	Bladder	FALSE	226	10173	0	0	3861	0	0	0	0	0	0	0	0	0	0	0	0	11528	0	0	0	0	0	0	0	0	0	0	0	0	0	0	0	0	0	0	0	0	0	0	0	0	0	0	0	0	0
GEL-2520732-11	Bladder	FALSE	191	0	0	0	1693	0	0	0	0	0	0	0	0	0	0	0	0	0	0	0	0	0	0	0	0	0	0	0	242	0	0	0	0	0	0	0	0	0	0	0	0	0	0	0	0	0	0
GEL-2921503-11	Bladder	FALSE	322	6983	0	0	3331	0	0	0	0	0	0	0	0	0	0	0	0	10426	0	0	0	0	0	0	0	0	0	0	0	0	0	0	0	0	0	0	0	0	0	0	0	0	0	0	0	0	0
GEL-2080101-11	Bladder	FALSE	502	779	0	0	8303	0	0	0	0	0	0	0	0	0	0	0	0	0	0	0	0	0	0	0	0	0	0	0	0	0	0	0	0	0	0	0	0	0	0	0	0	0	0	4672	0	0	0
GEL-2091032-11	Bladder	FALSE	732	34069	0	0	8789	0	0	0	0	0	0	0	0	0	0	0	0	58558	0	0	0	0	0	0	0	0	0	0	0	0	0	0	0	0	0	0	0	0	0	0	0	0	0	0	0	0	0
GEL-2197296-11	Bladder	FALSE	347	1137	0	0	2773	0	0	0	0	0	0	0	0	0	0	0	0	622	0	0	0	0	0	0	0	0	0	0	0	0	0	0	0	0	0	0	0	0	0	0	0	0	0	2362	0	0	0
GEL-2771892-11	Bladder	FALSE	1261	65313	0	0	12715	0	0	0	0	0	0	0	0	0	0	0	0	101301	0	0	0	0	0	0	0	0	0	0	0	0	0	0	0	0	0	0	0	0	0	0	0	0	0	0	0	0	0
GEL-2559271-11	Bladder	FALSE	602	11032	0	0	1814	0	0	0	0	0	0	0	0	0	0	0	0	16035	0	0	0	0	0	0	0	0	0	0	0	0	0	0	0	0	0	0	0	0	0	0	0	0	0	0	0	0	0
GEL-2444347-11	Bladder	FALSE	767	0	0	0	1328	0	0	0	0	0	0	0	0	0	0	0	0	0	0	0	0	0	0	0	0	0	0	0	0	0	0	0	0	0	0	0	0	0	0	0	0	0	0	1676	0	0	0
GEL-2013484-11	Bladder	FALSE	127	352	0	0	420	0	0	0	0	0	0	0	0	0	0	0	0	502	0	0	0	0	0	0	0	0	0	0	0	0	0	0	0	0	0	0	0	0	0	0	0	0	0	0	0	0	0
GEL-2166091-11	Bladder	FALSE	312	23336	0	0	22308	0	0	0	0	0	0	0	0	0	0	0	0	7469	0	0	0	0	0	0	0	0	0	0	0	0	0	0	0	0	0	0	0	0	0	0	0	0	0	0	0	0	0
GEL-2409154-11	Bladder	FALSE	85	431	0	0	753	0	0	0	0	0	0	0	0	0	0	0	0	616	0	0	0	0	0	0	0	0	0	0	0	0	0	0	0	0	0	0	0	0	0	0	0	0	0	0	0	0	0
GEL-2126596-11	Bladder	FALSE	560	4155	0	0	3504	0	0	0	0	0	0	0	0	0	0	0	0	4923	0	0	0	0	0	0	0	0	0	0	0	0	0	0	0	0	0	0	0	0	0	0	0	0	0	0	0	0	0
GEL-2436256-11	Bladder	FALSE	458	2295	0	0	4836	0	0	0	0	0	0	0	0	0	0	0	0	5926	0	0	0	0	0	0	0	0	0	0	0	0	0	0	0	0	0	0	0	0	0	0	0	0	0	12608	0	0	0
GEL-2620898-11	Bladder	FALSE	403	1490	0	0	1733	0	0	0	0	0	0	0	0	0	0	0	0	1640	0	0	0	0	0	0	0	0	0	0	0	0	0	0	0	0	0	0	0	0	0	0	0	0	0	0	0	0	0
GEL-2068640-11	Bladder	FALSE	333	1059	0	0	3850	0	0	0	0	0	0	0	0	0	0	0	0	1302	0	0	0	0	0	0	0	0	0	0	0	0	0	0	0	0	0	0	0	0	0	0	0	0	0	0	0	0	0
GEL-2924661-11	Bladder	FALSE	512	3072	0	0	6631	0	0	0	0	0	0	0	0	0	0	0	0	2761	0	0	0	0	0	0	0	0	0	0	0	0	0	0	0	0	0	0	0	0	0	0	0	0	0	0	0	0	0
GEL-2227557-11	Bladder	FALSE	1000	46561	0	0	22119	0	0	0	0	0	0	0	0	0	0	0	0	8104	0	0	0	0	0	0	0	0	0	0	0	0	0	0	0	0	0	0	0	0	0	0	0	0	0	0	0	0	0
GEL-2737432-11	Bladder	FALSE	342	6417	0	0	4020	0	0	0	0	0	0	0	0	0	0	0	0	6848	0	0	0	0	0	0	0	0	0	0	0	0	0	0	0	0	0	0	0	0	0	0	0	0	0	0	0	0	0
GEL-2040341-11	Bladder	FALSE	411	193	0	0	313	0	0	0	0	0	0	0	0	0	0	0	0	138	0	0	0	0	0	0	0	0	0	0	248	0	0	0	0	0	0	0	0	0	0	0	0	0	0	894	0	0	0
GEL-2760295-11	Bladder	FALSE	653	1768	0	0	4037	0	0	0	0	0	0	0	0	0	0	0	0	2343	0	0	0	0	0	0	0	0	0	0	0	0	0	0	0	0	0	0	0	0	0	0	0	0	0	0	0	0	0
GEL-2709064-11	Bladder	FALSE	232	3376	0	0	1915	0	0	0	0	0	0	0	0	0	0	0	0	4165	0	0	0	0	0	0	0	0	0	0	0	0	0	0	0	0	0	0	0	0	0	0	0	0	0	0	0	0	0
GEL-2766446-11	Bladder	FALSE	561	2353	0	0	3168	0	0	0	0	0	0	0	0	0	0	0	0	3062	0	0	0	0	0	0	0	0	0	0	0	0	0	0	0	0	0	0	0	0	0	0	0	0	0	0	0	0	0
GEL-2658639-11	Bladder	FALSE	1004	0	0	0	15230	0	0	0	0	0	0	0	0	0	0	0	0	0	0	0	0	0	0	0	0	10337	0	0	0	0	44966	0	0	0	0	0	0	0	0	0	0	0	0	0	0	0	0
GEL-2330714-11	Bladder	FALSE	343	4527	0	0	6930	0	0	0	0	0	0	0	0	0	0	0	0	5605	0	0	0	0	0	0	0	0	0	0	0	0	0	0	0	0	0	0	0	0	0	0	0	0	0	0	0	0	0
GEL-2150133-11	Bladder	FALSE	268	8911	0	0	1797	0	0	0	0	0	0	0	0	0	0	0	0	10869	0	0	0	0	0	0	0	0	0	0	0	0	0	0	0	0	0	0	0	0	0	0	0	0	0	0	0	0	0
GEL-2681093-11	Bladder	FALSE	698	5278	0	0	10103	0	0	0	0	0	0	0	0	0	0	0	0	10965	0	0	0	0	0	0	0	0	0	0	0	0	0	0	0	0	0	0	0	0	0	0	0	0	0	10820	0	0	0
GEL-2287723-11	Bladder	FALSE	546	35738	0	0	48399	0	0	0	0	0	0	0	0	0	0	0	0	3847	0	0	0	0	0	0	0	0	0	0	0	0	0	0	0	0	0	0	0	0	0	0	0	0	0	0	0	0	0
GEL-2035365-11	Bladder	FALSE	216	618	0	0	1923	0	0	0	0	0	0	0	0	0	0	0	0	567	0	0	0	0	0	0	0	0	0	0	0	0	0	0	0	0	0	0	0	0	0	0	0	0	0	0	0	0	0
GEL-2189549-11	Bladder	FALSE	350	1846	0	0	1017	0	0	0	0	0	0	0	0	0	0	0	0	1903	0	0	0	0	0	0	0	0	0	0	0	0	0	0	0	0	0	0	0	0	0	0	0	0	0	0	0	0	0
GEL-2264008-11	Bladder	FALSE	387	1327	0	0	1676	0	0	0	0	0	0	0	0	0	0	0	0	1741	0	0	0	0	0	0	0	0	0	0	0	0	0	0	0	0	0	0	0	0	0	0	0	0	0	0	0	0	0
GEL-2925955-11	Bladder	FALSE	600	10148	0	0	7606	0	0	0	0	0	0	0	0	0	0	0	0	15172	0	0	0	0	0	0	0	0	0	0	0	0	0	0	0	0	0	0	0	0	0	0	0	0	0	0	0	0	0
GEL-2639340-11	Bladder	FALSE	337	9801	0	0	3993	0	0	0	0	0	0	0	0	0	0	0	0	13481	0	0	0	0	0	0	0	0	0	0	0	0	0	0	0	0	0	0	0	0	0	0	0	0	0	0	0	0	0
GEL-2474441-11	Bladder	FALSE	437	1293	0	0	2433	0	0	0	0	0	0	0	0	0	0	0	0	2092	0	0	0	0	0	0	0	0	0	0	0	0	0	0	0	0	0	0	0	0	0	0	0	0	0	0	0	0	0
GEL-2856538-11	Bladder	FALSE	114	336	0	0	683	0	0	0	0	0	0	0	0	0	0	0	0	657	0	0	0	0	0	0	0	0	0	0	0	0	0	0	0	0	0	0	0	0	0	0	0	0	0	0	0	0	0
GEL-2346964-11	Bladder	FALSE	1029	10179	0	0	4848	0	0	0	0	0	0	0	0	0	0	0	0	14563	0	0	0	0	0	0	0	0	0	0	0	0	0	0	0	0	0	0	0	0	0	0	0	0	0	0	0	0	0
GEL-2217736-11	Bladder	FALSE	584	2763	0	0	2077	0	0	0	0	0	0	0	0	0	0	0	0	2437	0	0	0	0	0	0	0	0	0	0	0	0	0	0	0	0	0	0	0	0	0	0	0	0	0	2230	0	0	0
GEL-2248304-11	Bladder	FALSE	389	1437	0	0	3412	0	0	0	0	0	0	0	0	0	0	0	0	1618	0	0	0	0	0	0	0	0	0	0	0	0	0	0	0	0	0	0	0	0	0	0	0	0	0	0	0	0	0
GEL-2595425-11	Bladder	FALSE	869	38945	0	0	12853	0	0	0	0	0	0	0	0	0	0	0	0	37802	0	0	0	0	0	0	0	0	0	0	0	0	0	0	0	0	0	0	0	0	0	0	0	0	0	0	0	0	0
GEL-2838384-11	Bladder	FALSE	434	0	0	0	1068	0	0	0	0	0	0	0	0	0	0	0	0	0	0	0	0	0	0	0	0	0	0	0	0	0	0	0	0	0	0	0	0	0	0	0	0	0	0	1031	0	0	0
GEL-2136767-11	Bladder	FALSE	57	0	0	0	146	0	0	0	0	0	0	0	0	0	0	0	0	0	0	0	0	0	0	0	0	0	0	0	83	0	0	0	0	0	0	0	0	0	0	0	0	0	0	219	0	0	0
GEL-2373430-11	Bladder	FALSE	393	1127	0	0	1017	0	0	0	0	0	0	0	0	0	0	0	0	1520	0	0	0	0	0	0	0	0	0	0	0	0	0	0	0	0	0	0	0	0	0	0	0	0	0	2089	0	0	0
GEL-2828550-11	Bladder	FALSE	417	3306	0	0	3221	0	0	0	0	0	0	0	0	0	0	0	0	5011	0	0	0	0	754	0	0	0	0	0	0	0	0	0	0	0	0	0	0	0	0	0	0	0	0	0	0	0	0
GEL-2556474-11	Bladder	FALSE	693	1217	0	0	2933	0	0	0	0	0	0	0	0	0	0	0	0	1013	0	0	0	0	0	0	0	0	0	0	0	0	0	0	0	0	0	0	0	0	0	0	0	0	0	0	0	0	0
GEL-2953375-11	Bladder	FALSE	399	877	0	3473	1098	0	0	0	0	0	0	0	0	0	0	0	0	1102	0	0	0	0	0	0	0	0	0	0	0	0	0	0	0	0	0	0	0	0	0	0	0	0	0	0	0	0	0
GEL-2532349-11	Bladder	FALSE	541	0	0	0	1093	0	0	0	0	0	0	0	0	0	0	0	0	0	0	0	0	0	0	0	0	0	0	0	0	0	0	0	0	0	0	0	0	0	0	0	0	0	0	1886	0	0	0
GEL-2375327-11	Bladder	FALSE	68	48	0	0	468	0	0	0	0	0	0	0	0	0	0	0	0	0	0	0	0	0	0	0	0	0	0	0	167	0	0	0	0	0	0	0	0	0	0	0	0	0	0	0	0	0	0
GEL-2323418-11	Bladder	FALSE	737	0	0	0	0	0	0	0	0	0	0	0	0	0	0	0	0	0	0	0	0	0	0	0	0	0	0	0	0	0	0	0	0	0	0	0	0	0	0	0	0	0	0	6991	0	0	0
GEL-2085147-11	Bladder	FALSE	574	278	0	0	365	0	0	0	0	0	0	0	0	0	0	0	0	646	0	0	0	0	0	0	0	0	0	0	0	0	0	0	0	0	1126	0	0	0	0	0	0	0	0	2116	0	0	0
GEL-2981381-11	Bladder	FALSE	133	0	0	0	658	0	0	0	0	0	0	0	0	0	0	0	0	0	0	0	0	0	0	0	0	0	0	0	0	0	0	0	0	0	0	0	0	0	0	0	0	0	0	0	0	0	0
GEL-2480290-11	Bladder	FALSE	1323	4104	0	0	5220	0	0	0	0	0	0	0	0	0	0	0	0	4508	0	0	0	0	0	0	0	0	0	0	0	0	0	0	0	0	0	0	0	0	0	0	0	0	0	0	0	0	0
GEL-2218107-11	Bladder	FALSE	576	1467	0	0	859	0	0	0	0	0	0	0	0	0	0	0	0	378	0	0	0	0	0	0	0	0	0	0	0	0	0	0	0	0	0	0	0	0	0	0	0	0	0	1845	0	0	0
GEL-2733238-11	Bladder	FALSE	443	1982	0	0	1846	0	0	0	0	0	0	0	0	0	0	0	0	2139	0	0	0	0	0	0	0	0	0	0	0	0	0	0	0	0	0	0	0	0	0	0	0	0	0	0	0	0	0
GEL-2750273-11	Bladder	FALSE	737	525	0	1041	2801	0	0	0	0	0	0	0	0	0	0	0	0	458	0	0	0	0	0	0	0	0	0	0	523	0	0	0	0	0	0	0	0	0	0	0	0	0	0	0	0	0	0
GEL-2364892-11	Bladder	FALSE	406	496	0	0	1640	0	0	0	0	0	0	0	0	0	0	0	0	568	0	0	0	0	0	0	0	0	0	0	0	0	0	0	0	0	0	0	0	0	0	0	0	0	0	0	0	0	0
GEL-2391155-11	Bladder	FALSE	302	6965	0	0	3362	0	0	0	0	0	0	0	0	0	0	0	0	6950	0	0	0	0	0	0	0	0	0	0	0	0	0	0	0	0	0	0	0	0	0	0	0	0	0	0	0	0	0
GEL-2363356-11	Bladder	FALSE	786	3506	0	0	4332	0	0	0	0	0	0	0	0	0	0	0	0	1571	0	0	0	0	0	0	0	0	0	0	0	0	0	0	0	0	0	0	0	0	0	0	0	0	0	2772	0	0	0
GEL-2487993-11	Bladder	FALSE	340	751	0	0	4097	0	0	0	0	0	0	0	0	0	0	0	0	486	0	0	0	0	0	0	0	0	0	0	0	0	0	0	0	0	0	0	0	0	0	0	0	0	0	0	0	0	0
GEL-2016121-11	Bladder	FALSE	555	1658	0	0	1984	0	0	0	0	0	0	0	0	0	0	0	0	1898	0	0	0	0	0	0	0	0	0	0	0	0	0	0	0	0	0	0	0	0	0	0	0	0	0	0	0	0	0
GEL-2468177-11	Bladder	FALSE	356	5940	0	0	4405	0	0	0	0	0	0	0	0	0	0	0	0	7938	0	0	0	0	0	0	0	0	0	0	0	0	0	0	0	0	0	0	0	0	0	0	0	0	0	0	0	0	0
GEL-2113492-11	Bladder	FALSE	952	4980	0	0	2635	0	0	0	0	0	0	0	0	0	0	0	0	6645	0	0	0	0	0	0	0	0	0	0	0	0	0	0	0	0	0	0	0	0	0	0	0	0	0	4011	0	0	0
GEL-2099745-11	Bladder	FALSE	205	3226	0	0	2270	0	0	0	0	0	0	0	0	0	0	0	0	4464	0	0	0	0	0	0	0	0	0	0	0	0	0	0	0	0	0	0	0	0	0	0	0	0	0	0	0	0	0
GEL-2996136-11	Bladder	FALSE	334	677	0	0	1458	0	0	0	0	0	0	0	0	0	0	0	0	737	0	0	0	0	0	0	0	0	0	0	0	0	0	0	0	0	0	0	0	0	0	0	0	0	0	0	0	0	0
GEL-2251746-11	Bladder	FALSE	1022	11840	0	0	6871	0	0	0	0	0	0	0	0	0	0	0	0	15866	0	0	0	0	0	0	0	0	0	0	0	0	0	0	0	0	0	0	0	0	0	0	0	0	0	0	0	0	0
GEL-2438366-11	Bladder	FALSE	323	5370	0	0	8257	0	0	0	0	0	0	0	0	0	0	0	0	6824	0	0	0	0	0	0	0	0	0	0	0	0	0	0	0	0	0	0	0	0	0	0	0	0	0	0	0	0	0
GEL-2019802-11	Bladder	FALSE	696	1344	0	0	1869	0	0	0	0	0	0	0	0	0	0	0	0	1560	0	0	0	0	0	0	0	0	0	0	0	0	0	0	0	0	0	0	0	0	0	0	0	0	0	2354	0	0	0
GEL-2847052-11	Bladder	FALSE	78	0	0	0	527	0	0	0	0	0	0	0	0	0	0	0	0	0	0	0	0	0	0	0	0	0	0	0	107	0	0	0	0	0	0	0	0	0	0	0	0	0	0	0	0	0	0
GEL-2925060-11	Bladder	FALSE	1094	1803	0	0	1213	0	0	0	0	0	0	0	0	0	0	0	0	1879	0	0	0	0	0	0	0	0	0	0	0	0	0	0	0	0	0	0	0	0	0	0	0	0	0	5956	0	0	0
GEL-2053013-11	Bladder	FALSE	614	0	0	0	1131	0	0	0	0	0	0	0	0	0	0	0	0	0	0	0	0	0	0	0	0	0	0	0	0	0	0	0	0	0	0	0	0	0	0	0	0	0	0	2117	0	0	0
GEL-2021343-11	Bladder	FALSE	445	0	0	0	2780	0	0	0	0	0	0	0	0	0	0	0	0	0	0	0	0	0	0	0	0	0	0	0	0	0	0	0	0	0	0	0	0	0	0	0	0	0	0	0	0	0	0
GEL-2165446-11	Bladder	FALSE	544	1641	0	0	1255	0	0	0	0	0	0	0	0	0	0	0	0	1443	0	0	0	0	0	0	0	0	0	0	0	0	0	0	0	0	0	0	0	0	0	0	0	0	0	0	0	0	0
GEL-2926518-11	Bladder	FALSE	123	7261	0	0	2227	0	0	0	0	0	0	0	0	0	0	0	0	6537	0	0	0	0	0	0	0	0	0	0	0	0	0	0	0	0	0	0	0	0	0	0	0	0	0	0	0	0	0
GEL-2517939-11	Bladder	FALSE	249	0	0	0	234	0	0	0	0	0	0	0	0	0	0	0	0	0	0	0	0	0	0	0	0	0	0	0	0	0	0	0	0	0	0	0	0	0	0	0	0	0	0	609	0	0	0
GEL-2209218-11	Bladder	FALSE	549	5193	0	0	4343	0	0	0	0	0	0	0	0	0	0	0	0	7210	0	0	0	0	0	0	0	0	0	0	0	0	0	0	0	0	0	0	0	0	0	0	0	0	0	0	0	0	0
GEL-2889696-11	Bladder	FALSE	1320	1402	0	0	388	0	0	0	0	0	0	0	0	0	0	0	0	1412	0	0	0	0	0	0	0	0	0	0	0	0	0	0	0	0	0	0	0	0	0	0	0	0	0	7178	0	0	0
GEL-2408130-11	Bladder	FALSE	96	0	0	0	927	0	0	0	0	0	0	0	0	0	0	0	0	0	0	0	0	0	0	0	0	0	0	0	0	0	0	0	0	0	0	0	0	0	0	0	0	0	0	0	0	0	0
GEL-2456418-11	Bladder	FALSE	907	19924	0	0	13037	0	0	0	0	0	0	0	0	0	0	0	0	28236	0	0	0	0	0	0	0	0	0	0	0	0	0	0	0	0	0	0	0	0	0	0	0	0	0	0	0	0	0
GEL-2699720-11	Bladder	FALSE	1323	12161	0	0	12808	0	0	0	0	0	0	0	0	0	0	0	0	2894	0	0	0	0	0	0	0	0	0	0	0	0	0	0	0	0	0	0	0	0	0	0	0	0	0	0	0	0	0
GEL-2084337-11	Bladder	FALSE	315	522	0	0	1951	0	0	0	0	0	0	0	0	0	0	0	0	686	0	0	0	0	0	0	0	0	0	0	0	0	0	0	0	0	0	0	0	0	0	0	0	0	0	0	0	0	0
GEL-2646677-11	Bladder	FALSE	608	350	0	0	1142	0	0	0	0	0	0	0	0	0	0	0	0	1073	0	0	0	0	0	0	0	0	0	0	0	0	0	0	0	0	0	0	0	0	0	0	0	0	0	9409	0	0	0
GEL-2580809-11	Bladder	FALSE	333	4124	0	0	4615	0	0	0	0	0	0	0	0	0	0	0	0	1074	0	0	0	0	0	0	0	0	0	0	0	0	2530	0	0	0	0	0	0	0	0	0	0	0	0	0	0	0	0
GEL-2749497-11	Bladder	FALSE	1898	81897	0	0	37661	0	0	0	0	0	0	0	0	0	0	0	0	8678	0	0	0	0	0	0	0	0	0	0	0	0	0	0	0	0	0	0	0	0	0	0	0	0	0	0	0	0	0
GEL-2588988-11	Bladder	FALSE	626	6977	0	0	4444	0	0	0	0	0	0	0	0	0	0	0	0	12001	0	0	0	0	0	0	0	0	0	0	0	0	0	0	0	0	0	0	0	0	0	0	0	0	0	0	0	0	0
GEL-2599039-11	Bladder	FALSE	810	8885	0	0	5368	0	0	0	0	0	0	0	0	0	0	0	0	13043	0	0	0	0	0	0	0	0	0	0	0	0	0	0	0	0	0	0	0	0	0	0	0	0	0	0	0	0	0
GEL-2749230-11	Bladder	FALSE	665	2200	0	0	2342	0	0	0	0	0	0	0	0	0	0	0	0	2336	0	0	0	0	0	0	0	0	0	0	0	0	0	0	0	0	0	0	0	0	0	0	0	0	0	0	0	0	0
GEL-2166517-11	Bladder	FALSE	1556	813	0	0	0	0	0	0	0	0	0	0	0	0	0	0	0	1619	0	0	0	0	0	0	0	0	0	0	0	0	0	0	0	0	0	0	0	0	0	0	0	0	0	9606	0	0	0
GEL-2566350-11	Bladder	FALSE	253	210	0	0	440	0	0	0	0	0	0	0	0	0	0	0	0	318	0	0	0	0	0	0	0	0	0	0	0	0	0	0	0	0	0	0	0	0	0	0	0	0	0	505	0	0	0
GEL-2938811-11	Bladder	FALSE	603	17060	0	0	9709	0	0	0	0	0	0	0	0	0	0	0	0	16480	0	0	0	0	0	0	0	0	0	0	0	0	0	0	0	0	0	0	0	0	0	0	0	0	0	0	0	0	0
GEL-2910032-11	Bladder	FALSE	476	1313	0	0	1215	0	0	0	0	0	0	0	0	0	0	0	0	1030	0	0	0	0	0	1721	0	0	0	0	0	0	0	0	0	0	0	0	0	0	0	0	0	0	0	1510	0	0	0
GEL-2060746-11	Bladder	FALSE	710	0	0	0	514	0	0	0	0	0	0	0	0	0	0	0	0	0	0	0	0	0	0	0	0	0	0	0	0	0	0	0	0	0	0	0	0	0	0	0	0	0	0	6227	0	0	0
GEL-2775008-11	Bladder	FALSE	756	368	0	0	1930	0	0	0	0	0	0	0	0	0	0	0	0	398	0	0	0	0	0	0	0	0	0	0	0	0	0	0	0	0	0	0	0	0	0	0	0	0	0	0	0	0	0
GEL-2745974-11	Bladder	FALSE	1140	5710	0	0	8009	0	0	0	0	0	0	0	0	0	0	0	0	7322	0	0	0	0	0	0	0	0	0	0	0	0	0	0	0	0	0	0	3025	0	0	0	0	0	0	0	0	0	0
GEL-2521884-11	Bladder	FALSE	225	439	0	0	1631	0	0	0	0	0	0	0	0	0	0	0	0	326	0	0	597	0	0	0	0	0	0	0	0	0	0	0	0	0	0	0	0	0	0	0	0	0	0	0	0	0	0
GEL-2156262-11	Bladder	FALSE	337	4659	0	0	3484	0	0	0	0	0	0	0	0	0	0	0	0	7417	0	0	0	0	0	0	0	0	0	0	0	0	0	0	0	0	0	0	0	0	0	0	0	0	0	0	0	0	0
GEL-2035657-11	Bladder	FALSE	188	853	0	0	1164	0	0	0	0	0	0	0	0	0	0	0	0	921	0	0	0	0	0	0	0	0	0	0	0	0	0	0	0	0	0	0	0	0	0	0	0	0	0	0	0	0	0
GEL-2900333-11	Bladder	FALSE	346	844	0	0	3301	0	0	0	0	0	0	0	0	0	0	0	0	1195	0	0	0	0	0	0	0	0	0	0	0	0	0	0	0	0	0	0	0	0	0	0	0	0	0	0	0	0	0
GEL-2871942-11	Bladder	FALSE	1088	16710	0	0	6360	0	0	0	0	0	0	0	0	0	0	0	0	14766	0	0	0	0	0	0	0	0	0	0	0	0	0	0	0	0	0	0	0	0	0	0	0	0	0	8682	0	0	0
GEL-2010071-11	Bladder	FALSE	754	351	0	0	758	0	0	0	0	0	0	0	0	0	0	0	0	224	0	0	0	0	0	0	0	0	0	0	0	0	0	0	0	0	0	0	0	0	0	0	0	0	0	1593	0	0	0
GEL-2054489-11	Bladder	FALSE	498	3035	0	0	1470	0	0	0	0	0	0	0	0	0	0	0	0	5653	0	0	0	0	0	0	0	0	0	0	0	0	0	0	0	0	0	0	0	0	0	0	0	0	0	7821	0	0	0
GEL-2281729-11	Bladder	FALSE	248	1747	0	0	1800	0	0	0	0	0	0	0	0	0	0	0	0	2117	0	0	409	0	0	0	0	0	0	0	0	0	0	0	0	0	0	0	0	0	0	0	0	0	0	0	0	0	0
GEL-2765547-11	Bladder	FALSE	426	3660	0	0	9516	0	0	0	0	0	0	0	0	0	0	0	0	1949	0	0	0	0	0	0	0	0	0	0	0	0	0	0	0	0	0	0	0	0	0	0	0	0	0	0	0	0	0
GEL-2181544-11	Bladder	FALSE	307	1889	0	0	3478	0	0	0	0	0	0	0	0	0	0	0	0	904	0	0	0	0	0	0	0	0	0	0	0	0	0	0	0	0	0	0	0	0	0	0	0	0	0	0	0	0	0
GEL-2287099-11	Bladder	FALSE	382	910	0	0	2484	0	0	0	0	0	0	0	0	0	0	0	0	852	0	0	0	0	0	0	0	0	0	0	0	0	0	0	0	0	0	0	0	0	0	0	0	0	0	0	0	0	0
GEL-2268136-11	Bladder	FALSE	639	1119	0	0	3824	0	0	0	0	0	0	0	0	0	0	0	0	1548	0	0	0	0	0	0	0	0	0	0	0	0	0	0	0	0	0	0	0	0	0	0	0	0	0	0	0	0	0
GEL-2068258-11	Bladder	FALSE	267	5463	0	0	2444	0	0	0	0	0	0	0	0	0	0	0	0	6923	0	0	0	0	0	0	0	0	0	0	0	0	0	0	0	0	0	0	0	0	0	0	0	0	0	0	0	0	0
GEL-2676020-11	Bladder	FALSE	723	5580	0	0	3745	0	0	0	0	0	0	0	0	0	0	0	0	6250	0	0	0	0	0	0	0	0	0	0	0	0	0	0	0	0	0	0	0	0	0	0	0	0	0	0	0	0	0
GEL-2072743-11	Bladder	FALSE	30734	0	0	0	20463	0	0	0	0	0	0	0	0	0	0	0	0	0	0	0	0	0	0	0	0	0	0	0	0	0	0	0	0	0	0	0	0	0	0	0	0	0	0	0	0	0	72522
GEL-2298918-11	Bladder	FALSE	347	8274	0	0	8593	0	0	0	0	0	0	0	0	0	0	0	0	8162	0	0	0	0	0	0	0	0	0	0	0	0	0	0	0	0	0	0	0	0	0	0	0	0	0	0	0	0	0
GEL-2696723-11	Bladder	FALSE	140	1557	0	0	1491	0	0	0	0	0	0	0	0	0	0	0	0	1565	0	0	0	0	0	0	0	0	0	0	0	0	0	0	0	0	0	0	0	0	0	0	0	0	0	0	0	0	0
GEL-2280928-11	Bladder	FALSE	807	5593	0	0	6919	0	0	0	0	0	0	0	0	0	0	0	0	4927	0	0	0	0	0	0	0	0	0	0	0	0	0	0	0	0	0	0	0	0	0	0	0	0	0	9195	0	0	0
GEL-2373213-11	Bladder	FALSE	1956	119138	0	0	38460	0	0	0	0	0	0	0	0	0	0	0	0	7952	0	0	0	0	0	0	0	0	0	0	0	0	0	0	0	0	0	0	0	0	0	0	0	0	0	0	0	0	0
GEL-2278550-11	Bladder	FALSE	791	10781	0	0	13743	0	0	0	0	0	0	0	0	0	0	0	0	970	0	0	0	0	0	0	0	0	0	0	0	0	0	0	0	0	0	0	0	0	0	0	0	0	0	0	0	0	0
GEL-2255196-11	Bladder	FALSE	278	2943	0	1788	2322	0	0	0	0	0	0	0	0	0	0	0	0	1631	0	0	0	0	0	0	0	0	0	0	0	0	0	0	0	0	0	0	0	0	0	0	0	0	0	0	0	0	0
GEL-2888062-11	Bladder	FALSE	598	6126	0	0	6219	0	0	0	0	0	0	0	0	0	0	0	0	2965	0	0	0	0	0	0	0	0	0	0	0	0	0	0	0	0	0	0	0	0	0	0	0	0	0	0	0	0	0
GEL-2498713-11	Bladder	FALSE	684	689	0	0	1031	0	0	0	0	0	0	0	0	0	0	0	0	541	0	0	0	0	0	0	0	0	0	0	0	0	0	0	0	0	0	0	0	0	0	0	0	0	0	2174	0	0	0
GEL-2098871-11	Bladder	FALSE	487	6179	0	0	4197	0	0	0	0	0	0	0	0	0	0	0	0	8036	0	0	0	0	0	0	0	0	0	0	0	0	0	0	0	0	0	0	0	0	0	0	0	0	0	0	0	0	0
GEL-2644280-11	Bladder	FALSE	417	1490	0	0	1004	0	0	0	0	0	0	0	0	0	0	0	0	1734	0	0	0	0	0	0	0	0	0	0	0	0	0	0	0	0	0	0	0	0	0	0	0	0	0	0	0	0	0
GEL-2589018-11	Bladder	FALSE	819	7122	0	0	6857	0	0	0	0	0	0	0	0	0	0	0	0	10797	0	0	0	0	0	0	0	0	0	0	0	0	0	0	0	0	0	0	0	0	0	0	0	0	0	0	0	0	0
GEL-2245654-11	Bladder	FALSE	598	0	0	0	711	0	0	0	0	0	0	0	0	0	0	0	0	0	0	0	0	0	0	899	0	0	0	0	0	0	0	0	0	0	0	0	0	0	0	0	0	0	0	2598	0	0	0
GEL-2296717-11	Bladder	FALSE	706	0	0	0	1314	0	0	0	0	0	0	0	0	0	0	0	0	0	0	0	0	0	0	0	0	0	0	0	0	0	0	0	0	0	0	0	0	0	0	0	0	0	0	1775	0	0	0
GEL-2980002-11	Bladder	FALSE	583	809	0	0	2093	0	0	0	0	0	0	0	0	0	0	0	0	450	0	0	0	0	492	0	0	0	0	0	0	0	0	0	0	0	0	0	0	0	0	0	0	0	0	2719	0	0	0
GEL-2875130-11	Bladder	FALSE	443	475	0	0	1011	0	0	0	0	0	0	0	0	0	0	0	0	538	0	0	0	0	0	0	0	0	0	0	0	0	0	0	0	0	0	0	0	0	0	0	0	0	0	3108	0	0	0
GEL-2839877-11	Bladder	FALSE	415	19934	0	0	23857	0	0	0	0	0	0	0	0	0	0	0	0	3867	0	0	0	0	0	0	0	0	0	0	0	0	0	0	0	0	0	0	0	0	0	0	0	0	0	0	0	0	0
GEL-2136429-11	Bladder	FALSE	581	2997	0	0	2228	0	0	0	0	0	0	0	0	0	0	0	0	3343	0	0	0	0	0	0	0	0	0	0	0	0	0	0	0	0	0	0	0	0	0	0	0	0	0	0	0	0	0
GEL-2474816-11	Bladder	FALSE	292	1587	0	0	1678	0	0	0	0	0	0	0	0	0	0	0	0	1753	0	0	0	0	0	0	0	0	0	0	0	0	0	0	0	0	0	0	0	0	0	0	0	0	0	0	0	0	0
GEL-2056533-11	Bladder	FALSE	403	2606	0	0	946	0	0	0	0	0	0	0	0	0	0	0	0	3126	0	0	0	0	0	0	0	0	0	0	0	0	0	0	0	0	0	0	0	0	0	0	0	0	0	0	0	0	0
GEL-2971207-11	Bladder	FALSE	378	6700	0	0	3808	0	0	0	0	0	0	0	0	0	0	0	0	8510	0	0	0	0	0	0	0	0	0	0	0	0	0	0	0	0	0	0	0	0	0	0	0	0	0	0	0	0	0
GEL-2085312-11	Bladder	FALSE	79	229	0	0	523	0	0	0	0	0	0	0	0	0	0	0	0	349	0	0	0	0	0	0	0	0	0	0	0	0	0	0	0	0	0	0	0	0	0	0	0	0	0	0	0	0	0
GEL-2906485-11	Bladder	FALSE	542	1006	0	0	1365	0	0	0	0	0	0	0	0	0	0	0	0	1391	0	0	0	0	0	0	0	0	0	0	0	0	0	0	0	0	0	0	0	0	0	0	0	0	0	3474	0	0	0
GEL-2566923-11	Bladder	FALSE	270	2310	0	0	2823	0	0	0	0	0	0	0	0	0	0	0	0	1661	0	0	0	0	0	0	0	0	0	0	0	0	0	0	0	0	0	0	0	0	0	0	0	0	0	0	0	0	0
GEL-2126916-11	Bladder	FALSE	294	5770	0	0	6314	0	0	0	0	0	0	0	0	0	0	0	0	9512	0	0	0	0	0	0	0	0	0	0	0	0	0	0	0	0	0	0	0	0	0	0	0	0	0	0	0	0	0
GEL-2034297-11	Bladder	FALSE	980	0	0	0	0	0	0	0	0	0	0	0	0	0	0	0	0	0	0	0	0	0	0	0	0	0	0	0	0	0	0	0	0	0	0	0	0	0	0	0	0	0	0	6607	0	0	0
GEL-2762534-11	Bladder	FALSE	343	0	0	0	2295	0	0	0	0	0	0	0	0	0	0	0	0	0	0	0	0	0	0	782	0	0	0	0	0	0	0	0	0	0	0	0	0	0	0	0	0	0	0	0	0	0	0
GEL-2678263-11	Bladder	FALSE	176	1012	0	0	1926	0	0	0	0	0	0	0	0	0	0	0	0	1278	0	0	0	0	0	0	0	0	0	0	0	0	0	0	0	0	0	0	0	0	0	0	0	0	0	0	0	0	0
GEL-2562145-11	Bladder	FALSE	534	39852	0	0	27543	0	0	0	0	0	0	0	0	0	0	0	0	2458	0	0	0	0	0	0	0	0	0	0	0	0	0	0	0	0	0	0	0	0	0	0	0	0	0	0	0	0	0
GEL-2315469-11	Bladder	FALSE	961	1327	0	0	1822	0	0	0	0	0	0	0	0	0	0	0	0	1492	0	0	0	0	0	0	0	0	0	0	0	0	0	0	0	0	0	0	0	0	0	0	0	0	0	0	0	0	0
GEL-2815178-11	Bladder	FALSE	488	5365	0	0	5908	0	0	0	0	0	0	0	0	0	0	0	0	6467	0	0	0	0	0	0	0	0	0	0	0	0	0	0	0	0	0	0	0	0	0	0	0	0	0	0	0	0	0
GEL-2339914-11	Bladder	FALSE	600	5869	0	0	2606	0	0	0	0	0	0	0	0	0	0	0	0	8525	0	0	0	0	0	0	0	0	0	0	0	0	0	0	0	0	0	0	0	0	0	0	0	0	0	0	0	0	0
GEL-2542567-11	Bladder	FALSE	169	1258	0	0	852	0	0	0	0	0	0	0	0	0	0	0	0	1711	0	0	0	0	0	0	0	0	0	0	0	0	0	0	0	0	0	0	0	0	0	0	0	0	0	0	0	0	0
GEL-2559947-11	Bladder	FALSE	654	7176	0	0	5308	0	0	0	0	0	0	0	0	0	0	0	0	9089	0	0	0	0	0	0	0	0	0	0	0	0	0	0	0	0	0	0	0	0	0	0	0	0	0	0	0	0	0
GEL-2047693-11	Bladder	FALSE	447	19358	0	0	24072	0	0	0	0	0	0	0	0	0	0	0	0	39284	0	0	0	0	0	0	0	0	0	0	0	0	0	0	0	0	0	0	0	0	0	0	0	0	0	0	0	0	0
GEL-2649011-11	Bladder	FALSE	219	282	0	0	1098	0	0	0	0	0	0	0	0	0	0	0	0	244	0	0	0	0	0	0	0	0	0	0	0	0	0	0	0	0	0	0	0	0	0	0	0	0	0	0	0	0	0
GEL-2006322-11	Bladder	FALSE	0	0	0	0	38059	40829	0	0	0	0	0	0	0	0	0	0	0	0	0	0	0	0	0	0	0	117289	0	0	29343	0	42452	0	0	0	0	0	0	0	0	0	0	0	0	0	0	0	0
GEL-2101922-11	Bladder	FALSE	782	2179	0	0	2719	0	0	0	0	0	0	0	0	0	0	0	0	2656	0	0	0	0	0	0	0	0	0	0	0	0	0	0	0	0	0	0	0	0	0	0	0	0	0	0	0	0	0
GEL-2821349-11	Bladder	FALSE	281	692	0	0	1717	0	0	0	0	0	0	0	0	0	0	0	0	723	0	0	0	0	0	0	0	0	0	0	0	0	0	0	0	0	0	0	0	0	0	0	0	0	0	0	0	0	0
GEL-2706492-11	Bladder	FALSE	536	4611	0	0	2198	0	0	0	0	0	0	0	0	0	0	0	0	5193	0	0	0	0	0	0	0	0	0	0	0	0	0	0	0	0	0	0	0	0	0	0	0	0	0	0	0	0	0
GEL-2381766-11	Bladder	FALSE	287	3700	0	0	8049	0	0	0	0	0	0	0	0	0	0	0	0	7826	0	0	0	885	1841	0	0	0	0	0	0	0	0	0	0	0	0	0	0	0	0	0	0	0	0	0	0	0	0
GEL-2370867-11	Bladder	FALSE	0	2794	0	0	17498	0	0	0	0	0	0	0	0	0	0	0	0	3461	0	0	0	0	0	0	0	0	0	0	0	0	0	3345	0	0	0	0	0	0	0	0	0	0	0	0	0	0	0
GEL-2023937-11	Bladder	FALSE	525	1471	0	0	1874	0	0	0	0	0	0	0	0	0	0	0	0	1904	0	0	0	0	0	0	0	0	0	0	0	0	0	0	0	0	0	0	0	0	0	0	0	0	0	1483	0	0	0
GEL-2492977-11	Bladder	FALSE	703	1721	0	0	3266	0	0	0	0	0	0	0	0	0	0	0	0	1648	0	0	0	0	0	0	0	0	0	0	0	0	0	0	0	0	0	0	0	0	0	0	0	0	0	0	0	0	0
GEL-2853833-11	Bladder	FALSE	664	7433	0	0	3828	0	0	0	0	0	0	0	0	0	0	0	0	10962	0	0	0	0	0	0	0	0	0	0	0	0	0	0	0	0	0	0	0	0	0	0	0	0	0	0	0	0	0
GEL-2997448-11	Bladder	FALSE	621	4830	0	0	3338	0	0	0	0	0	0	0	0	0	0	0	0	5222	0	0	0	0	0	0	0	0	0	0	0	0	0	0	0	0	0	0	0	0	0	0	0	0	0	0	0	0	0
GEL-2569296-11	Bladder	FALSE	0	1457	0	0	16242	0	0	0	0	0	0	0	0	0	0	0	0	0	0	0	0	0	0	0	0	0	0	0	0	0	0	0	0	0	0	0	0	0	0	0	0	0	0	0	0	0	0
GEL-2450721-11	Bladder	FALSE	522	2138	0	0	2181	0	0	0	0	0	0	0	0	0	0	0	0	2219	0	0	0	0	0	0	0	0	0	0	0	0	0	0	0	0	0	0	0	0	0	0	0	0	0	0	0	0	0
GEL-2087566-11	Bladder	FALSE	70	0	0	0	781	0	0	0	0	0	0	0	0	0	0	0	0	0	0	0	0	0	0	2455	0	0	0	0	0	0	0	0	0	0	0	0	0	0	0	0	0	0	0	7493	0	0	0
GEL-2008671-11	Bladder	FALSE	713	1987	0	0	2341	0	0	0	0	0	0	0	0	0	0	0	0	2558	0	0	0	0	0	0	0	0	0	0	0	0	0	0	0	0	0	0	0	0	0	0	0	0	0	7581	0	0	0
GEL-2485713-11	Bladder	FALSE	290	24220	0	0	12890	0	0	0	0	0	0	0	0	0	0	0	0	14452	0	0	0	0	0	0	0	0	0	0	0	0	0	0	0	0	0	0	0	0	0	0	0	0	0	0	0	0	0
GEL-2621937-11	Bladder	FALSE	36	10334	0	0	10619	0	0	0	0	0	0	0	0	0	0	0	0	10390	0	0	0	0	0	0	0	0	0	0	0	0	0	0	0	0	0	0	0	0	0	0	0	0	0	0	0	0	0
GEL-2438014-11	Bladder	FALSE	1031	3778	0	0	4903	0	0	0	0	0	0	0	0	0	0	0	0	3735	0	0	0	0	0	0	0	0	0	0	0	0	0	0	0	0	0	0	0	0	0	0	0	0	0	0	0	0	0
GEL-2162770-11	Bladder	FALSE	299	0	0	0	2002	0	0	0	0	0	0	0	0	0	0	0	0	0	0	0	0	0	0	0	0	0	0	0	0	0	0	0	0	0	0	0	0	0	0	0	0	0	0	0	0	0	0
GEL-2581764-11	Bladder	FALSE	311	3414	0	0	1889	0	0	0	0	0	0	0	0	0	0	0	0	4643	0	0	0	0	0	0	0	0	0	0	0	0	0	0	0	0	0	0	0	0	0	0	0	0	0	0	0	0	0
GEL-2050523-11	Bladder	FALSE	900	1809	0	0	2379	0	0	0	0	0	0	0	0	0	0	0	0	2434	0	0	0	0	0	0	0	0	0	0	0	0	0	0	0	0	0	0	0	0	0	0	0	0	0	0	0	0	0
GEL-2849842-11	Bladder	FALSE	345	4208	0	0	2006	0	0	0	0	0	0	0	0	0	0	0	0	5005	0	0	0	0	0	0	0	0	0	0	0	0	0	0	0	0	0	0	0	0	0	0	0	0	0	0	0	0	0
GEL-2383505-11	Bladder	FALSE	370	2421	0	0	3200	0	0	0	0	0	0	0	0	0	0	0	0	3649	0	0	0	0	0	0	0	0	0	0	0	0	0	0	0	0	0	0	0	0	0	0	0	0	0	0	0	0	0
GEL-2932417-11	Bladder	FALSE	432	4004	0	0	1988	0	0	0	0	0	0	0	0	0	0	0	0	5799	0	0	0	0	0	0	0	0	0	0	0	0	0	0	0	0	0	0	0	0	0	0	0	0	0	0	0	0	0
GEL-2510329-11	Bladder	FALSE	1	4519	0	0	6580	0	0	0	0	0	0	0	0	0	0	0	0	7179	0	0	0	0	0	0	0	0	0	0	0	0	0	0	0	0	0	0	0	0	0	0	0	0	0	0	0	0	0
GEL-2363601-11	Bladder	FALSE	1524	52335	0	0	17459	0	0	0	0	0	0	0	0	0	0	0	0	7228	0	0	0	0	0	0	0	0	0	0	0	0	0	0	0	0	0	0	0	0	0	0	0	0	0	0	0	0	0
GEL-2329578-11	Bladder	FALSE	15	135	0	0	239	0	0	0	0	0	0	0	0	0	0	0	0	71	0	0	0	0	0	0	0	0	0	0	0	0	0	0	0	0	0	0	0	0	0	0	0	0	0	0	0	0	0
GEL-2495198-11	Bladder	FALSE	508	1621	0	0	2065	0	0	0	0	0	0	0	0	0	0	0	0	1829	0	0	0	0	0	0	0	0	0	0	0	0	0	0	0	0	0	0	0	0	0	0	0	0	0	0	0	0	0
GEL-2376169-11	Bladder	FALSE	566	3330	0	0	9092	0	0	0	0	0	0	0	0	0	0	0	0	644	0	0	0	0	0	0	0	0	0	0	0	0	0	0	0	0	0	0	0	0	0	0	0	0	0	0	0	0	0
GEL-2819049-11	Bladder	FALSE	786	5759	0	0	2371	0	0	0	0	0	0	0	0	0	0	0	0	6331	0	0	0	0	0	0	0	0	0	0	0	0	0	0	0	0	0	0	0	0	0	0	0	0	0	0	0	0	0
GEL-2017830-11	Bladder	FALSE	709	0	0	0	938	0	0	0	0	0	0	0	0	0	0	0	0	0	0	0	0	0	0	969	0	0	0	0	0	0	0	0	0	0	0	0	0	0	0	0	0	0	0	2793	0	0	0
GEL-2237723-11	Bladder	FALSE	506	0	0	0	90	0	0	0	0	0	0	0	0	0	0	0	0	0	0	0	0	0	0	0	0	0	0	0	0	0	0	0	0	0	0	0	0	0	0	0	0	0	0	2503	0	0	0
GEL-2907639-11	Bladder	FALSE	473	3409	0	0	4807	0	0	0	0	0	0	0	0	0	0	0	0	3199	0	0	0	0	0	0	0	0	0	0	0	0	0	0	0	0	0	0	0	0	0	0	0	0	0	0	0	0	0
GEL-2621839-11	Bladder	FALSE	481	2660	0	0	5525	0	0	0	0	0	0	0	0	0	0	0	0	3943	0	0	0	0	0	0	0	0	0	0	0	0	0	0	0	0	0	0	0	0	0	0	0	0	0	0	0	0	0
GEL-2264962-11	Bladder	FALSE	0	0	0	0	1368	0	0	0	0	0	0	0	0	0	0	0	0	0	0	0	0	0	0	9368	0	0	0	0	0	0	0	0	0	0	0	0	0	0	0	0	0	0	0	0	0	0	0
GEL-2159374-11	Bladder	FALSE	836	234	0	0	2916	0	0	0	0	0	0	0	0	0	0	0	0	336	0	0	0	0	0	0	0	0	0	0	0	0	0	0	0	0	0	0	0	0	0	0	0	0	0	0	0	0	0
GEL-2262700-11	Bladder	FALSE	801	11270	0	0	10104	0	0	0	0	0	0	0	0	0	0	0	0	15637	0	0	0	0	0	0	0	0	0	0	0	0	0	0	0	0	0	0	0	0	0	0	0	0	0	0	0	0	0
GEL-2083208-11	Bladder	FALSE	268	1949	0	0	2622	0	0	0	0	0	0	0	0	0	0	0	0	1947	0	0	0	0	0	0	0	0	0	0	0	0	0	0	0	0	0	0	0	0	0	0	0	0	0	0	0	0	0
GEL-2955250-11	Bladder	FALSE	549	5007	0	0	3093	0	0	0	0	0	0	0	0	0	0	0	0	6601	0	0	0	0	0	0	0	0	0	0	0	0	0	0	0	0	0	0	0	0	0	0	0	0	0	0	0	0	0
GEL-2432676-11	Bladder	FALSE	423	0	0	0	1084	0	0	0	0	0	0	0	0	0	0	0	0	0	0	0	0	0	0	0	0	0	0	0	0	0	0	0	0	0	0	0	0	0	0	0	0	0	0	1036	0	0	0
GEL-2534837-11	Bladder	FALSE	565	11277	0	0	4055	0	0	0	0	0	0	0	0	0	0	0	0	13310	0	0	0	0	0	0	0	0	0	0	0	0	0	0	0	0	0	0	0	0	0	0	0	0	0	0	0	0	0
GEL-2369518-11	Bladder	FALSE	517	2089	0	0	3855	0	0	0	0	0	0	0	0	0	0	0	0	2628	0	0	0	0	0	0	0	0	0	0	0	0	0	0	0	0	0	0	0	0	0	0	0	0	0	0	0	0	0
GEL-2185031-11	Bladder	FALSE	687	27958	0	0	15549	0	0	0	0	0	0	0	0	0	0	0	0	7161	0	0	0	0	0	0	0	0	0	0	0	0	0	0	0	0	0	0	0	0	0	0	0	0	0	0	0	0	0
GEL-2153464-11	Bladder	FALSE	461	6587	0	0	4573	0	0	0	0	0	0	0	0	0	0	0	0	9401	0	0	0	0	0	0	0	0	0	0	0	0	0	0	0	0	0	0	0	0	0	0	0	0	0	0	0	0	0
GEL-2423377-11	Bladder	FALSE	293	1181	0	0	1329	0	0	0	0	0	0	0	0	0	0	0	0	1781	0	0	0	0	0	0	0	0	0	0	0	0	0	0	0	0	0	0	0	0	0	0	0	0	0	0	0	0	0
GEL-2455175-11	Bladder	FALSE	284	0	0	0	8610	0	0	0	0	0	0	0	0	0	0	0	0	0	0	0	0	0	0	0	0	0	0	0	0	0	0	0	0	0	0	0	0	0	0	0	0	0	0	0	0	0	0
GEL-2679154-11	Bladder	FALSE	699	2709	0	0	2117	0	0	0	0	0	0	0	0	0	0	0	0	3118	0	0	0	0	0	0	0	0	0	0	0	0	0	0	0	0	0	0	0	0	0	0	0	0	0	0	0	0	0
GEL-2178923-11	Bladder	FALSE	183	1143	0	0	5706	0	0	0	0	0	0	0	0	0	0	0	0	0	0	0	0	0	0	0	0	0	0	0	0	0	2153	969	0	0	0	0	0	0	0	0	0	0	0	0	0	0	0
GEL-2208643-11	Bladder	FALSE	1371	8793	0	0	1251	0	0	0	0	0	0	0	0	0	0	0	0	8569	0	0	0	0	0	0	0	0	0	0	0	0	0	0	0	0	11226	0	0	0	0	0	0	0	0	14675	0	0	0
GEL-2364020-11	Bladder	FALSE	159	205	0	0	1054	0	0	0	0	0	0	0	0	0	0	0	0	165	0	0	0	0	0	0	0	0	0	0	0	0	0	0	0	0	0	0	0	0	0	0	0	0	0	0	0	0	0
GEL-2511835-11	Bladder	FALSE	373	5834	0	0	2010	0	0	0	0	0	0	0	0	0	0	0	0	9289	0	0	0	0	0	0	0	0	0	0	0	0	0	0	0	0	0	0	0	0	0	0	0	0	0	0	0	0	0
GEL-2431626-11	Bladder	FALSE	156	2158	0	0	7335	0	0	0	0	0	0	0	0	0	0	0	0	2142	0	0	0	0	1148	0	0	0	0	0	0	0	0	0	0	0	0	0	0	0	0	0	0	0	0	0	0	0	0
GEL-2160045-11	Bladder	FALSE	636	2358	0	0	2035	0	0	0	0	0	0	0	0	0	0	0	0	2096	0	0	0	0	0	0	0	0	0	0	0	0	0	0	0	0	0	0	0	0	0	0	0	0	0	2255	0	0	0
GEL-2188943-11	Bladder	FALSE	492	1281	0	0	2015	0	0	0	0	0	0	0	0	0	0	0	0	1862	0	0	0	0	0	0	0	0	0	0	0	0	0	0	0	0	0	0	0	0	0	0	0	0	0	2488	0	0	0
GEL-2719183-11	Bladder	FALSE	560	13667	0	0	15402	0	0	0	0	0	0	0	0	0	0	0	0	1710	0	0	0	0	0	0	0	0	0	0	0	0	0	0	0	0	0	0	0	0	0	0	0	0	0	0	0	0	0
GEL-2014547-11	Bladder	FALSE	339	836	0	0	2264	0	0	0	0	0	0	0	0	0	0	0	0	1072	0	0	0	0	0	0	0	0	0	0	0	0	0	0	0	0	0	0	0	0	0	0	0	0	0	0	0	0	0
GEL-2125617-11	Bladder	FALSE	618	377	0	0	1817	0	0	0	0	0	0	0	0	0	0	0	0	0	0	0	0	0	0	0	0	0	0	0	0	0	0	0	0	0	0	0	0	0	0	0	0	0	0	0	0	0	0
GEL-2371988-11	Bladder	FALSE	758	990	0	0	2438	0	0	0	0	0	0	0	0	0	0	0	0	1140	0	0	0	0	0	0	0	0	0	0	0	0	0	0	0	0	0	0	0	0	0	0	0	0	0	0	0	0	0
GEL-2500279-11	Bladder	FALSE	927	6437	0	0	5132	0	0	0	0	0	0	0	0	0	0	0	0	9378	0	0	0	0	0	0	0	0	0	0	0	0	0	0	0	0	0	0	0	0	0	0	0	0	0	0	0	0	0
GEL-2079120-11	Bladder	FALSE	575	2306	0	0	3138	0	0	0	0	0	0	0	0	0	0	0	0	4044	0	0	0	0	0	0	0	0	0	0	0	0	0	0	0	0	0	0	0	0	0	0	0	0	0	0	0	0	0
GEL-2680018-11	Bladder	FALSE	635	2115	0	0	2222	0	0	0	0	0	0	0	0	0	0	0	0	4013	0	0	0	0	0	0	0	0	0	0	0	0	0	0	0	0	0	0	0	0	0	0	0	0	0	4416	0	0	0
GEL-2194797-11	Bladder	FALSE	461	3610	0	0	4582	0	0	0	0	0	0	0	0	0	0	0	0	4734	0	0	0	0	0	0	0	0	0	0	0	0	0	0	0	0	0	0	0	0	0	0	0	0	0	0	0	0	0
GEL-2062640-11	Bladder	FALSE	798	1534	0	0	3792	0	0	0	0	0	0	0	0	0	0	0	0	1381	0	0	0	0	0	0	0	0	0	0	0	0	0	0	0	0	0	0	0	0	0	0	0	0	0	0	0	0	0
GEL-2593344-11	Bladder	FALSE	1331	27473	0	0	12497	0	0	0	0	0	0	0	0	0	0	0	0	12241	0	0	0	0	0	0	0	0	0	0	0	0	0	0	0	0	0	0	0	0	0	0	0	0	0	0	0	0	0
GEL-2259496-11	Bladder	FALSE	298	3308	0	0	2816	0	0	0	0	0	0	0	0	0	0	0	0	4429	0	0	0	0	0	0	0	0	0	0	0	0	0	0	0	0	0	0	0	0	0	0	0	0	0	0	0	0	0
GEL-2444040-11	Bladder	FALSE	239	4706	0	0	1134	0	0	0	0	0	0	0	0	0	0	0	0	5949	0	0	0	0	0	0	0	0	0	0	0	0	0	0	0	0	0	0	0	0	0	0	0	0	0	0	0	0	0
GEL-2926640-11	Bladder	FALSE	282	4231	0	0	1039	0	0	0	0	0	0	0	0	0	0	0	0	5037	0	0	0	0	0	0	0	0	0	0	0	0	0	0	0	0	0	0	0	0	0	0	0	0	0	0	0	0	0
GEL-2497583-11	Bladder	FALSE	96	1172	0	0	930	0	0	0	0	0	0	0	0	0	0	0	0	1132	0	0	0	0	0	0	0	0	0	0	0	0	0	0	0	0	0	0	0	0	0	0	0	0	0	0	0	0	0
GEL-2601748-11	Bladder	FALSE	250	443	0	0	1322	0	0	0	0	0	0	0	0	0	0	0	0	409	0	0	0	0	0	0	0	0	0	0	0	0	0	0	0	0	0	0	0	0	0	0	0	0	0	0	0	0	0
GEL-2334715-11	Bladder	FALSE	777	1828	0	0	1125	0	0	0	0	0	0	0	0	0	0	0	0	1644	0	0	0	0	0	0	0	0	0	0	0	0	0	0	0	0	0	0	0	0	0	0	0	0	0	3597	0	0	0
GEL-2314016-11	Bladder	FALSE	788	3992	0	0	2353	0	0	0	0	0	0	0	0	0	0	0	0	4507	0	0	0	0	0	0	0	0	0	0	0	0	0	0	0	0	0	0	0	0	0	0	0	0	0	3309	0	0	0
GEL-2034725-11	Bladder	FALSE	380	1544	0	0	1798	0	0	0	0	0	0	0	0	0	0	0	0	1896	0	0	0	0	0	0	0	0	0	0	0	0	0	0	0	0	0	0	0	0	0	0	0	0	0	0	0	0	0
GEL-2843794-11	Bladder	FALSE	491	4088	0	0	2889	0	0	0	0	0	0	0	0	0	0	0	0	5242	0	0	0	0	0	0	0	0	0	0	0	0	0	0	0	0	0	0	0	0	0	0	0	0	0	0	0	0	0
GEL-2168571-11	Bladder	FALSE	776	550	0	0	2493	0	0	0	0	0	0	0	0	0	0	0	0	460	0	0	0	0	0	0	0	0	0	0	0	0	0	0	0	0	0	0	0	0	0	0	0	0	0	0	0	0	0
GEL-2982105-11	Bladder	FALSE	812	1740	0	0	2084	0	0	0	0	0	0	0	0	0	0	0	0	1655	0	0	0	0	0	0	0	0	0	0	0	0	0	0	0	0	0	0	0	0	0	0	0	0	0	4379	0	0	0
GEL-2341641-11	Bladder	FALSE	382	6101	0	0	1380	0	0	0	0	0	0	0	0	0	0	0	0	6933	0	0	0	0	0	0	0	0	0	0	0	0	0	0	0	0	0	0	0	0	0	0	0	0	0	0	0	0	0
GEL-2677695-11	Bladder	FALSE	405	8403	0	0	6846	0	0	0	0	0	0	0	0	0	0	0	0	10886	0	0	0	0	0	0	0	0	0	0	0	0	0	0	0	0	0	0	0	0	0	0	0	0	0	0	0	0	0
GEL-2701153-11	Bladder	FALSE	347	0	0	0	6088	0	0	0	0	0	0	0	0	0	0	0	0	0	0	0	0	0	0	0	0	0	0	0	0	0	0	0	0	0	0	0	0	0	0	0	0	0	0	0	0	0	0
GEL-2637593-11	Bladder	FALSE	2675	0	0	0	3162	0	0	0	0	0	0	0	0	0	0	0	0	0	0	0	0	0	0	0	0	0	0	0	0	0	0	0	0	0	0	0	0	0	0	0	0	0	0	11839	0	0	0
GEL-2864591-11	Bladder	FALSE	276	5610	0	0	1281	0	0	0	0	0	0	0	0	0	0	0	0	2868	0	0	0	0	0	0	0	0	0	0	0	0	5694	0	0	0	0	0	0	0	0	0	0	0	0	0	0	0	0
GEL-2895247-11	Bladder	FALSE	553	12708	0	0	10932	0	0	0	0	0	0	0	0	0	0	0	0	16931	0	0	0	0	0	0	0	0	0	0	0	0	0	0	0	0	0	0	0	0	0	0	0	0	0	0	0	0	0
GEL-2482109-11	Bladder	FALSE	911	2186	0	0	6164	0	0	0	0	0	0	0	0	0	0	0	0	5604	0	0	0	0	0	0	0	0	0	0	0	0	0	0	0	0	0	0	0	0	0	0	0	0	0	8800	0	0	0
GEL-2809641-11	Bladder	FALSE	358	1617	0	0	5021	0	0	0	0	0	0	0	0	0	0	0	0	2132	0	0	0	0	0	0	0	0	0	0	0	0	0	0	0	0	0	0	0	0	0	0	0	0	0	0	0	0	0
GEL-2806759-11	Bladder	FALSE	391	10199	0	0	2651	0	0	0	0	0	0	0	0	0	0	0	0	14098	0	0	0	0	0	0	0	0	0	0	0	0	0	0	0	0	0	0	0	0	0	0	0	0	0	0	0	0	0
GEL-2998779-11	Bladder	FALSE	498	3116	0	0	3820	0	0	0	0	0	0	0	0	0	0	0	0	4041	0	0	0	0	0	0	0	0	0	0	0	0	0	0	0	0	0	0	0	0	0	0	0	0	0	0	0	0	0
GEL-2516679-11	Bladder	FALSE	0	3912	0	0	10549	0	0	0	0	0	0	0	0	0	0	0	0	2475	0	0	0	0	0	0	0	0	0	0	0	0	0	1895	0	0	0	0	0	0	0	0	0	0	0	0	0	0	0
GEL-2771352-11	Bladder	FALSE	224	2765	0	0	4729	0	0	0	0	0	0	0	0	0	0	0	0	4060	0	0	0	0	596	0	0	0	0	0	0	0	0	0	0	0	0	0	0	0	0	0	0	0	0	0	0	0	0
GEL-2842796-11	Bladder	FALSE	100	2243	0	0	5509	0	0	0	0	0	0	0	0	0	0	0	0	3753	0	0	0	0	0	4045	0	0	0	0	0	0	0	0	0	0	0	0	0	0	0	0	0	0	0	0	0	0	0
GEL-2086824-11	Bladder	FALSE	426	3866	0	0	4544	0	0	0	0	0	0	0	0	0	0	0	0	4568	0	0	0	0	0	0	0	0	0	0	0	0	0	0	0	0	0	0	0	0	0	0	0	0	0	0	0	0	0
GEL-2802737-11	Bladder	FALSE	0	47182	0	0	49002	0	0	0	0	0	0	0	0	0	0	0	0	26289	0	0	0	0	0	0	0	0	0	0	0	0	0	0	0	0	0	0	0	0	0	0	0	0	0	0	0	0	0
GEL-2254271-11	Bladder	FALSE	389	4292	0	0	4200	0	0	0	0	0	0	0	0	0	0	0	0	6101	0	0	0	0	0	0	0	0	0	0	0	0	0	0	0	0	0	0	0	0	0	0	0	0	0	0	0	0	0
GEL-2065297-11	Bladder	FALSE	479	8817	0	0	3490	0	0	0	0	0	0	0	0	0	0	0	0	12926	0	0	0	0	0	0	0	0	0	0	0	0	0	0	0	0	0	0	0	0	0	0	0	0	0	0	0	0	0
GEL-2492293-11	Bladder	FALSE	388	0	0	0	1654	0	0	0	0	0	0	0	0	0	0	0	0	0	0	0	0	0	0	0	0	0	0	0	0	0	0	0	0	0	0	0	0	0	0	0	0	0	0	0	0	0	0
GEL-2958830-11	Bladder	FALSE	447	0	0	0	4289	0	0	0	0	0	0	0	0	0	0	0	0	0	0	0	0	0	0	0	0	0	0	0	569	0	0	0	0	0	0	0	0	0	0	0	0	0	0	0	0	0	0
GEL-2932064-11	Bladder	FALSE	374	0	0	0	1664	0	0	0	0	0	0	0	0	0	0	0	0	0	0	0	0	0	0	0	0	0	0	0	0	0	0	0	0	0	680	0	0	0	0	0	0	0	0	0	0	0	0
GEL-2316739-11	Bladder	FALSE	79	3559	0	0	17553	0	0	0	0	0	0	0	0	0	0	0	0	797	0	0	0	0	1422	0	0	0	0	0	0	0	0	0	0	0	0	0	0	0	0	0	0	0	0	0	0	0	0
GEL-2691616-11	Bladder	FALSE	499	4543	0	0	2303	0	0	0	0	0	0	0	0	0	0	0	0	5171	0	0	0	0	0	0	0	0	0	0	0	0	0	0	0	0	0	0	0	0	0	0	0	0	0	12456	0	0	0
GEL-2055451-11	Bladder	FALSE	108	0	0	0	562	0	0	0	0	0	0	0	0	0	0	0	0	0	0	0	0	0	0	0	0	0	0	0	161	0	0	0	0	0	0	0	0	0	0	0	0	0	0	480	0	0	0
GEL-2349582-11	Bladder	FALSE	910	19518	0	0	9041	0	0	0	0	0	0	0	0	0	0	0	0	28638	0	0	0	0	0	0	0	0	0	0	0	0	0	0	0	0	0	0	0	0	0	0	0	0	0	0	0	0	0
GEL-2976025-11	Bladder	FALSE	324	51540	0	0	41549	0	0	0	0	0	0	0	0	0	0	0	0	4332	0	0	0	0	0	0	0	0	0	0	0	0	0	0	0	0	0	0	0	0	0	0	0	0	0	0	0	0	0
GEL-2683247-11	Bladder	FALSE	423	0	0	0	8515	0	0	0	0	0	0	0	0	0	0	0	0	0	0	0	0	0	0	0	0	0	0	0	0	0	0	0	0	0	0	0	0	0	0	0	0	0	0	9581	0	0	0
GEL-2200430-11	Bladder	FALSE	326	291	0	0	1916	0	0	0	0	0	0	0	0	0	0	0	0	346	0	0	0	0	0	0	0	0	0	0	0	0	0	0	0	0	0	0	0	0	0	0	0	0	0	0	0	0	0
GEL-2461138-11	Bladder	FALSE	1327	3284	0	0	8866	0	0	0	0	0	0	0	0	0	0	0	0	1925	0	0	0	0	0	0	0	0	0	0	0	0	2984	0	0	0	0	0	0	0	0	0	0	0	0	7149	0	0	0
GEL-2442247-11	Bladder	FALSE	378	7406	0	0	3328	0	0	0	0	0	0	0	0	0	0	0	0	9756	0	0	0	0	0	0	0	0	0	0	0	0	0	0	0	0	0	0	0	0	0	0	0	0	0	0	0	0	0
GEL-2854523-11	Bladder	FALSE	508	1678	0	0	2443	0	0	0	0	0	0	0	0	0	0	0	0	2196	0	0	0	0	0	0	0	0	0	0	0	0	0	0	0	0	0	0	0	0	0	0	0	0	0	0	0	0	0
GEL-2472360-11	Bladder	FALSE	509	4105	0	0	2152	0	0	0	0	0	0	0	0	0	0	0	0	5564	0	0	0	0	0	0	0	0	0	0	0	0	0	0	0	0	0	0	0	0	0	0	0	0	0	0	0	0	0
GEL-2765793-11	Bladder	FALSE	949	4405	0	0	4370	0	0	0	0	0	0	0	0	0	0	0	0	6358	0	0	0	0	0	0	0	0	0	0	0	0	0	0	0	0	0	0	0	0	0	0	0	0	0	0	0	0	0
GEL-2910348-11	Bladder	FALSE	521	1673	0	0	1986	0	0	0	0	0	0	0	0	0	0	0	0	1765	0	0	0	0	0	0	0	0	0	0	0	0	0	0	0	0	0	0	0	0	0	0	0	0	0	0	0	0	0
GEL-2383600-11	Bladder	FALSE	161	0	0	0	774	0	0	0	0	0	0	0	0	0	0	0	0	0	0	0	0	0	0	0	0	0	0	0	0	0	0	0	0	0	0	0	0	0	0	0	0	0	0	0	0	0	0
GEL-2729354-11	Bladder	FALSE	687	0	0	0	1016	0	0	0	0	0	0	0	0	0	0	0	0	0	0	0	0	0	0	0	0	0	0	0	0	0	0	0	0	0	0	0	0	0	0	0	0	0	0	2164	0	0	0
GEL-2441855-11	Bladder	FALSE	377	833	0	0	2764	0	0	0	0	0	0	0	0	0	0	0	0	941	0	0	0	0	0	0	0	0	0	0	0	0	0	0	0	0	0	0	0	0	0	0	0	0	0	0	0	0	0
GEL-2654727-11	Bladder	FALSE	400	11152	0	0	13701	0	0	0	0	0	0	0	0	0	0	0	0	16173	0	0	0	0	0	0	0	0	0	0	0	0	0	0	0	0	0	0	0	0	0	0	0	0	0	0	0	0	0
GEL-2287568-11	Bladder	FALSE	269	234	0	0	601	0	0	0	0	0	0	0	0	0	0	0	0	279	0	0	0	0	0	0	0	0	0	0	158	0	0	0	0	0	0	0	0	0	0	0	0	0	0	378	0	0	0
GEL-2171052-11	Bladder	FALSE	405	1138	0	0	1776	0	0	0	0	0	0	0	0	0	0	0	0	1488	0	0	0	0	0	0	0	0	0	0	0	0	0	0	0	0	0	0	0	0	0	0	0	0	0	0	0	0	0
GEL-2270161-11	Bladder	FALSE	489	4949	0	0	4597	0	0	0	0	0	0	0	0	0	0	0	0	7758	0	0	0	0	0	0	0	0	0	0	0	0	0	0	0	0	0	0	0	0	0	0	0	0	0	0	0	0	0
GEL-2709663-11	Bladder	FALSE	1265	6051	0	0	5182	0	0	0	0	0	0	0	0	0	0	0	0	7935	0	0	0	0	0	0	0	0	0	0	0	0	0	0	0	0	0	0	0	0	0	0	0	0	0	0	0	0	0
GEL-2346802-11	Bladder	FALSE	590	1503	0	0	3458	0	0	0	0	0	0	0	0	0	0	0	0	1804	0	0	0	0	0	0	0	0	0	0	0	0	0	0	0	0	0	0	0	0	0	0	0	0	0	0	0	0	0
GEL-2854472-11	Bladder	FALSE	1354	28620	0	0	7768	0	0	0	0	0	0	0	0	0	0	0	0	17036	0	0	0	0	0	0	0	0	0	0	0	0	0	0	0	0	0	0	0	0	0	0	0	0	0	0	0	0	0
GEL-2152476-11	Bladder	FALSE	205	1276	0	0	770	0	0	0	0	0	0	0	0	0	0	0	0	1612	0	0	0	0	0	0	0	0	0	0	0	0	0	0	0	0	0	0	0	0	0	0	0	0	0	0	0	0	0
GEL-2902413-11	Bladder	FALSE	917	1693	0	0	2709	0	0	0	0	0	0	0	0	0	0	0	0	1678	0	0	0	0	0	0	0	0	0	0	0	0	0	0	0	0	0	0	0	0	0	0	0	0	0	0	0	0	0
GEL-2796660-11	Bladder	FALSE	196	2365	0	0	2071	0	0	0	0	0	0	0	0	0	0	0	0	3131	0	0	0	0	0	0	0	0	0	0	0	0	0	0	0	0	0	0	0	0	0	0	0	0	0	0	0	0	0
GEL-2915080-11	Bladder	FALSE	0	20767	0	0	25915	0	0	0	0	0	0	0	0	0	0	0	0	33137	0	0	0	0	0	0	0	0	0	0	0	0	0	0	0	0	0	0	0	0	0	0	0	0	0	0	0	0	0
GEL-2233602-11	Bladder	FALSE	1007	550	0	0	2553	0	0	0	0	0	0	0	0	0	0	0	0	406	0	0	0	0	0	0	0	0	0	0	0	0	0	0	0	0	0	0	0	0	0	0	0	0	0	0	0	0	0
GEL-2955456-11	Bladder	FALSE	835	1046	0	0	1245	0	0	0	0	0	0	0	0	0	0	0	0	1828	0	0	0	0	0	0	0	0	0	0	0	0	0	0	0	0	0	0	0	0	0	0	0	0	0	6075	0	0	0
GEL-2536972-11	Bladder	FALSE	107	942	0	0	952	0	0	0	0	0	0	0	0	0	0	0	0	1212	0	0	0	0	0	0	0	0	0	0	0	0	0	0	0	0	0	0	0	0	0	0	0	0	0	0	0	0	0
GEL-2937048-11	Bladder	FALSE	447	7246	0	0	3398	0	0	0	0	0	0	0	0	0	0	0	0	11462	0	0	0	0	0	0	0	0	0	0	0	0	0	0	0	0	0	0	0	0	0	0	0	0	0	0	0	0	0
GEL-2836044-11	Bladder	FALSE	628	684	0	0	1859	0	0	0	0	0	0	0	0	0	0	0	0	704	0	0	0	0	0	0	0	0	0	0	0	0	0	0	0	0	0	0	0	0	0	0	0	0	0	0	0	0	0
GEL-2352934-11	Bladder	FALSE	199	25342	0	0	18819	0	0	0	0	0	0	0	0	0	0	0	0	7885	0	0	0	0	0	0	0	0	0	0	0	0	0	0	0	0	0	0	0	0	0	0	0	0	0	0	0	0	0
GEL-2398097-11	Bladder	FALSE	454	342	0	0	0	0	0	0	0	0	0	0	0	0	0	0	0	0	0	0	0	0	0	0	0	0	0	0	0	0	0	0	0	0	0	0	0	0	0	0	0	0	0	3034	0	0	0
GEL-2190713-11	Bladder	FALSE	90	0	0	0	844	0	0	0	0	0	0	0	0	0	0	0	0	0	0	0	0	0	0	0	0	0	0	0	0	0	0	0	0	0	0	0	0	0	0	0	0	0	0	0	0	0	0
GEL-2573899-11	Bladder	FALSE	219	398	0	0	818	0	0	0	0	0	0	0	0	0	0	0	0	524	0	0	0	0	0	0	0	0	0	0	0	0	0	0	0	0	0	0	0	0	0	0	0	0	0	0	0	0	0
GEL-2872827-11	Bladder	FALSE	1100	1349	0	0	3580	0	0	0	0	0	0	0	0	0	0	0	0	2589	0	0	0	0	0	0	0	0	0	0	0	0	0	0	0	0	0	0	0	0	0	0	0	0	0	5216	0	0	0
GEL-2396612-11	Bladder	FALSE	1084	10020	0	0	5678	0	0	0	0	0	0	0	0	0	0	0	0	12822	0	0	0	0	0	0	0	0	0	0	0	0	0	0	0	0	0	0	0	0	0	0	0	0	0	0	0	0	0
GEL-2835362-11	Bladder	FALSE	553	3923	0	0	9064	0	0	0	0	0	0	0	0	0	0	0	0	1001	0	0	0	0	0	0	0	0	0	0	0	0	0	0	0	0	0	0	0	0	0	0	0	0	0	0	0	0	0
GEL-2957693-11	Bladder	FALSE	472	3374	0	0	2010	0	0	0	0	0	0	0	0	0	0	0	0	3598	0	0	0	0	0	0	0	0	0	0	0	0	0	0	0	0	2620	0	0	0	0	0	0	0	0	0	0	0	0
GEL-2210744-11	Bladder	FALSE	557	22689	0	0	17776	0	0	0	0	0	0	0	0	0	0	0	0	3646	0	0	0	0	0	0	0	0	0	0	0	0	0	0	0	0	0	0	0	0	0	0	0	0	0	0	0	0	0
GEL-2124020-11	Bladder	FALSE	913	10958	0	0	6769	0	0	0	0	0	0	0	0	0	0	0	0	12927	0	0	0	0	0	0	0	0	0	0	0	0	0	0	0	0	0	0	0	0	0	0	0	0	0	0	0	0	0
GEL-2852642-11	Bladder	FALSE	496	4501	0	0	8272	0	0	0	0	0	0	0	0	0	0	0	0	5148	0	0	0	0	0	0	0	0	0	0	0	0	0	0	0	0	0	0	0	0	0	0	0	0	0	0	0	0	0
GEL-2288634-11	Bladder	FALSE	202	636	0	0	837	0	0	0	0	0	0	0	0	0	0	0	0	750	0	0	0	0	0	0	0	0	0	0	0	0	0	0	0	0	0	0	0	0	0	0	0	0	0	0	0	0	0
GEL-2639349-11	Bladder	FALSE	86	1395	0	0	1110	0	0	0	0	0	0	0	0	0	0	0	0	1087	0	0	0	0	0	0	0	0	0	0	0	0	0	0	0	0	0	0	0	0	0	0	0	0	0	0	0	0	0
GEL-2865054-11	Bladder	FALSE	519	1164	0	0	1753	0	0	0	0	0	0	0	0	0	0	0	0	1062	0	0	0	0	0	0	0	0	0	0	0	0	0	0	0	0	0	0	0	0	0	0	0	0	0	0	0	0	0
GEL-2501657-11	Bladder	FALSE	1662	2403	0	0	2491	0	0	0	0	0	0	0	0	0	0	0	0	2776	0	0	0	0	0	0	0	0	0	0	0	0	0	0	0	0	0	0	0	0	0	0	0	0	0	4123	0	0	0
GEL-2168179-11	Bladder	FALSE	518	1866	0	0	3008	0	0	0	0	0	0	0	0	0	0	0	0	2787	0	0	0	0	0	0	0	0	0	0	0	0	0	0	0	0	0	0	0	0	0	0	0	0	0	0	0	0	0
GEL-2996564-11	Bladder	FALSE	457	53442	0	0	20904	0	0	0	0	0	0	0	0	0	0	0	0	5517	0	0	0	0	0	0	0	0	0	0	0	0	0	0	0	0	0	0	0	0	0	0	0	0	0	0	0	0	0
GEL-2196242-11	Bladder	FALSE	729	703	0	0	1616	0	0	0	0	0	0	0	0	0	0	0	0	787	0	0	0	0	0	0	0	0	0	0	0	0	0	0	0	0	0	0	0	0	0	0	0	0	0	0	0	0	0
GEL-2107496-11	Bladder	FALSE	331	301	0	0	1336	0	0	0	0	0	0	0	0	0	0	0	0	250	0	0	0	0	0	0	0	0	0	0	348	0	0	0	0	0	0	0	0	0	0	0	0	0	0	1031	0	0	0
GEL-2764303-11	Bladder	FALSE	490	1741	0	0	2339	0	0	0	0	0	0	0	0	0	0	0	0	2040	0	0	0	0	0	0	0	0	0	0	0	0	0	0	0	0	0	0	0	0	0	0	0	0	0	0	0	0	0
GEL-2158255-11	Bladder	FALSE	188	1280	0	0	507	0	0	0	0	0	0	0	0	0	0	0	0	1522	0	0	0	0	0	0	0	0	0	0	0	0	0	0	0	0	0	0	0	0	0	0	0	0	0	0	0	0	0
GEL-2321494-11	Bladder	FALSE	411	1226	0	1200	3964	0	0	0	0	0	0	0	0	0	0	0	0	1985	0	0	0	0	0	0	0	0	0	0	0	0	0	0	0	0	0	0	0	0	0	0	0	0	0	0	0	0	0
GEL-2631352-11	Bladder	FALSE	263	4028	0	0	9048	0	0	0	0	0	0	0	0	0	0	0	0	2929	0	0	0	0	0	0	0	0	0	0	0	0	0	0	0	0	0	0	0	0	0	0	0	0	0	0	0	0	0
GEL-2163164-11	Bladder	FALSE	1030	19662	0	0	6677	0	0	0	0	0	0	0	0	0	0	0	0	24738	0	0	0	0	0	0	0	0	0	0	0	0	0	0	0	0	0	0	0	0	0	0	0	0	0	0	0	0	0
GEL-2131834-11	Bladder	FALSE	572	3914	0	0	5436	0	0	0	0	0	0	0	0	0	0	0	0	2923	0	0	0	0	0	0	0	0	0	0	0	0	0	0	0	0	0	0	0	0	0	0	0	0	0	8507	0	0	0
GEL-2651756-11	Bladder	FALSE	264	5442	0	0	7154	0	0	0	0	0	0	0	0	0	0	0	0	4464	0	0	0	0	1908	0	0	0	0	0	0	0	0	0	0	0	0	0	0	0	0	0	0	0	0	0	0	0	0
GEL-2939280-11	Bladder	FALSE	445	2196	0	0	2090	0	0	0	0	0	0	0	0	0	0	0	0	2812	0	0	0	0	0	0	0	0	0	0	0	0	0	0	0	0	0	0	0	0	0	0	0	0	0	0	0	0	0
GEL-2809630-11	Bladder	FALSE	981	657	0	0	1264	0	0	0	0	0	0	0	0	0	0	0	0	309	0	0	0	0	0	0	0	0	0	0	0	0	0	0	0	0	0	0	0	0	0	0	0	0	0	2800	0	0	0
GEL-2159995-11	Bladder	FALSE	546	20527	0	0	4676	0	0	0	0	0	0	0	0	0	0	0	0	26936	0	0	0	0	0	0	0	0	0	0	0	0	0	0	0	0	0	0	0	0	0	0	0	0	0	0	0	0	0
GEL-2757886-11	Bladder	FALSE	893	1113	0	0	3886	0	0	0	0	0	0	0	0	0	0	0	0	1238	0	0	0	0	0	0	0	0	0	0	0	0	0	0	0	0	0	0	0	0	0	0	0	0	0	0	0	0	0
GEL-2580428-11	Bladder	FALSE	719	994	0	0	2994	0	0	0	0	0	0	0	0	0	0	0	0	636	0	0	0	0	0	0	0	0	0	0	0	0	0	0	0	0	0	0	0	0	0	0	0	0	0	5290	0	0	0
GEL-2766960-11	Bladder	FALSE	286	287	0	0	1138	0	0	0	0	0	0	0	0	0	0	0	0	271	0	0	0	0	0	0	0	0	0	0	0	0	0	0	0	0	0	0	0	0	0	0	0	0	0	0	0	0	0
GEL-2005573-11	Bladder	FALSE	421	4148	0	0	5578	0	0	0	0	0	0	0	0	0	0	0	0	4961	0	0	0	0	0	0	0	0	0	0	0	0	0	0	0	0	0	0	0	0	0	0	0	0	0	0	0	0	0
GEL-2044854-11	Bladder	FALSE	222	2905	0	0	1626	0	0	0	0	0	0	0	0	0	0	0	0	3384	0	0	0	0	0	0	0	0	0	0	0	0	0	0	0	0	0	0	0	0	0	0	0	0	0	0	0	0	0
GEL-2829139-11	Bladder	FALSE	308	14016	0	0	13725	0	0	0	0	0	0	0	0	0	0	0	0	3554	0	0	0	0	0	0	0	0	0	0	0	0	0	0	0	0	0	0	0	0	0	0	0	0	0	0	0	0	0
GEL-2970611-11	Bladder	FALSE	246	234	0	0	799	0	0	0	0	0	0	0	0	0	0	0	0	218	0	0	0	0	0	0	0	0	0	0	0	0	0	0	0	0	0	0	0	0	0	0	0	0	0	0	0	0	0
GEL-2947168-11	Bladder	FALSE	0	3288	0	16480	5545	0	0	0	0	0	0	0	0	0	0	0	0	1953	0	0	0	0	0	0	0	0	0	0	0	0	0	0	0	0	0	0	0	0	0	0	0	0	0	0	0	0	0
GEL-2678176-11	Breast	FALSE	274	143	0	0	1261	0	0	0	0	0	0	0	0	0	0	0	0	46	0	0	0	0	0	332	0	0	0	0	0	0	0	0	0	0	0	0	0	0	0	0	0	0	0	0	0	0	0
GEL-2597536-11	Breast	FALSE	233	556	0	0	2019	0	0	0	0	0	0	0	0	0	0	0	0	342	0	0	0	0	0	0	0	0	0	0	0	0	0	0	0	0	0	0	0	0	0	0	0	0	0	0	0	0	0
GEL-2348966-11	Breast	FALSE	213	133	1550	0	1374	0	0	0	0	0	845	0	0	0	0	0	0	181	0	0	0	0	0	0	0	0	0	0	0	0	0	0	0	0	0	0	0	0	0	0	0	0	0	0	0	0	0
GEL-2865164-11	Breast	FALSE	403	0	0	0	1274	0	0	0	0	0	0	0	0	0	0	0	0	0	0	0	0	0	0	366	0	0	0	0	0	0	0	0	0	256	0	0	0	0	0	0	0	0	0	0	0	0	0
GEL-2708771-11	Breast	FALSE	269	190	0	0	1541	0	0	0	0	0	0	0	0	0	0	0	0	0	0	0	0	0	0	0	0	0	0	0	0	0	0	0	0	0	0	0	0	0	0	0	0	0	0	0	0	0	0
GEL-2346055-11	Breast	FALSE	493	1046	12993	0	3170	0	0	0	0	0	0	0	0	0	0	0	0	1364	0	0	0	0	0	0	0	0	0	0	0	0	0	0	0	0	0	0	0	0	0	0	0	0	0	0	0	0	0
GEL-2542905-11	Breast	FALSE	248	0	0	0	1867	0	0	0	0	0	0	0	0	0	0	0	0	0	0	0	0	0	0	0	0	0	0	0	0	0	0	0	0	0	0	0	0	0	0	0	0	0	0	0	0	0	0
GEL-2601217-11	Breast	FALSE	236	300	0	0	1515	0	0	0	0	0	0	0	0	0	0	0	0	280	0	0	0	0	0	0	0	0	0	0	0	0	0	0	0	0	0	0	0	0	0	0	0	0	0	0	0	0	0
GEL-2060950-11	Breast	FALSE	206	257	0	0	6160	0	0	0	0	0	0	0	0	0	0	0	0	1410	0	0	0	0	0	0	0	0	0	0	0	0	0	0	0	0	0	0	0	0	0	0	0	0	6004	0	0	0	0
GEL-2725701-11	Breast	FALSE	280	174	0	0	1779	0	0	0	0	0	0	0	0	0	0	0	0	0	0	0	0	0	0	271	0	0	0	0	0	0	0	0	0	0	0	0	0	0	0	0	0	0	0	0	0	0	0
GEL-2396479-11	Breast	FALSE	185	828	0	0	1049	0	0	0	0	0	0	0	0	0	0	0	0	622	0	0	0	0	0	0	0	0	0	0	0	0	0	0	0	0	0	0	0	0	0	0	0	0	0	0	0	0	0
GEL-2255151-11	Breast	FALSE	565	3598	0	0	3687	0	0	0	0	0	0	0	0	0	0	0	0	2640	0	0	0	0	0	0	0	0	0	0	0	0	0	0	0	0	0	0	0	0	0	0	0	0	0	0	0	0	0
GEL-2440712-11	Breast	FALSE	558	1212	0	0	3409	0	0	0	0	0	1839	0	0	0	0	0	0	735	0	0	0	0	0	0	0	0	0	0	0	0	0	0	0	0	0	0	0	0	0	0	0	0	0	0	0	0	0
GEL-2008587-11	Breast	FALSE	99	0	0	0	942	0	0	0	0	0	0	0	0	0	0	0	0	0	0	0	0	0	0	0	0	0	0	0	0	0	0	0	0	0	0	0	0	0	0	0	0	0	0	0	0	0	0
GEL-2261485-11	Breast	FALSE	336	0	0	0	1483	0	0	0	0	0	0	0	0	0	0	0	0	0	0	0	0	0	0	254	0	0	0	0	0	0	0	0	0	0	0	0	0	0	0	0	0	0	0	0	0	0	0
GEL-2712040-11	Breast	FALSE	236	201	0	0	1584	0	0	0	0	0	0	0	0	0	0	0	0	90	0	0	0	0	0	603	0	0	0	0	0	0	0	0	0	0	0	0	0	0	0	0	0	0	0	0	0	0	0
GEL-2243171-11	Breast	FALSE	255	579	0	0	1935	0	0	0	0	0	0	0	0	0	0	0	0	342	0	0	0	0	0	0	0	0	0	0	0	0	0	0	0	0	0	0	0	0	0	0	0	0	0	0	0	0	0
GEL-2999064-11	Breast	FALSE	429	0	0	0	2009	0	0	0	0	0	0	0	0	0	0	0	0	0	0	0	0	0	0	0	0	0	0	0	0	0	0	0	0	0	0	0	0	0	0	0	0	0	0	0	0	0	0
GEL-2916414-11	Breast	FALSE	369	17083	0	0	1236	0	0	0	0	0	0	0	0	0	0	0	0	17473	0	0	0	0	0	0	0	0	0	0	0	0	0	0	0	0	0	0	0	0	0	0	0	0	0	0	0	0	0
GEL-2498398-11	Breast	FALSE	170	0	0	0	1366	0	0	0	0	0	0	0	0	0	0	0	0	0	0	0	0	0	0	0	0	0	0	0	0	0	0	0	0	0	0	0	0	0	0	0	0	0	0	0	0	0	0
GEL-2595917-11	Breast	FALSE	577	0	0	0	1975	0	0	0	0	0	0	0	0	0	0	0	0	0	0	0	0	0	0	487	0	0	0	0	0	0	0	0	0	0	0	0	0	0	0	0	0	0	0	0	0	0	0
GEL-2072221-11	Breast	FALSE	272	328	0	0	1697	0	0	0	0	0	0	0	0	0	0	0	0	153	0	0	0	0	0	366	0	0	0	0	0	0	0	0	0	0	0	0	0	0	0	0	0	0	0	0	0	0	0
GEL-2849300-11	Breast	FALSE	253	93	0	0	1208	0	0	0	0	0	306	0	0	0	0	0	0	37	0	0	0	0	0	0	0	0	0	0	0	0	0	0	0	0	0	0	0	0	0	0	0	0	0	0	0	0	0
GEL-2102674-11	Breast	FALSE	388	5455	0	0	3471	0	0	0	0	0	0	0	0	0	0	0	0	6814	0	0	0	0	0	0	0	0	0	0	0	0	0	0	0	0	0	0	0	0	0	0	0	0	0	0	0	0	0
GEL-2176718-11	Breast	FALSE	653	2553	0	0	5001	0	0	0	0	0	0	0	0	0	0	0	0	2994	0	0	0	0	0	0	0	0	0	0	0	0	0	0	0	0	0	0	0	0	0	0	0	0	0	0	0	0	0
GEL-2609662-11	Breast	FALSE	4748	0	0	0	9250	0	0	0	0	0	0	0	0	0	0	0	0	0	0	0	0	0	0	0	0	0	0	0	0	0	5441	0	0	0	0	0	0	0	0	0	0	0	0	0	0	0	15718
GEL-2178749-11	Breast	FALSE	332	615	0	0	4951	0	0	0	0	0	3561	0	0	0	0	0	0	953	0	0	0	0	0	0	0	0	0	0	0	0	0	0	0	0	0	0	0	0	0	0	0	0	0	0	0	0	0
GEL-2798576-11	Breast	FALSE	165	140	0	0	964	0	0	0	0	0	0	0	0	0	0	0	0	120	0	0	0	0	0	0	0	0	0	0	0	0	0	0	0	0	0	0	0	0	0	0	0	0	0	0	0	0	0
GEL-2639700-11	Breast	FALSE	357	2217	1697	0	2084	0	0	0	0	0	0	0	0	0	0	0	0	2703	0	0	0	0	0	0	0	0	0	0	0	0	0	0	0	0	0	0	0	0	0	0	0	0	0	0	0	0	0
GEL-2936766-11	Breast	FALSE	224	0	0	0	831	0	0	0	0	0	252	0	0	0	0	0	0	0	0	0	0	0	0	0	0	0	0	0	0	0	0	0	0	0	0	0	0	0	0	0	0	0	0	0	0	0	0
GEL-2031499-11	Breast	FALSE	480	23213	0	0	0	0	0	0	0	0	0	0	0	0	0	0	0	38868	0	0	0	0	0	0	0	0	0	0	0	0	0	0	0	0	0	0	0	0	0	0	0	0	0	0	0	0	0
GEL-2510753-11	Breast	FALSE	324	0	0	0	1719	0	0	0	0	0	0	0	0	0	0	0	0	0	0	0	0	0	0	0	0	0	0	0	0	0	0	0	0	0	0	0	0	0	0	0	0	0	0	0	0	0	0
GEL-2546779-11	Breast	FALSE	236	79	0	0	1363	0	0	0	0	0	0	0	0	0	0	0	0	44	0	0	0	0	0	275	0	0	0	0	0	0	0	0	0	0	0	0	0	0	0	0	0	0	0	0	0	0	0
GEL-2860034-11	Breast	FALSE	182	0	0	0	887	0	0	0	0	0	0	0	0	0	0	0	0	0	0	0	0	0	0	163	0	0	0	0	0	0	0	0	0	0	0	0	0	0	0	0	0	0	0	0	0	0	0
GEL-2909629-11	Breast	FALSE	1022	348	0	0	2270	0	0	0	0	0	0	0	0	0	0	0	0	131	0	0	0	0	0	642	0	0	0	0	0	0	0	0	0	0	0	0	0	0	0	0	0	0	0	0	0	0	0
GEL-2474914-11	Breast	FALSE	134	265	2602	0	894	0	0	0	0	0	0	0	0	0	0	0	0	382	0	0	0	0	0	564	0	0	0	0	0	0	0	0	0	0	0	0	0	0	0	0	0	0	0	0	0	0	0
GEL-2338966-11	Breast	FALSE	156	0	0	0	1144	0	0	0	0	0	254	0	0	0	0	0	0	0	0	0	0	0	0	0	0	0	0	0	0	0	0	0	0	0	0	0	0	0	0	0	0	0	0	0	0	0	0
GEL-2387481-11	Breast	FALSE	323	0	0	0	1008	0	0	0	0	0	389	0	0	0	0	0	0	0	0	0	0	0	0	0	0	0	0	0	0	0	0	0	0	210	0	0	0	0	0	0	0	0	0	0	0	0	0
GEL-2472479-11	Breast	FALSE	378	669	0	0	2157	0	0	0	0	0	748	0	0	0	0	0	0	246	0	0	0	0	0	0	0	0	0	0	0	0	0	0	0	0	0	0	0	0	0	0	0	0	0	0	0	0	0
GEL-2302949-11	Breast	FALSE	414	5305	0	0	2575	0	0	0	0	0	0	0	0	0	0	0	0	5963	0	0	0	0	0	0	0	0	0	0	0	0	0	0	0	0	0	0	0	0	0	0	0	0	0	0	0	0	0
GEL-2522611-11	Breast	FALSE	231	0	0	0	1132	0	0	0	0	0	0	0	0	0	0	0	0	0	0	0	0	0	0	0	0	0	0	0	0	0	0	0	0	0	0	0	0	0	0	0	0	0	0	0	0	0	0
GEL-2355773-11	Breast	FALSE	659	2884	0	0	4418	0	0	0	0	0	0	0	0	0	0	0	0	4071	0	0	0	0	0	0	0	0	0	0	0	0	0	0	0	0	0	0	0	0	0	0	0	0	0	0	0	0	0
GEL-2520284-11	Breast	FALSE	370	0	0	0	1023	0	0	0	0	0	547	0	0	0	0	0	0	0	0	0	0	0	0	0	0	0	0	0	0	0	0	0	0	407	0	0	0	0	0	0	0	0	0	0	0	0	0
GEL-2421760-11	Breast	FALSE	493	1674	9479	0	2627	0	0	0	0	0	0	0	0	0	0	0	0	2515	0	0	0	0	0	0	0	0	0	0	0	0	0	0	0	0	0	0	0	0	0	0	0	0	0	0	0	0	0
GEL-2891752-11	Breast	FALSE	121	70	0	0	815	0	0	0	0	0	0	0	0	0	0	0	0	0	0	0	0	0	0	190	0	0	0	0	0	0	0	0	0	0	0	0	0	0	0	0	0	0	0	0	0	0	0
GEL-2736216-11	Breast	FALSE	454	2430	0	0	2457	0	0	0	0	0	0	0	0	0	0	0	0	1757	0	0	0	0	0	0	0	0	0	0	0	0	0	0	0	0	0	0	0	0	0	0	0	0	0	0	0	0	0
GEL-2189863-11	Breast	FALSE	699	762	0	0	4048	0	0	0	0	0	0	0	0	0	0	0	0	747	0	0	0	0	0	0	0	0	0	0	0	0	0	0	0	0	0	0	0	0	0	0	0	0	0	0	0	0	0
GEL-2051694-11	Breast	FALSE	466	1922	7292	0	1858	0	0	0	0	0	0	0	0	0	0	0	0	2354	0	0	0	0	0	0	0	0	0	0	0	0	0	0	0	0	0	0	0	0	0	0	0	0	0	0	0	0	0
GEL-2845342-11	Breast	FALSE	219	0	0	0	1283	0	0	0	0	0	0	0	0	0	0	0	0	0	0	0	0	0	0	208	0	0	0	0	0	0	0	0	0	0	0	0	0	0	0	0	0	0	0	0	0	0	0
GEL-2882794-11	Breast	FALSE	494	237	0	0	1952	0	0	0	0	0	0	0	0	0	0	0	0	163	0	0	0	0	0	0	0	0	0	0	0	0	0	0	0	0	0	0	0	0	0	0	0	0	0	0	0	0	0
GEL-2659808-11	Breast	FALSE	106	0	0	0	1125	0	0	0	0	0	0	0	0	0	0	0	0	0	0	0	0	0	0	0	0	0	0	0	0	0	0	0	0	0	0	0	0	0	0	0	0	0	0	0	0	0	0
GEL-2718252-11	Breast	FALSE	214	0	0	0	1140	0	0	0	0	0	0	0	0	0	0	0	0	0	0	0	0	0	0	275	0	0	0	0	0	0	0	0	0	0	0	0	0	0	0	0	0	0	0	0	0	0	0
GEL-2704302-11	Breast	FALSE	239	102	0	0	1428	0	0	0	0	0	487	0	0	0	0	0	0	68	0	0	0	0	0	0	0	0	0	0	0	0	0	0	0	0	0	0	0	0	0	0	0	0	0	0	0	0	0
GEL-2072776-11	Breast	FALSE	249	100	0	0	940	0	0	0	0	0	350	0	0	0	0	0	0	0	0	0	0	0	0	0	0	0	0	0	0	0	0	0	0	0	0	0	0	0	0	0	0	0	0	0	0	0	0
GEL-2719620-11	Breast	FALSE	398	128	0	0	2026	0	0	0	0	0	0	0	0	0	0	0	0	0	0	0	0	0	0	0	0	0	0	0	0	0	0	0	0	0	0	0	0	0	0	0	0	0	0	0	0	0	0
GEL-2803690-11	Breast	FALSE	416	2212	0	0	4736	0	0	0	0	0	0	0	0	0	0	0	0	2470	0	0	0	0	0	0	0	0	0	0	0	0	0	0	0	0	0	0	0	0	0	0	0	0	0	0	0	0	0
GEL-2905314-11	Breast	FALSE	389	278	0	0	2328	0	0	0	0	0	580	0	0	0	0	0	0	222	0	0	0	0	0	0	0	0	0	0	0	0	0	0	0	0	0	0	0	0	0	0	0	0	0	0	0	0	0
GEL-2229081-11	Breast	FALSE	153	96	0	0	1861	0	0	0	0	0	0	0	0	0	0	0	0	0	0	0	0	0	0	0	0	0	0	0	0	0	0	0	0	0	0	0	0	0	0	0	0	0	0	0	0	0	0
GEL-2207019-11	Breast	FALSE	727	273	0	0	2419	0	0	0	0	0	0	0	0	0	0	0	0	0	0	0	0	0	0	0	0	0	0	0	0	0	0	0	0	0	0	0	0	0	0	0	0	0	0	0	0	0	0
GEL-2480441-11	Breast	FALSE	265	0	0	0	1721	0	0	0	0	0	0	0	0	0	0	0	0	0	0	0	0	0	0	451	0	0	0	0	0	0	0	0	0	0	0	0	0	0	0	0	0	0	0	0	0	0	0
GEL-2294925-11	Breast	FALSE	371	2100	0	0	1960	0	0	0	0	0	0	0	0	0	0	0	0	1232	0	0	0	0	0	0	0	0	0	0	0	0	0	0	0	0	0	0	0	0	0	0	0	0	0	0	0	0	0
GEL-2040902-11	Breast	FALSE	218	93	0	0	1073	0	0	0	0	0	314	0	0	0	0	0	0	54	0	0	0	0	0	0	0	0	0	0	0	0	0	0	0	0	0	0	0	0	0	0	0	0	0	0	0	0	0
GEL-2573089-11	Breast	FALSE	347	0	7184	0	2112	0	0	0	0	0	0	0	0	0	0	0	0	0	0	0	0	0	0	0	0	0	0	0	0	0	2029	0	0	0	0	0	0	0	0	0	0	0	0	0	3713	0	0
GEL-2618916-11	Breast	FALSE	212	0	0	0	1560	0	0	0	0	0	0	0	0	0	0	0	0	0	0	0	0	0	0	0	0	0	0	0	0	0	0	0	0	0	0	0	0	0	0	0	0	0	0	0	0	0	0
GEL-2883946-11	Breast	FALSE	118	0	0	0	1104	0	0	0	0	0	0	0	0	0	0	0	0	0	0	0	0	0	0	0	0	0	0	0	0	0	0	0	0	0	0	0	0	0	0	0	0	0	0	0	0	0	0
GEL-2582484-11	Breast	FALSE	669	5814	0	0	3519	0	0	0	0	0	0	0	0	0	0	0	0	10241	0	0	0	0	0	0	0	0	0	0	0	0	0	0	0	0	0	0	0	0	0	0	0	0	0	0	0	0	0
GEL-2160617-11	Breast	FALSE	198	262	0	0	1205	0	0	0	0	0	0	0	0	0	0	0	0	73	0	0	0	0	0	0	0	0	0	0	0	0	0	0	0	0	0	0	0	0	0	0	0	0	0	0	0	0	0
GEL-2419246-11	Breast	FALSE	195	348	0	0	2943	0	0	0	0	0	1616	0	0	0	0	0	0	1164	0	0	0	0	0	0	0	0	0	0	0	0	0	0	0	0	0	0	0	0	0	0	0	0	2189	0	0	0	0
GEL-2920082-11	Breast	FALSE	313	0	0	0	1439	0	0	0	0	0	0	0	0	0	0	0	0	0	0	0	0	0	0	251	0	0	0	0	0	0	0	0	0	0	0	0	0	0	0	0	0	0	0	0	0	0	0
GEL-2328923-11	Breast	FALSE	316	104	0	0	1240	0	0	0	0	0	0	0	0	0	0	0	0	0	0	0	0	0	0	0	0	0	0	0	0	0	0	0	0	0	0	0	0	0	0	0	0	0	0	0	0	0	0
GEL-2791768-11	Breast	FALSE	67	665	0	0	2202	0	0	0	0	0	0	0	0	0	0	0	0	741	0	0	0	0	0	3002	0	0	0	0	0	0	0	0	0	0	0	0	0	0	0	0	0	0	0	0	0	0	0
GEL-2675396-11	Breast	FALSE	309	1626	4780	0	1134	0	0	0	0	0	0	0	0	0	0	0	0	3330	0	0	0	0	0	0	0	0	0	0	0	0	0	0	0	0	0	0	0	0	0	0	0	0	0	0	0	0	0
GEL-2597078-11	Breast	FALSE	322	101	0	0	1349	0	0	0	0	0	532	0	0	0	0	0	0	64	0	0	0	0	0	0	0	0	0	0	0	0	0	0	0	0	0	0	0	0	0	0	0	0	0	0	0	0	0
GEL-2125915-11	Breast	FALSE	182	906	4761	0	1537	0	0	0	0	0	0	0	0	0	0	0	0	1724	0	0	0	0	0	0	0	0	0	0	0	0	0	0	0	0	0	0	0	0	0	0	0	0	0	0	0	0	0
GEL-2824919-11	Breast	FALSE	237	500	3086	0	1812	0	0	0	0	0	1471	0	0	0	0	0	0	714	0	0	0	0	0	0	0	0	0	0	0	0	0	0	0	0	0	0	0	0	0	0	0	0	0	0	0	0	0
GEL-2225680-11	Breast	FALSE	180	133	0	0	1397	0	0	0	0	0	0	0	0	0	0	0	0	59	0	0	0	0	0	0	0	0	0	0	0	0	0	0	0	0	0	0	0	0	0	0	0	0	0	0	0	0	0
GEL-2456562-11	Breast	FALSE	161	0	0	0	1139	0	0	0	0	0	0	0	0	0	0	0	0	0	0	0	0	0	0	0	0	0	0	0	0	0	0	0	0	0	0	0	0	0	0	0	0	0	0	0	0	0	0
GEL-2281508-11	Breast	FALSE	515	0	0	0	2081	0	0	0	0	0	0	0	0	0	0	0	0	0	0	0	0	0	0	551	0	0	0	0	0	0	0	0	0	0	0	0	0	0	0	0	0	0	0	0	0	0	0
GEL-2237366-11	Breast	FALSE	557	218	0	0	2829	0	0	0	0	0	863	0	0	0	0	0	0	135	0	0	0	0	0	0	0	0	0	0	0	0	0	0	0	0	0	0	0	0	0	0	0	0	0	0	0	0	0
GEL-2810235-11	Breast	FALSE	290	185	0	0	1472	0	0	0	0	0	0	0	0	0	0	0	0	79	0	0	0	0	0	416	0	0	0	0	0	0	0	0	0	0	0	0	0	0	0	0	0	0	0	0	0	0	0
GEL-2348996-11	Breast	FALSE	363	0	1166	0	1240	0	0	0	0	0	0	0	0	0	0	0	0	0	0	0	0	0	0	0	0	0	0	0	0	0	0	0	0	0	0	0	0	0	0	0	0	0	0	0	0	0	0
GEL-2517795-11	Breast	FALSE	133	0	0	0	852	0	0	0	0	0	0	0	0	0	0	0	0	0	0	0	0	0	0	0	0	0	0	0	0	0	0	0	0	0	0	0	0	0	0	0	0	0	0	0	0	0	0
GEL-2490555-11	Breast	FALSE	394	395	0	0	4070	0	0	0	0	0	3242	0	0	0	0	0	0	632	0	0	0	0	0	0	0	0	0	0	0	0	0	0	0	0	0	0	0	0	0	0	0	0	0	0	0	0	0
GEL-2079029-11	Breast	FALSE	384	0	0	0	3058	0	0	0	0	0	951	0	0	0	0	0	0	0	0	0	0	0	0	407	0	0	0	0	0	0	0	0	0	0	0	0	0	0	0	0	0	0	0	0	0	0	0
GEL-2794619-11	Breast	FALSE	408	2731	0	0	1881	0	0	0	0	0	0	0	0	0	0	0	0	1072	0	0	0	0	0	0	0	0	0	0	0	0	0	0	0	0	0	0	0	0	0	0	0	0	0	0	0	0	0
GEL-2243678-11	Breast	FALSE	211	102	0	0	1313	0	0	0	0	0	0	0	0	0	0	0	0	0	0	0	0	0	0	310	0	0	0	0	0	0	0	0	0	0	0	0	0	0	0	0	0	0	0	0	0	0	0
GEL-2361108-11	Breast	FALSE	516	200	0	0	4665	0	0	0	0	0	1887	0	0	0	0	0	0	539	0	0	0	0	0	0	0	0	0	0	0	0	0	0	0	0	0	0	0	0	0	0	0	0	0	0	0	0	0
GEL-2278478-11	Breast	FALSE	524	214	0	0	1908	0	0	0	0	0	0	0	0	0	0	0	0	0	0	0	0	0	0	389	0	0	0	0	0	0	0	0	0	0	0	0	0	0	0	0	0	0	0	0	0	0	0
GEL-2097055-11	Breast	FALSE	345	0	0	0	1850	0	0	0	0	0	0	0	0	0	0	0	0	0	0	0	0	0	0	468	0	0	0	0	0	0	0	0	0	0	0	0	0	0	0	0	0	0	0	0	0	0	0
GEL-2551246-11	Breast	FALSE	646	781	0	0	2119	0	0	0	0	0	0	0	0	0	0	0	0	615	0	0	0	0	0	885	0	0	0	0	0	0	0	0	0	0	0	0	0	0	0	0	0	0	0	0	0	0	0
GEL-2211409-11	Breast	FALSE	275	0	0	0	2091	0	0	0	0	0	0	0	0	0	0	0	0	0	0	0	0	0	0	0	0	0	0	0	0	0	0	0	0	0	0	0	0	0	0	0	0	0	0	0	0	0	0
GEL-2242492-11	Breast	FALSE	154	100	0	0	1153	0	0	0	0	0	0	0	0	0	0	0	0	0	0	0	0	0	0	0	0	0	0	0	0	0	0	0	0	0	0	0	0	0	0	0	0	0	0	0	0	0	0
GEL-2621824-11	Breast	FALSE	477	335	0	0	1831	0	0	0	0	0	0	0	0	0	0	0	0	172	0	0	0	0	0	479	0	0	0	0	0	0	0	0	0	0	0	0	0	0	0	0	0	0	0	0	0	0	0
GEL-2399207-11	Breast	FALSE	259	0	0	0	1335	0	0	0	0	0	0	0	0	0	0	0	0	0	0	0	0	0	0	277	0	0	0	0	0	0	0	0	0	0	0	0	0	0	0	0	0	0	0	0	0	0	0
GEL-2329188-11	Breast	FALSE	224	0	0	0	1713	0	0	0	0	0	0	0	0	0	0	0	0	0	0	0	0	0	0	0	0	0	0	0	0	0	0	0	0	0	0	0	0	0	0	0	0	0	0	0	0	0	0
GEL-2812504-11	Breast	FALSE	230	101	0	0	1545	0	0	0	0	0	0	0	0	0	0	0	0	108	0	0	0	0	0	362	0	0	0	0	0	0	0	0	0	0	0	0	0	0	0	0	0	0	0	0	0	0	0
GEL-2294124-11	Breast	FALSE	633	300	0	0	1943	0	0	0	0	0	0	0	0	0	0	0	0	202	0	0	0	0	0	542	0	0	0	0	0	0	0	0	0	0	0	0	0	0	0	0	0	0	0	0	0	0	0
GEL-2708317-11	Breast	FALSE	165	136	638	0	695	0	0	0	0	0	0	0	0	0	0	0	0	90	0	0	0	0	0	0	0	0	0	0	0	0	0	0	0	0	0	0	0	0	0	0	0	0	0	0	0	0	0
GEL-2462583-11	Breast	FALSE	687	635	0	0	3938	0	0	0	0	0	0	0	0	0	0	0	0	412	0	0	0	0	0	0	0	0	0	0	0	0	0	0	0	0	0	0	0	0	0	0	0	0	0	0	0	0	0
GEL-2171959-11	Breast	FALSE	296	1701	0	0	1289	0	0	0	0	0	0	0	0	0	0	0	0	1735	0	0	0	0	0	0	0	0	0	0	0	0	0	0	0	0	0	0	0	0	0	0	0	0	0	0	0	0	0
GEL-2126449-11	Breast	FALSE	150	88	506	0	474	0	0	0	0	0	0	0	0	0	0	0	0	56	0	0	0	0	0	0	0	0	0	0	0	0	0	0	0	0	0	0	0	0	0	0	0	0	0	0	0	0	0
GEL-2851849-11	Breast	FALSE	684	216	0	0	2058	0	0	0	0	0	984	0	0	0	0	0	0	227	0	0	0	0	0	0	0	0	0	0	0	0	0	0	0	0	0	0	0	0	0	0	0	0	0	0	0	0	0
GEL-2474454-11	Breast	FALSE	341	398	0	0	1973	0	0	0	0	0	0	0	0	0	0	0	0	160	0	0	0	0	0	0	0	0	0	0	0	0	0	0	0	0	0	0	0	0	0	0	0	0	0	0	0	0	0
GEL-2243744-11	Breast	FALSE	181	0	0	0	918	0	0	0	0	0	294	0	0	0	0	0	0	0	0	0	0	0	0	0	0	0	0	0	0	0	0	0	0	0	0	0	0	0	0	0	0	0	0	0	0	0	0
GEL-2837421-11	Breast	FALSE	802	0	0	0	3515	0	0	0	0	0	0	0	0	0	0	0	0	0	0	0	0	0	0	0	0	0	0	0	0	0	0	0	0	0	0	0	0	0	0	0	0	0	0	0	1337	0	0
GEL-2988858-11	Breast	FALSE	537	0	0	0	2308	0	0	0	0	0	0	0	0	0	0	0	0	0	0	0	0	0	0	0	0	0	0	0	0	0	0	0	0	0	0	0	0	0	0	0	0	0	0	0	0	0	0
GEL-2893759-11	Breast	FALSE	272	124	0	0	1166	0	0	0	0	0	0	0	0	0	0	0	0	42	0	0	0	0	0	0	0	0	0	0	0	0	0	0	0	0	0	0	0	0	0	0	0	0	0	0	0	0	0
GEL-2692047-11	Breast	FALSE	170	0	560	0	656	0	0	0	0	0	0	0	0	0	0	0	0	0	0	0	0	0	0	0	0	0	0	0	0	0	0	0	0	0	0	0	0	0	0	0	0	0	0	0	0	0	0
GEL-2458159-11	Breast	FALSE	241	0	0	0	1914	0	0	0	0	0	0	0	0	0	0	0	0	0	0	0	0	0	0	0	0	0	0	0	0	0	0	0	0	0	0	0	0	0	0	0	0	0	0	0	0	0	0
GEL-2916300-11	Breast	FALSE	1719	276	0	0	3547	0	0	0	0	0	0	0	0	0	0	0	0	338	0	0	0	0	0	870	0	0	0	0	0	0	0	0	0	0	0	0	0	0	0	0	0	0	0	0	0	0	0
GEL-2223938-11	Breast	FALSE	437	1052	0	0	2481	0	0	0	0	0	0	0	0	0	0	0	0	326	0	0	0	0	0	0	0	0	0	0	0	0	0	0	0	0	0	0	0	0	0	0	0	0	0	0	0	0	0
GEL-2100539-11	Breast	FALSE	595	297	0	0	2503	0	0	0	0	0	658	0	0	0	0	0	0	84	0	0	0	0	0	0	0	0	0	0	0	0	0	0	0	0	0	0	0	0	0	0	0	0	0	0	0	0	0
GEL-2089832-11	Breast	FALSE	506	428	2751	0	1989	0	0	0	0	0	0	0	0	0	0	0	0	319	0	0	0	0	0	0	0	0	0	0	0	0	0	0	0	0	0	0	0	0	0	0	0	0	0	0	0	0	0
GEL-2491490-11	Breast	FALSE	263	151	0	0	1148	0	0	0	0	0	0	0	0	0	0	0	0	0	0	0	0	0	0	0	0	0	0	0	0	0	0	0	0	0	0	0	0	0	0	0	0	0	0	0	0	0	0
GEL-2523847-11	Breast	FALSE	191	0	0	0	1230	0	0	0	0	0	0	0	0	0	0	0	0	0	0	0	0	0	0	0	0	0	0	0	0	0	0	0	0	0	0	0	0	0	0	0	0	0	0	0	0	0	0
GEL-2231935-11	Breast	FALSE	158	0	0	0	7450	0	0	0	0	0	4337	0	0	0	0	0	0	0	0	0	0	640	864	0	0	0	0	0	0	0	0	0	0	0	0	0	0	0	0	0	0	0	4896	0	0	0	0
GEL-2617272-11	Breast	FALSE	1262	4467	0	0	7117	0	0	0	0	0	0	0	0	0	0	0	0	3783	0	0	0	0	0	0	0	0	0	0	0	0	0	0	0	0	0	0	0	0	0	0	0	0	0	0	0	0	0
GEL-2017033-11	Breast	FALSE	146	0	0	0	1452	0	0	0	0	0	0	0	0	0	0	0	0	0	0	0	0	0	0	0	0	0	0	0	0	0	0	0	0	0	0	0	0	0	0	0	0	0	0	0	0	0	0
GEL-2365332-11	Breast	FALSE	469	0	0	0	2019	0	0	0	0	0	0	0	0	0	0	0	0	0	0	0	0	0	0	466	0	0	0	0	0	0	0	0	0	0	0	0	0	0	0	0	0	0	0	0	0	0	0
GEL-2421586-11	Breast	FALSE	185	0	0	0	2265	0	0	0	0	0	1337	0	0	0	0	0	0	0	0	0	0	0	0	0	0	0	0	0	0	0	0	0	0	0	0	0	0	0	0	0	0	0	1213	0	0	0	0
GEL-2405235-11	Breast	FALSE	436	514	0	0	1883	0	0	0	0	0	1266	0	0	0	0	0	0	406	0	0	0	0	0	0	0	0	0	0	0	0	0	0	0	0	0	0	0	0	0	0	0	0	0	0	0	0	0
GEL-2144831-11	Breast	FALSE	262	152	0	0	1407	0	0	0	0	0	376	0	0	0	0	0	0	91	0	0	0	0	0	0	0	0	0	0	0	0	0	0	0	0	0	0	0	0	0	0	0	0	0	0	0	0	0
GEL-2902471-11	Breast	FALSE	163	0	0	0	1348	0	0	0	0	0	330	0	0	0	0	0	0	0	0	0	0	0	0	0	0	0	0	0	0	0	0	0	0	0	0	0	0	0	0	0	0	0	0	0	0	0	0
GEL-2011166-11	Breast	FALSE	304	3444	0	0	1969	0	0	0	0	0	0	0	0	0	0	0	0	1547	0	0	0	0	0	0	0	0	0	0	0	0	0	0	0	0	0	0	0	0	0	0	0	0	0	0	0	0	0
GEL-2296851-11	Breast	FALSE	1215	298	0	0	6401	0	0	0	0	0	1989	0	0	0	0	0	0	763	0	0	0	0	0	0	0	0	0	0	0	0	0	0	0	0	0	0	0	0	0	0	0	0	0	0	0	0	0
GEL-2806290-11	Breast	FALSE	421	0	0	0	3980	0	0	0	0	0	1844	0	0	0	0	0	0	0	0	0	0	0	0	0	0	0	0	0	0	0	0	0	0	0	0	0	0	0	0	0	0	0	0	0	0	0	0
GEL-2393934-11	Breast	FALSE	280	149	0	0	1282	0	0	0	0	0	0	0	0	0	0	0	0	177	0	0	0	0	0	608	0	0	0	0	0	0	0	0	0	0	0	0	0	0	0	0	0	0	0	0	0	0	0
GEL-2894432-11	Breast	FALSE	150	0	0	0	975	0	0	0	0	0	0	0	0	0	0	0	0	0	0	0	0	0	0	178	0	0	0	0	0	0	0	0	0	0	0	0	0	0	0	0	0	0	0	0	0	0	0
GEL-2402255-11	Breast	FALSE	251	528	0	0	4086	0	0	0	0	0	0	0	0	0	0	0	0	699	0	0	0	0	0	0	0	0	0	0	0	0	0	0	0	0	0	0	0	0	0	0	0	0	0	0	2037	0	0
GEL-2843587-11	Breast	FALSE	530	195	0	0	1607	0	0	0	0	0	0	0	0	0	0	0	0	0	0	0	0	0	0	1140	0	0	0	0	0	0	0	0	0	0	0	0	0	0	0	0	0	0	0	0	0	0	0
GEL-2452307-11	Breast	FALSE	206	68	0	0	914	0	0	0	0	0	0	0	0	0	0	0	0	35	0	0	0	0	0	0	0	0	0	0	0	0	0	0	0	0	0	0	0	0	0	0	0	0	0	0	0	0	0
GEL-2513431-11	Breast	FALSE	602	739	0	0	3510	0	0	0	0	0	0	0	0	0	0	0	0	530	0	0	0	0	0	3157	0	0	0	0	0	0	0	0	0	0	0	0	0	0	0	0	0	0	0	0	0	0	0
GEL-2657971-11	Breast	FALSE	215	168	0	0	1769	0	0	0	0	0	0	0	0	0	0	0	0	0	0	0	0	0	0	0	0	0	0	0	0	0	0	0	0	291	0	0	0	0	0	0	0	0	0	0	0	0	0
GEL-2928019-11	Breast	FALSE	613	0	0	0	6631	0	0	0	0	0	3228	0	0	0	0	0	0	0	0	0	0	0	0	0	0	0	0	0	0	0	0	0	0	0	0	0	0	0	0	0	0	0	5722	0	0	0	0
GEL-2669177-11	Breast	FALSE	432	0	0	0	2857	0	0	0	0	0	0	0	0	0	0	0	0	0	0	0	0	0	0	0	0	0	0	0	0	0	0	0	0	0	0	0	0	0	0	0	0	0	0	0	0	0	0
GEL-2880849-11	Breast	FALSE	179	0	0	0	4499	0	0	0	0	0	0	0	0	0	0	0	0	0	0	0	0	893	3921	0	0	0	0	0	0	0	0	0	0	0	0	0	0	0	0	0	0	0	0	0	0	0	0
GEL-2078008-11	Breast	FALSE	336	277	0	0	1778	0	0	0	0	0	0	0	0	0	0	0	0	0	0	0	0	0	0	530	0	0	0	0	0	0	0	0	0	0	0	0	0	0	0	0	0	0	0	0	0	0	0
GEL-2853092-11	Breast	FALSE	257	273	0	0	1360	0	0	0	0	0	0	0	0	0	0	0	0	90	0	0	0	0	0	0	0	0	0	0	0	0	0	0	0	0	0	0	0	0	0	0	0	0	0	0	0	0	0
GEL-2434280-11	Breast	FALSE	315	0	2069	0	1828	0	0	0	0	0	0	0	0	0	0	0	0	0	0	0	0	0	0	0	0	0	0	0	0	0	0	0	0	0	0	0	0	0	0	0	0	0	0	0	0	0	0
GEL-2143618-11	Breast	FALSE	383	0	0	0	1429	0	0	0	0	0	0	0	0	0	0	0	0	0	0	0	0	0	0	911	0	0	0	0	0	0	0	0	0	0	0	0	0	0	0	0	0	0	0	0	0	0	0
GEL-2040864-11	Breast	FALSE	573	0	0	0	3040	0	0	0	0	0	0	0	0	0	0	0	0	0	0	0	0	0	0	705	0	0	0	0	0	0	0	0	0	0	0	0	0	0	0	0	0	0	0	0	0	0	0
GEL-2992179-11	Breast	FALSE	534	23951	0	0	3845	0	0	0	0	0	0	0	0	0	0	0	0	14647	0	0	0	0	0	0	0	0	0	0	0	0	0	0	0	0	0	0	0	0	0	0	0	0	0	0	0	0	0
GEL-2485005-11	Breast	FALSE	378	0	0	0	1724	0	0	0	0	0	0	0	0	0	0	0	0	0	0	0	0	0	0	0	0	0	0	0	0	0	0	0	0	0	0	0	0	0	0	0	0	0	0	0	0	0	0
GEL-2937566-11	Breast	FALSE	3262	0	0	0	4823	0	0	0	0	0	0	0	0	0	0	0	0	0	0	0	0	0	0	0	0	0	0	0	0	0	9961	0	0	3752	0	0	0	0	0	0	0	0	0	0	0	0	18781
GEL-2819505-11	Breast	FALSE	646	5974	0	0	2173	0	0	0	0	0	0	0	0	0	0	0	0	4190	0	0	0	0	0	0	0	0	0	0	0	0	0	0	0	0	0	0	0	0	0	0	0	0	0	0	0	0	0
GEL-2733465-11	Breast	FALSE	129	152	0	0	573	0	0	0	0	0	0	0	0	0	0	0	0	80	0	0	0	0	0	143	0	0	0	0	0	0	0	0	0	0	0	0	0	0	0	0	0	0	0	0	0	0	0
GEL-2177347-11	Breast	FALSE	161	0	0	0	1041	0	0	0	0	0	0	0	0	0	0	0	0	0	0	0	0	0	0	190	0	0	0	0	0	0	0	0	0	0	0	0	0	0	0	0	0	0	0	0	0	0	0
GEL-2567275-11	Breast	FALSE	309	162	0	0	1742	0	0	0	0	0	0	0	0	0	0	0	0	210	0	0	0	0	0	0	0	0	0	0	0	0	0	0	0	0	0	0	0	0	0	0	0	0	0	0	0	0	0
GEL-2705065-11	Breast	FALSE	123	0	0	0	1807	0	0	0	0	0	0	0	0	0	0	0	0	0	0	0	0	0	0	0	0	0	0	0	0	0	0	0	0	0	0	0	0	0	0	0	0	0	0	0	0	0	0
GEL-2590195-11	Breast	FALSE	158	44	0	0	1782	0	0	0	0	0	659	0	0	0	0	0	0	150	0	0	0	0	0	0	0	0	0	0	0	0	0	0	0	0	0	0	0	0	0	0	0	0	0	0	0	0	0
GEL-2205120-11	Breast	FALSE	338	0	0	0	2617	0	0	0	0	0	0	0	0	0	0	0	0	0	0	0	0	0	0	917	0	0	0	0	0	0	0	0	0	0	0	0	0	0	0	0	0	0	0	0	0	0	0
GEL-2633236-11	Breast	FALSE	330	183	0	0	2786	0	0	0	0	0	653	0	0	0	0	0	0	243	0	0	0	0	0	0	0	0	0	0	0	0	0	0	0	0	0	0	0	0	0	0	0	0	0	0	0	0	0
GEL-2806639-11	Breast	FALSE	435	2580	6258	0	3105	0	0	0	0	0	4736	0	0	0	0	0	0	3313	0	0	0	0	0	0	0	0	0	0	0	0	0	0	0	0	0	0	0	0	0	0	0	0	0	0	0	0	0
GEL-2244241-12	Breast	FALSE	328	150	0	0	3031	0	0	0	0	0	1573	0	0	0	0	0	0	421	0	0	0	0	0	0	0	0	0	0	0	0	0	0	0	0	0	0	0	0	0	0	0	0	2630	0	0	0	0
GEL-2243308-11	Breast	FALSE	407	0	0	0	1985	0	0	0	0	0	0	0	0	0	0	0	0	0	0	0	0	0	0	739	0	0	0	0	0	0	0	0	0	0	0	0	0	0	0	0	0	0	0	0	0	0	0
GEL-2195674-11	Breast	FALSE	73	0	0	0	4443	0	0	0	0	0	0	0	0	0	0	0	0	0	0	0	0	0	0	1286	0	0	0	0	0	0	0	0	0	0	0	0	0	0	0	0	0	0	0	0	0	0	0
GEL-2549222-11	Breast	FALSE	157	256	0	0	1348	0	0	0	0	0	0	0	0	0	0	0	0	43	0	0	0	0	0	0	0	0	0	0	0	0	0	0	0	0	0	0	0	0	0	0	0	0	0	0	0	0	0
GEL-2118434-11	Breast	FALSE	457	284	0	0	1533	0	0	0	0	0	0	0	0	0	0	0	0	347	0	0	0	0	0	0	0	0	0	0	0	0	0	0	0	0	0	0	0	0	0	0	0	0	0	0	0	0	0
GEL-2871173-11	Breast	FALSE	767	548	1691	0	1287	0	0	0	0	0	0	0	0	0	0	0	0	636	0	0	0	0	0	1532	0	0	0	0	0	0	0	0	0	0	0	0	0	0	0	0	0	0	0	0	0	0	0
GEL-2698760-11	Breast	FALSE	265	0	0	0	1063	0	0	0	0	0	356	0	0	0	0	0	0	0	0	0	0	0	0	0	0	0	0	0	0	0	0	0	0	249	0	0	0	0	0	0	0	0	0	0	0	0	0
GEL-2835380-11	Breast	FALSE	381	0	0	0	3448	0	0	0	0	0	0	0	0	0	0	0	0	0	0	0	0	0	0	506	0	0	0	0	0	0	0	0	0	0	0	0	0	0	0	0	0	0	0	0	0	0	0
GEL-2000591-11	Breast	FALSE	10	25	0	0	211	0	0	0	0	0	0	0	0	0	0	0	0	20	0	0	0	0	0	0	0	0	0	0	0	0	0	0	0	0	0	0	0	0	0	0	0	0	0	0	0	0	0
GEL-2683257-11	Breast	FALSE	901	0	0	0	4728	0	0	0	0	0	0	0	0	0	0	0	0	0	0	0	0	210	408	0	0	0	0	0	0	0	0	0	0	0	0	0	0	0	0	0	0	0	0	0	1438	0	0
GEL-2597736-11	Breast	FALSE	406	1730	0	0	4984	0	0	0	0	0	0	0	0	0	0	0	0	2034	0	0	0	0	0	0	0	0	0	0	0	0	0	0	0	0	0	0	0	0	0	0	0	0	0	0	0	0	0
GEL-2073384-11	Breast	FALSE	203	96	0	0	1114	0	0	0	0	0	306	0	0	0	0	0	0	37	0	0	0	0	0	0	0	0	0	0	0	0	0	0	0	0	0	0	0	0	0	0	0	0	0	0	0	0	0
GEL-2796823-11	Breast	FALSE	130	93	0	0	935	0	0	0	0	0	0	0	0	0	0	0	0	39	0	0	0	0	0	0	0	0	0	0	0	0	0	0	0	0	0	0	0	0	0	0	0	0	0	0	0	0	0
GEL-2509117-11	Breast	FALSE	198	272	0	0	1350	0	0	0	0	0	0	0	0	0	0	0	0	119	0	0	0	0	0	0	0	0	0	0	0	0	0	0	0	0	0	0	0	0	0	0	0	0	0	0	0	0	0
GEL-2564742-11	Breast	FALSE	509	0	0	0	2118	0	0	0	0	0	0	0	0	0	0	0	0	0	0	0	0	0	0	613	0	0	0	0	0	0	0	0	0	0	0	0	0	0	0	0	0	0	0	0	0	0	0
GEL-2267692-11	Breast	FALSE	430	1806	4974	0	2082	0	0	0	0	0	0	0	0	0	0	0	0	3627	0	0	0	0	0	0	0	0	0	0	0	0	0	0	0	0	0	0	0	0	0	0	0	0	0	0	0	0	0
GEL-2942363-11	Breast	FALSE	193	497	0	0	1368	0	0	0	0	0	0	0	0	0	0	0	0	272	0	0	0	0	0	455	0	0	0	0	0	0	0	0	0	0	0	0	0	0	0	0	0	0	0	0	0	0	0
GEL-2631823-11	Breast	FALSE	341	187	0	0	2646	0	0	0	0	0	841	0	0	0	0	0	0	534	0	0	0	0	0	0	0	0	0	0	0	0	0	0	0	0	0	0	0	0	0	0	0	0	0	0	0	0	0
GEL-2193810-11	Breast	FALSE	224	349	0	0	1339	0	0	0	0	0	0	0	0	0	0	0	0	248	0	0	0	0	0	0	0	0	0	0	0	0	0	0	0	0	0	0	0	0	0	0	0	0	0	0	0	0	0
GEL-2475307-11	Breast	FALSE	413	0	0	0	1607	0	0	0	0	0	0	0	0	0	0	0	0	0	0	0	0	0	0	286	0	0	0	0	0	0	0	0	0	0	0	0	0	0	0	0	0	0	0	0	0	0	0
GEL-2772833-11	Breast	FALSE	432	802	0	0	2346	0	0	0	0	0	0	0	0	0	0	0	0	388	0	0	0	0	0	0	0	0	0	0	0	0	0	0	0	0	0	0	0	0	0	0	0	0	0	0	0	0	0
GEL-2882933-11	Breast	FALSE	236	0	0	0	2119	0	0	0	0	0	0	0	0	0	0	0	0	0	0	0	0	0	0	0	0	0	0	0	0	0	0	0	0	0	0	0	0	0	0	0	0	0	0	0	0	0	0
GEL-2060717-11	Breast	FALSE	223	2263	0	0	3110	0	0	0	0	0	0	0	0	0	0	0	0	3792	0	0	0	0	0	0	0	0	0	0	0	0	0	0	0	0	0	0	0	0	0	0	0	0	0	0	0	0	0
GEL-2389021-11	Breast	FALSE	352	109	0	0	1637	0	0	0	0	0	0	0	0	0	0	0	0	0	0	0	0	0	0	0	0	0	0	0	0	0	0	0	0	0	0	0	0	0	0	0	0	0	0	0	0	0	0
GEL-2528410-11	Breast	FALSE	376	650	0	0	1834	0	0	0	0	0	0	0	0	0	0	0	0	221	0	0	0	0	0	474	0	0	0	0	0	0	0	0	0	0	0	0	0	0	0	0	0	0	0	0	0	0	0
GEL-2369207-11	Breast	FALSE	1083	4212	0	0	4564	0	0	0	0	0	3904	0	0	0	0	0	0	6679	0	0	0	0	0	0	0	0	0	0	0	0	0	0	0	0	0	0	0	0	0	0	0	0	0	0	0	0	0
GEL-2192062-11	Breast	FALSE	245	271	0	0	1596	0	0	0	0	0	0	0	0	0	0	0	0	299	0	0	0	0	0	418	0	0	0	0	0	0	0	0	0	0	0	0	0	0	0	0	0	0	0	0	0	0	0
GEL-2175622-11	Breast	FALSE	321	0	0	0	1169	0	0	0	0	0	334	0	0	0	0	0	0	0	0	0	0	0	0	0	0	0	0	0	0	0	0	0	0	0	0	0	0	0	0	0	0	0	0	0	0	0	0
GEL-2819573-11	Breast	FALSE	315	535	0	0	2472	0	0	0	0	0	0	0	0	0	0	0	0	1392	0	0	0	0	0	0	0	0	0	0	0	0	0	0	0	0	0	0	0	0	0	0	0	0	0	0	0	0	0
GEL-2207082-11	Breast	FALSE	237	0	0	0	1462	0	0	0	0	0	363	0	0	0	0	0	0	0	0	0	0	0	0	0	0	0	0	0	0	0	0	0	0	0	0	0	0	0	0	0	0	0	0	0	0	0	0
GEL-2357596-11	Breast	FALSE	140	0	0	0	1164	0	0	0	0	0	251	0	0	0	0	0	0	0	0	0	0	0	0	0	0	0	0	0	0	0	0	0	0	0	0	0	0	0	0	0	0	0	0	0	0	0	0
GEL-2419430-11	Breast	FALSE	147	0	0	0	713	0	0	0	0	0	392	0	0	0	0	0	0	0	0	0	0	0	0	0	0	0	0	0	0	0	0	0	0	155	0	0	0	0	0	0	0	0	0	0	0	0	0
GEL-2919541-11	Breast	FALSE	161	2292	0	0	1594	0	0	0	0	0	0	0	0	0	0	0	0	1529	0	0	0	0	0	0	0	0	0	0	0	0	0	0	0	0	0	0	0	0	0	0	0	0	0	0	0	0	0
GEL-2836548-11	Breast	FALSE	426	0	0	0	2078	0	0	0	0	0	0	0	0	0	0	0	0	0	0	0	0	0	0	0	0	0	0	0	0	0	0	0	0	0	0	0	0	0	0	0	0	0	0	0	0	0	0
GEL-2710601-11	Breast	FALSE	369	280	0	0	1489	0	0	0	0	0	0	0	0	0	0	0	0	70	0	0	0	0	0	0	0	0	0	0	0	0	0	0	0	0	0	0	0	0	0	0	0	0	0	0	0	0	0
GEL-2479342-11	Breast	FALSE	407	0	0	0	1331	0	0	0	0	0	0	0	0	0	0	0	0	0	0	0	0	0	0	434	0	0	0	0	0	0	0	0	0	0	0	0	0	0	0	0	0	0	0	0	0	0	0
GEL-2101176-11	Breast	FALSE	328	118	0	0	1387	0	0	0	0	0	0	0	0	0	0	0	0	0	0	0	0	0	0	0	0	0	0	0	0	0	0	0	0	0	0	0	0	0	0	0	0	0	0	0	0	0	0
GEL-2717856-11	Breast	FALSE	251	110	0	0	1401	0	0	0	0	0	0	0	0	0	0	0	0	83	0	0	0	0	0	0	0	0	0	0	0	0	0	0	0	0	0	0	0	0	0	0	0	0	0	0	0	0	0
GEL-2353761-11	Breast	FALSE	346	589	6475	0	1719	0	0	0	0	0	0	0	0	0	0	0	0	1123	0	0	0	0	0	0	0	0	0	0	0	0	0	0	0	0	0	0	0	0	0	0	0	0	0	0	0	0	0
GEL-2564023-11	Breast	FALSE	688	4576	5315	0	3476	0	0	0	0	0	0	0	0	0	0	0	0	4481	0	0	0	0	0	0	0	0	0	0	0	0	0	0	0	0	0	0	0	0	0	0	0	0	0	0	0	0	0
GEL-2611380-11	Breast	FALSE	565	284	0	0	3210	0	0	0	0	0	2505	0	0	0	0	0	0	300	0	0	0	0	0	0	0	0	0	0	0	0	0	0	0	0	0	0	0	0	0	0	0	0	1336	0	0	0	0
GEL-2833706-11	Breast	FALSE	369	5392	0	0	1996	0	0	0	0	0	0	0	0	0	0	0	0	5882	0	0	0	0	0	0	0	0	0	0	0	0	0	0	0	0	0	0	0	0	0	0	0	0	0	0	0	0	0
GEL-2850334-11	Breast	FALSE	692	521	0	0	5180	0	0	0	0	0	3105	0	0	0	0	0	0	678	0	0	0	0	0	0	0	0	0	0	0	0	0	0	0	0	0	0	0	0	0	0	0	0	0	0	0	0	0
GEL-2759117-11	Breast	FALSE	434	195	0	0	4850	0	0	0	0	0	2170	0	0	0	0	0	0	421	0	0	0	0	0	0	0	0	0	0	0	0	0	0	0	0	0	0	0	0	0	0	0	0	0	0	0	0	0
GEL-2863656-11	Breast	FALSE	170	0	0	0	1525	0	0	0	0	0	0	0	0	0	0	0	0	0	0	0	0	0	0	0	0	0	0	0	0	0	0	0	0	0	0	0	0	0	0	0	0	0	0	0	0	0	0
GEL-2507114-11	Breast	FALSE	458	0	0	0	2057	0	0	0	0	0	0	0	0	0	0	0	0	0	0	0	0	0	0	546	0	0	0	0	0	0	0	0	0	0	0	0	0	0	0	0	0	0	0	0	0	0	0
GEL-2956934-11	Breast	FALSE	218	0	0	0	1531	0	0	0	0	0	0	0	0	0	0	0	0	0	0	0	0	0	0	0	0	0	0	0	0	0	0	0	0	0	0	0	0	0	0	0	0	0	0	0	0	0	0
GEL-2769755-11	Breast	FALSE	1158	2891	0	0	6787	0	0	0	0	0	0	0	0	0	0	0	0	1170	0	0	0	0	0	0	0	0	0	0	0	0	0	0	0	0	0	0	0	0	0	0	0	0	0	0	0	0	0
GEL-2584396-11	Breast	FALSE	229	0	1090	0	1282	0	0	0	0	0	0	0	0	0	0	0	0	0	0	0	0	0	0	0	0	0	0	0	0	0	0	0	0	0	0	0	0	0	0	0	0	0	0	0	0	0	0
GEL-2842650-11	Breast	FALSE	376	1274	0	0	2243	0	0	0	0	0	0	0	0	0	0	0	0	662	0	0	0	0	0	0	0	0	0	0	0	0	0	0	0	0	0	0	0	0	0	0	0	0	0	0	0	0	0
GEL-2313523-11	Breast	FALSE	297	988	5802	0	1116	0	0	0	0	0	0	0	0	0	0	0	0	1973	0	0	0	0	0	0	0	0	0	0	0	0	0	0	0	0	0	0	0	0	0	0	0	0	0	0	0	0	0
GEL-2110880-11	Breast	FALSE	719	0	0	0	2897	0	0	0	0	0	0	0	0	0	0	0	0	0	0	0	0	0	0	0	0	0	0	0	0	0	0	0	0	0	0	0	0	0	0	0	0	0	0	0	0	0	0
GEL-2701874-11	Breast	FALSE	526	0	2430	0	2709	0	0	0	0	0	0	0	0	0	0	0	0	0	0	0	0	0	0	934	0	0	0	0	0	0	0	0	0	0	0	0	0	0	0	0	0	0	0	0	0	0	0
GEL-2204384-11	Breast	FALSE	379	0	0	0	1650	0	0	0	0	0	0	0	0	0	0	0	0	0	0	0	0	0	0	324	0	0	0	0	0	0	0	0	0	0	0	0	0	0	0	0	0	0	0	0	0	0	0
GEL-2586878-11	Breast	FALSE	213	488	0	0	930	0	0	0	0	0	0	0	0	0	0	0	0	385	0	0	0	0	0	0	0	0	0	0	0	0	0	0	0	0	0	0	0	0	0	0	0	0	0	0	0	0	0
GEL-2047859-11	Breast	FALSE	180	549	0	0	862	0	0	0	0	0	0	0	0	0	0	0	0	432	0	0	0	0	0	0	0	0	0	0	0	0	0	0	0	0	0	0	0	0	0	0	0	0	0	0	0	0	0
GEL-2697332-11	Breast	FALSE	1070	1999	0	0	6239	0	0	0	0	0	0	0	0	0	0	0	0	1606	0	0	0	0	0	0	0	0	0	0	0	0	0	0	0	0	0	0	0	0	0	0	0	0	0	0	0	0	0
GEL-2929894-11	Breast	FALSE	554	1459	11158	0	1572	0	0	0	0	0	0	0	0	0	0	0	0	2520	0	0	0	0	0	0	0	0	0	0	0	0	0	0	0	0	0	0	0	0	0	0	0	0	0	0	0	0	0
GEL-2936607-11	Breast	FALSE	384	229	3099	0	1434	0	0	0	0	0	0	0	0	0	0	0	0	562	0	0	0	0	0	0	0	0	0	0	0	0	0	0	0	0	0	0	0	0	0	0	0	0	0	0	0	0	0
GEL-2266458-11	Breast	FALSE	289	913	2920	0	1485	0	0	0	0	0	0	0	0	0	0	0	0	796	0	0	0	0	0	0	0	0	0	0	0	0	0	0	0	0	0	0	0	0	0	0	0	0	0	0	1737	0	0
GEL-2222271-11	Breast	FALSE	242	0	0	0	1369	0	0	0	0	0	0	0	0	0	0	0	0	0	0	0	0	0	0	0	0	0	0	0	0	0	0	0	0	0	0	0	0	0	0	0	0	0	0	0	0	0	0
GEL-2400414-11	Breast	FALSE	404	331	0	0	1830	0	0	0	0	0	0	0	0	0	0	0	0	0	0	0	0	0	0	638	0	0	0	0	0	0	0	0	0	0	0	0	0	0	0	0	0	0	0	0	0	0	0
GEL-2338352-11	Breast	FALSE	228	511	0	0	2279	0	0	0	0	0	0	0	0	0	0	0	0	728	0	0	0	0	0	0	0	0	0	0	0	0	0	0	0	0	0	0	0	0	0	0	0	0	0	0	0	0	0
GEL-2906934-11	Breast	FALSE	370	168	0	0	1693	0	0	0	0	0	461	0	0	0	0	0	0	0	0	0	0	0	0	0	0	0	0	0	0	0	0	0	0	0	0	0	0	0	0	0	0	0	0	0	0	0	0
GEL-2040630-11	Breast	FALSE	166	0	0	0	1192	0	0	0	0	0	479	0	0	0	0	0	0	0	0	0	0	0	0	0	0	0	0	0	0	0	0	0	0	0	0	0	0	0	0	0	0	0	0	0	0	0	0
GEL-2304220-11	Breast	FALSE	621	1339	6401	0	2025	0	0	0	0	0	0	0	0	0	0	0	0	3146	0	0	0	0	0	0	0	0	0	0	0	0	0	0	0	0	0	0	0	0	0	0	0	0	0	0	0	0	0
GEL-2646720-11	Breast	FALSE	287	105	920	0	1267	0	0	0	0	0	0	0	0	0	0	0	0	191	0	0	0	0	0	0	0	0	0	0	0	0	0	0	0	0	0	0	0	0	0	0	0	0	0	0	0	0	0
GEL-2878531-11	Breast	FALSE	209	1254	0	0	1635	0	0	0	0	0	0	0	0	0	0	0	0	822	0	0	0	0	0	0	0	0	0	0	0	0	0	0	0	0	0	0	0	0	0	0	0	0	0	0	0	0	0
GEL-2990071-11	Breast	FALSE	167	0	0	0	2161	0	0	0	0	0	0	0	0	0	0	0	0	0	0	0	0	0	0	0	0	0	0	0	0	0	0	0	0	0	0	0	0	0	0	0	0	0	0	0	0	0	0
GEL-2215612-11	Breast	FALSE	187	98	0	0	1723	0	0	0	0	0	0	0	0	0	0	0	0	0	0	0	0	0	0	0	0	0	0	0	0	0	0	0	0	0	0	0	0	0	0	0	0	0	0	0	0	0	0
GEL-2381451-11	Breast	FALSE	360	243	0	0	1811	0	0	0	0	0	0	0	0	0	0	0	0	202	0	0	0	0	0	336	0	0	0	0	0	0	0	0	0	0	0	0	0	0	0	0	0	0	0	0	0	0	0
GEL-2326747-11	Breast	FALSE	471	15794	0	0	3225	0	0	0	0	0	0	0	0	0	0	0	0	18362	0	0	0	0	0	0	0	0	0	0	0	0	0	0	0	0	0	0	0	0	0	0	0	0	0	0	0	0	0
GEL-2313556-11	Breast	FALSE	250	329	2820	0	2195	0	0	0	0	0	1738	0	0	0	0	0	0	504	0	0	0	0	0	0	0	0	0	0	0	0	0	0	0	0	0	0	0	0	0	0	0	0	0	0	0	0	0
GEL-2640917-11	Breast	FALSE	123	70	0	0	838	0	0	0	0	0	257	0	0	0	0	0	0	34	0	0	0	0	0	0	0	0	0	0	0	0	0	0	0	0	0	0	0	0	0	0	0	0	0	0	0	0	0
GEL-2526859-11	Breast	FALSE	472	1220	0	0	2711	0	0	0	0	0	0	0	0	0	0	0	0	436	0	0	0	0	0	979	0	0	0	0	0	0	0	0	0	0	0	0	0	0	0	0	0	0	0	0	0	0	0
GEL-2325315-11	Breast	FALSE	239	314	3151	0	982	0	0	0	0	0	0	0	0	0	0	0	0	350	0	0	0	0	0	0	0	0	0	0	0	0	0	0	0	0	0	0	0	0	0	0	0	0	0	0	0	0	0
GEL-2135277-11	Breast	FALSE	640	0	0	0	2272	0	0	0	0	0	0	0	0	0	0	0	0	0	0	0	0	0	0	0	0	0	0	0	0	0	0	0	0	0	0	0	0	0	0	0	0	0	0	0	0	0	0
GEL-2234886-11	Breast	FALSE	356	0	0	0	1923	0	0	0	0	0	0	0	0	0	0	0	0	0	0	0	0	0	0	300	0	0	0	0	0	0	0	0	0	0	0	0	0	0	0	0	0	0	0	0	0	0	0
GEL-2116120-11	Breast	FALSE	87	36	0	0	510	0	0	0	0	0	155	0	0	0	0	0	0	23	0	0	0	0	0	0	0	0	0	0	0	0	0	0	0	0	0	0	0	0	0	0	0	0	0	0	0	0	0
GEL-2454093-11	Breast	FALSE	258	97	0	0	1307	0	0	0	0	0	0	0	0	0	0	0	0	0	0	0	0	0	0	290	0	0	0	0	0	0	0	0	0	0	0	0	0	0	0	0	0	0	0	0	0	0	0
GEL-2440156-11	Breast	FALSE	749	1558	0	0	4819	0	0	0	0	0	0	0	0	0	0	0	0	1334	0	0	0	0	0	0	0	0	0	0	0	0	0	0	0	0	0	0	0	0	0	0	0	0	0	0	0	0	0
GEL-2533871-11	Breast	FALSE	582	691	8071	0	5953	0	0	0	0	0	5446	0	0	0	0	0	0	1465	0	0	0	0	0	0	0	0	0	0	0	0	0	0	0	0	0	0	0	0	0	0	0	0	0	0	0	0	0
GEL-2495824-11	Breast	FALSE	246	84	0	0	1036	0	0	0	0	0	0	0	0	0	0	0	0	0	0	0	0	0	0	297	0	0	0	0	0	0	0	0	0	0	0	0	0	0	0	0	0	0	0	0	0	0	0
GEL-2138988-11	Breast	FALSE	281	197	0	0	1715	0	0	0	0	0	1073	0	0	0	0	0	0	133	0	0	0	0	0	0	0	0	0	0	0	0	0	0	0	0	0	0	0	0	0	0	0	0	0	0	0	0	0
GEL-2386138-12	Breast	FALSE	185	391	0	0	1322	0	0	0	0	0	0	0	0	0	0	0	0	184	0	0	0	0	0	0	0	0	0	0	0	0	0	0	0	0	0	0	0	0	0	0	0	0	0	0	0	0	0
GEL-2738312-11	Breast	FALSE	132	0	0	0	1147	0	0	0	0	0	0	0	0	0	0	0	0	0	0	0	0	0	0	0	0	0	0	0	0	0	0	0	0	0	0	0	0	0	0	0	0	0	0	0	0	0	0
GEL-2388542-11	Breast	FALSE	576	191	1933	0	1473	0	0	0	0	0	0	0	0	0	0	0	0	323	0	0	0	0	0	992	0	0	0	0	0	0	0	0	0	0	0	0	0	0	0	0	0	0	0	0	0	0	0
GEL-2125274-11	Breast	FALSE	391	107	0	0	1844	0	0	0	0	0	0	0	0	0	0	0	0	0	0	0	0	0	0	0	0	0	0	0	0	0	0	0	0	0	0	0	0	0	0	0	0	0	0	0	0	0	0
GEL-2237009-11	Breast	FALSE	97	0	0	0	6262	0	0	0	0	0	0	0	0	0	0	0	0	0	0	0	0	0	0	0	0	0	0	0	0	0	0	0	0	0	0	0	0	0	0	0	0	0	0	0	1837	0	0
GEL-2271524-11	Breast	FALSE	118	0	0	0	1553	0	0	0	0	0	0	0	0	0	0	0	0	0	0	0	0	0	0	397	0	0	0	0	0	0	0	0	0	0	0	0	0	0	0	0	0	0	0	0	0	0	0
GEL-2871850-11	Breast	FALSE	7478	0	0	0	17921	0	0	0	0	0	0	0	0	0	0	0	0	0	0	0	0	0	0	0	0	0	0	0	0	0	20164	0	0	0	0	0	0	0	0	0	0	0	0	0	0	0	55253
GEL-2299734-11	Breast	FALSE	348	0	0	0	1636	0	0	0	0	0	0	0	0	0	0	0	0	0	0	0	0	0	0	470	0	0	0	0	0	0	0	0	0	0	0	0	0	0	0	0	0	0	0	0	0	0	0
GEL-2659616-11	Breast	FALSE	1008	0	0	0	7112	0	0	0	0	0	0	0	0	0	0	0	0	0	0	0	0	0	0	2791	0	0	0	0	0	0	0	0	0	0	0	0	0	0	0	0	0	0	0	0	1900	0	0
GEL-2278286-11	Breast	FALSE	316	9601	0	0	2919	0	0	0	0	0	0	0	0	0	0	0	0	5475	0	0	0	0	0	0	0	0	0	0	0	0	0	0	0	0	0	0	0	0	0	0	0	0	0	0	0	0	0
GEL-2609414-11	Breast	FALSE	224	183	0	0	1131	0	0	0	0	0	0	0	0	0	0	0	0	184	0	0	0	0	0	0	0	0	0	0	0	0	0	0	0	0	0	0	0	0	0	0	0	0	0	0	0	0	0
GEL-2442161-11	Breast	FALSE	134	0	0	0	1096	0	0	0	0	0	0	0	0	0	0	0	0	0	0	0	0	0	0	0	0	0	0	0	0	0	0	0	0	0	0	0	0	0	0	0	0	0	0	0	0	0	0
GEL-2979937-11	Breast	FALSE	31	38	0	0	447	0	0	0	0	0	194	0	0	0	0	0	0	65	0	0	0	0	0	0	0	0	0	0	0	0	0	0	0	0	0	0	0	0	0	0	0	0	0	0	0	0	0
GEL-2666371-11	Breast	FALSE	870	1344	5514	0	2096	0	0	0	0	0	0	0	0	0	0	0	0	541	0	0	0	1410	3122	0	0	0	0	0	0	0	0	0	0	0	0	0	0	0	0	0	0	0	0	0	0	0	0
GEL-2840848-11	Breast	FALSE	232	210	0	0	1541	0	0	0	0	0	0	0	0	0	0	0	0	233	0	0	0	0	0	0	0	0	0	0	0	0	0	0	0	0	0	0	0	0	0	0	0	0	0	0	0	0	0
GEL-2363213-11	Breast	FALSE	320	0	0	0	1325	0	0	0	0	0	0	0	0	0	0	0	0	0	0	0	0	0	0	261	0	0	0	0	0	0	0	0	0	0	0	0	0	0	0	0	0	0	0	0	0	0	0
GEL-2650427-11	Breast	FALSE	588	0	0	0	2687	0	0	0	0	0	0	0	0	0	0	0	0	0	0	0	0	0	0	0	0	0	0	0	0	0	0	0	0	0	0	0	0	0	0	0	0	0	0	0	0	0	0
GEL-2054141-11	Breast	FALSE	3331	0	0	0	5602	0	0	0	0	0	0	0	0	0	0	0	0	0	0	0	0	0	0	0	0	0	0	0	0	0	0	0	0	0	0	0	0	0	0	0	0	0	0	0	0	0	0
GEL-2268282-11	Breast	FALSE	406	1527	0	0	2335	0	0	0	0	0	0	0	0	0	0	0	0	1990	0	0	0	0	0	0	0	0	0	0	0	0	0	0	0	0	0	0	0	0	0	0	0	0	0	0	0	0	0
GEL-2554994-11	Breast	FALSE	136	251	0	0	2525	0	0	0	0	0	1685	0	0	0	0	0	0	481	0	0	0	0	0	0	0	0	0	0	0	0	0	0	0	0	0	0	0	0	0	0	0	0	1897	0	0	0	0
GEL-2675322-11	Breast	FALSE	205	0	0	0	1503	0	0	0	0	0	0	0	0	0	0	0	0	0	0	0	0	0	0	0	0	0	0	0	0	0	0	0	0	0	0	0	0	0	0	0	0	0	0	0	0	0	0
GEL-2246293-11	Breast	FALSE	275	220	1984	0	944	0	0	0	0	0	1788	0	0	0	0	0	0	346	0	0	0	0	0	0	0	0	0	0	0	0	0	0	0	0	0	0	0	0	0	0	0	0	0	0	0	0	0
GEL-2892339-11	Breast	FALSE	358	0	0	0	1313	0	0	0	0	0	0	0	0	0	0	0	0	0	0	0	0	0	0	333	0	0	0	0	0	0	0	0	0	0	0	0	0	0	0	0	0	0	0	0	0	0	0
GEL-2596404-11	Breast	FALSE	1165	317	0	0	3727	0	0	0	0	0	0	0	0	0	0	0	0	392	0	0	0	0	0	791	0	0	0	0	0	0	0	0	0	0	0	0	0	0	0	0	0	0	0	0	0	0	0
GEL-2025713-11	Breast	FALSE	191	614	2877	0	1687	0	0	0	0	0	1306	0	0	0	0	0	0	716	0	0	0	0	0	0	0	0	0	0	0	0	0	0	0	0	0	0	0	0	0	0	0	0	0	0	0	0	0
GEL-2570588-11	Breast	FALSE	420	0	0	0	1769	0	0	0	0	0	0	0	0	0	0	0	0	0	0	0	0	0	0	0	0	0	0	0	0	0	0	0	0	0	0	0	0	0	0	0	0	0	0	0	0	0	0
GEL-2228504-11	Breast	FALSE	433	249	0	0	2043	0	0	0	0	0	0	0	0	0	0	0	0	462	0	0	0	0	0	0	0	0	0	0	0	0	0	0	0	0	0	0	0	0	0	0	0	0	0	0	0	0	0
GEL-2663392-11	Breast	FALSE	247	0	0	0	1175	0	0	0	0	0	407	0	0	0	0	0	0	0	0	0	0	0	0	0	0	0	0	0	0	0	0	0	0	237	0	0	0	0	0	0	0	0	0	0	0	0	0
GEL-2570820-11	Breast	FALSE	324	524	0	0	2040	0	0	0	0	0	0	0	0	0	0	0	0	384	0	0	0	0	0	0	0	0	0	0	0	0	0	0	0	0	0	0	0	0	0	0	0	0	0	0	0	0	0
GEL-2515223-11	Breast	FALSE	242	0	0	0	1661	0	0	0	0	0	0	0	0	0	0	0	0	0	0	0	0	0	0	0	0	0	0	0	0	0	0	0	0	0	0	0	0	0	0	0	0	0	0	0	0	0	0
GEL-2439794-11	Breast	FALSE	232	117	0	0	1372	0	0	0	0	0	0	0	0	0	0	0	0	119	0	0	0	0	0	0	0	0	0	0	0	0	0	0	0	0	0	0	0	0	0	0	0	0	0	0	0	0	0
GEL-2116225-11	Breast	FALSE	1443	0	0	0	2920	0	0	0	0	0	0	0	0	0	0	0	0	0	0	0	0	0	0	0	0	0	0	0	0	0	0	0	0	0	0	0	0	0	0	0	0	0	0	0	0	0	0
GEL-2409177-11	Breast	FALSE	212	0	0	0	2142	0	0	0	0	0	0	0	0	0	0	0	0	0	0	0	0	0	0	0	0	0	0	0	0	0	0	0	0	0	0	0	0	0	0	0	0	0	0	0	0	0	0
GEL-2053198-11	Breast	FALSE	324	0	0	0	2152	0	0	0	0	0	0	0	0	0	0	0	0	0	0	0	0	0	0	0	0	0	0	0	0	0	0	0	0	0	0	0	0	0	0	0	0	0	0	0	0	0	0
GEL-2913154-11	Breast	FALSE	862	657	0	0	5023	0	0	0	0	0	0	0	0	0	0	0	0	795	0	0	0	0	0	4536	0	0	0	0	0	0	0	0	0	0	0	0	0	0	0	0	0	0	0	0	0	0	0
GEL-2837292-11	Breast	FALSE	312	534	0	0	3084	0	0	0	0	0	0	0	0	0	0	0	0	868	0	0	0	0	0	749	0	0	0	0	0	0	0	0	0	0	0	0	0	0	0	0	0	0	0	0	0	0	0
GEL-2682831-11	Breast	FALSE	78	0	0	0	1196	0	0	0	0	0	0	0	0	0	0	0	0	0	0	0	0	0	0	4033	0	0	0	0	0	0	0	0	0	0	0	0	0	0	0	0	0	0	0	0	0	0	0
GEL-2244648-11	Breast	FALSE	125	0	0	0	1449	0	0	0	0	0	0	0	0	0	0	0	0	0	0	0	0	0	0	0	0	0	0	0	0	0	0	0	0	4458	0	0	0	0	0	0	0	0	0	0	0	0	0
GEL-2276767-11	Breast	FALSE	374	487	0	0	1484	0	0	0	0	0	0	0	0	0	0	0	0	104	0	0	0	0	0	0	0	0	0	0	0	0	0	0	0	0	0	0	0	0	0	0	0	0	0	0	0	0	0
GEL-2779533-11	Breast	FALSE	476	326	0	0	1774	0	0	0	0	0	0	0	0	0	0	0	0	330	0	0	0	0	0	0	0	0	0	0	0	0	0	0	0	0	0	0	0	0	0	0	0	0	0	0	0	0	0
GEL-2254151-11	Breast	FALSE	401	0	0	0	1377	0	0	0	0	0	0	0	0	0	0	0	0	0	0	0	0	0	0	0	0	0	0	0	0	0	0	0	0	0	0	0	0	0	0	0	0	0	0	0	0	0	0
GEL-2805391-11	Breast	FALSE	448	1130	0	0	1999	0	0	0	0	0	0	0	0	0	0	0	0	370	0	0	0	0	0	0	0	0	0	0	0	0	0	0	0	0	0	0	0	0	0	0	0	0	0	0	0	0	0
GEL-2062071-11	Breast	FALSE	151	564	0	0	3321	0	0	0	0	0	0	0	0	0	0	0	0	1138	0	0	0	0	0	961	0	0	0	0	0	0	0	0	0	0	0	0	0	0	0	0	0	0	0	0	0	0	0
GEL-2210201-11	Breast	FALSE	239	0	0	0	1631	0	0	0	0	0	0	0	0	0	0	0	0	0	0	0	0	0	0	247	0	0	0	0	0	0	0	0	0	0	0	0	0	0	0	0	0	0	0	0	0	0	0
GEL-2780602-11	Breast	FALSE	456	526	0	0	3460	0	0	0	0	0	0	0	0	0	0	0	0	1072	0	0	0	0	0	0	0	0	0	0	0	0	0	0	0	0	0	0	0	0	0	0	0	0	0	0	0	0	0
GEL-2672939-11	Breast	FALSE	307	227	0	0	1339	0	0	0	0	0	743	0	0	0	0	0	0	148	0	0	0	0	0	0	0	0	0	0	0	0	0	0	0	0	0	0	0	0	0	0	0	0	0	0	0	0	0
GEL-2654040-11	Breast	FALSE	206	0	0	0	1659	0	0	0	0	0	0	0	0	0	0	0	0	0	0	0	0	0	0	0	0	0	0	0	0	0	0	0	0	323	0	0	0	0	0	0	0	0	0	0	0	0	0
GEL-2504027-11	Breast	FALSE	516	578	0	0	3997	0	0	0	0	0	0	0	0	0	0	0	0	232	0	0	0	0	0	0	0	0	0	0	0	0	0	0	0	0	0	0	0	0	0	0	0	0	0	0	0	0	0
GEL-2325452-11	Breast	FALSE	377	0	0	0	2162	0	0	0	0	0	0	0	0	0	0	0	0	0	0	0	0	0	0	539	0	0	0	0	0	0	0	0	0	0	0	0	0	0	0	0	0	0	0	0	0	0	0
GEL-2686355-11	Breast	FALSE	367	669	0	0	1817	0	0	0	0	0	0	0	0	0	0	0	0	358	0	0	0	0	0	0	0	0	0	0	0	0	0	0	0	0	0	0	0	0	0	0	0	0	0	0	0	0	0
GEL-2770527-11	Breast	FALSE	258	0	0	0	1461	0	0	0	0	0	0	0	0	0	0	0	0	0	0	0	0	0	0	0	0	0	0	0	0	0	0	0	0	0	0	0	0	0	0	0	0	0	0	0	0	0	0
GEL-2775703-11	Breast	FALSE	301	199	0	0	1447	0	0	0	0	0	0	0	0	0	0	0	0	0	0	0	0	0	0	0	0	0	0	0	0	0	0	0	0	0	0	0	0	0	0	0	0	0	0	0	0	0	0
GEL-2511764-11	Breast	FALSE	518	0	0	0	2586	0	0	0	0	0	0	0	0	0	0	0	0	0	0	0	0	0	0	0	0	0	0	0	0	0	0	0	0	0	0	0	0	0	0	0	0	0	0	0	0	0	0
GEL-2612948-11	Breast	FALSE	2841	0	0	0	5955	0	0	0	0	0	0	0	0	0	0	0	0	0	0	0	0	0	0	0	0	0	0	0	0	0	8419	0	0	0	0	0	0	0	0	0	0	0	0	0	4438	0	9233
GEL-2098208-11	Breast	FALSE	204	270	3052	0	2212	0	0	0	0	0	1196	0	0	0	0	0	0	439	0	0	0	0	0	0	0	0	0	0	0	0	0	0	0	0	0	0	0	0	0	0	0	0	0	0	0	0	0
GEL-2276448-11	Breast	FALSE	328	0	3079	0	1921	0	0	0	0	0	0	0	0	0	0	0	0	0	0	0	0	0	239	0	0	0	0	0	0	0	0	0	0	0	0	0	0	0	0	0	0	0	0	0	0	0	0
GEL-2307534-11	Breast	FALSE	652	10684	0	0	2576	0	0	0	0	0	0	0	0	0	0	0	0	1340	0	0	0	0	0	0	0	0	0	0	0	0	0	0	0	0	0	0	0	0	0	0	0	0	0	0	0	0	0
GEL-2968158-11	Breast	FALSE	257	0	0	0	1848	0	0	0	0	0	0	0	0	0	0	0	0	0	0	0	0	0	0	0	0	0	0	0	0	0	0	0	0	0	0	0	0	0	0	0	0	0	0	0	0	0	0
GEL-2581163-11	Breast	FALSE	343	6637	0	0	2890	0	0	0	0	0	0	0	0	0	0	0	0	6231	0	0	0	0	0	0	0	0	0	0	0	0	0	0	0	0	0	0	0	0	0	0	0	0	0	0	0	0	0
GEL-2120188-11	Breast	FALSE	510	0	0	0	1593	0	0	0	0	0	0	0	0	0	0	0	0	0	0	0	0	0	0	456	0	0	0	0	0	0	0	0	0	0	0	0	0	0	0	0	0	0	0	0	0	0	0
GEL-2480568-11	Breast	FALSE	223	5349	0	0	3895	0	0	0	0	0	4419	0	0	0	0	0	0	2560	0	0	0	0	0	0	0	0	0	0	0	0	0	0	0	0	0	0	0	0	0	0	0	0	0	0	0	0	0
GEL-2477522-11	Breast	FALSE	269	155	0	0	1228	0	0	0	0	0	0	0	0	0	0	0	0	0	0	0	0	0	0	288	0	0	0	0	0	0	0	0	0	0	0	0	0	0	0	0	0	0	0	0	0	0	0
GEL-2276877-11	Breast	FALSE	202	335	0	0	1971	0	0	0	0	0	1097	0	0	0	0	0	0	289	0	0	0	0	0	0	0	0	0	0	0	0	0	0	0	0	0	0	0	0	0	0	0	0	0	0	0	0	0
GEL-2725360-11	Breast	FALSE	325	102	0	0	1520	0	0	0	0	0	0	0	0	0	0	0	0	0	0	0	0	0	0	0	0	0	0	0	0	0	0	0	0	0	0	0	0	0	0	0	0	0	0	0	0	0	0
GEL-2358889-11	Breast	FALSE	398	14095	0	0	2158	0	0	0	0	0	0	0	0	0	0	0	0	10229	0	0	0	0	0	0	0	0	0	0	0	0	0	0	0	0	0	0	0	0	0	0	0	0	0	0	0	0	0
GEL-2328199-11	Breast	FALSE	724	13424	0	0	3107	0	0	0	0	0	0	0	0	0	0	0	0	25034	0	0	0	0	0	0	0	0	0	0	0	0	0	0	0	0	0	0	0	0	0	0	0	0	0	0	0	0	0
GEL-2854851-11	Breast	FALSE	224	241	0	0	2176	0	0	0	0	0	560	0	0	0	0	0	0	203	0	0	0	0	0	0	0	0	0	0	0	0	0	0	0	0	0	0	0	0	0	0	0	0	0	0	0	0	0
GEL-2557642-11	Breast	FALSE	408	189	0	0	1339	0	0	0	0	0	0	0	0	0	0	0	0	0	0	0	0	0	0	353	0	0	0	0	0	0	0	0	0	0	0	0	0	0	0	0	0	0	0	0	0	0	0
GEL-2426415-11	Breast	FALSE	421	398	0	0	1805	0	0	0	0	0	0	0	0	0	0	0	0	246	0	0	0	0	0	486	0	0	0	0	0	0	0	0	0	0	0	0	0	0	0	0	0	0	0	0	0	0	0
GEL-2799484-11	Breast	FALSE	204	0	0	0	964	0	0	0	0	0	0	0	0	0	0	0	0	0	0	0	0	0	0	0	0	0	0	0	0	0	0	0	0	0	0	0	0	0	0	0	0	0	0	0	0	0	0
GEL-2746709-11	Breast	FALSE	774	2933	0	0	4877	0	0	0	0	0	0	0	0	0	0	0	0	2261	0	0	0	0	685	0	0	0	0	0	0	0	0	0	0	0	0	0	0	0	0	0	0	0	0	0	0	0	0
GEL-2884108-11	Breast	FALSE	893	3746	0	0	5736	0	0	0	0	0	0	0	0	0	0	0	0	4879	0	0	0	0	0	0	0	0	0	0	0	0	0	0	0	0	0	0	0	0	0	0	0	0	0	0	0	0	0
GEL-2578510-11	Breast	FALSE	500	0	0	0	3166	0	0	0	0	0	0	0	0	0	0	0	0	0	0	0	0	0	0	2004	0	0	0	0	0	0	0	0	0	0	0	0	0	0	0	0	0	0	0	0	0	0	0
GEL-2114156-11	Breast	FALSE	495	1721	0	0	4640	0	0	0	0	0	0	0	0	0	0	0	0	2311	0	0	0	623	1392	0	0	0	0	0	0	0	0	0	0	0	0	0	0	0	0	0	0	0	0	0	0	0	0
GEL-2904883-11	Breast	FALSE	187	98	0	0	1202	0	0	0	0	0	0	0	0	0	0	0	0	0	0	0	0	0	0	0	0	0	0	0	0	0	0	0	0	0	0	0	0	0	0	0	0	0	0	0	0	0	0
GEL-2563148-11	Breast	FALSE	451	222	1377	0	1415	0	0	0	0	0	0	0	0	0	0	0	0	165	0	0	0	0	0	0	0	0	0	0	0	0	0	0	0	0	0	0	0	0	0	0	0	0	0	0	0	0	0
GEL-2714610-11	Breast	FALSE	517	510	0	0	1696	0	0	0	0	0	0	0	0	0	0	0	0	599	0	0	0	0	0	544	0	0	0	0	0	0	0	0	0	0	0	0	0	0	0	0	0	0	0	0	0	0	0
GEL-2509143-11	Breast	FALSE	95	0	0	0	1121	0	0	0	0	0	0	0	0	0	0	0	0	0	0	0	0	0	0	267	0	0	0	0	0	0	0	0	0	0	0	0	0	0	0	0	0	0	0	0	274	0	0
GEL-2534530-11	Breast	FALSE	441	6152	0	0	2750	0	0	0	0	0	0	0	0	0	0	0	0	5120	0	0	0	0	0	0	0	0	0	0	0	0	0	0	0	0	0	0	0	0	0	0	0	0	0	0	0	0	0
GEL-2066441-11	Breast	FALSE	403	998	1691	0	1717	0	0	0	0	0	0	0	0	0	0	0	0	943	0	0	0	0	0	1252	0	0	0	0	0	0	0	0	0	0	0	0	0	0	0	0	0	0	0	0	0	0	0
GEL-2495816-11	Breast	FALSE	769	6355	0	0	7377	0	0	0	0	0	0	0	0	0	0	0	0	24648	0	0	0	0	0	0	0	0	0	0	0	0	0	0	0	0	0	0	0	0	0	0	0	0	0	0	0	0	0
GEL-2191083-11	Breast	FALSE	511	124	0	0	1867	0	0	0	0	0	0	0	0	0	0	0	0	0	0	0	0	0	0	360	0	0	0	0	0	0	0	0	0	0	0	0	0	0	0	0	0	0	0	0	0	0	0
GEL-2020506-11	Breast	FALSE	287	142	0	0	1707	0	0	0	0	0	450	0	0	0	0	0	0	0	0	0	0	0	0	0	0	0	0	0	0	0	0	0	0	0	0	0	0	0	0	0	0	0	0	0	0	0	0
GEL-2305670-11	Breast	FALSE	169	0	0	0	1719	0	0	0	0	0	0	0	0	0	0	0	0	0	0	0	0	0	0	285	0	0	0	0	0	0	0	0	0	0	0	0	0	0	0	0	0	0	0	0	0	0	0
GEL-2248937-11	Breast	FALSE	167	85	0	0	1231	0	0	0	0	0	0	0	0	0	0	0	0	54	0	0	0	0	0	234	0	0	0	0	0	0	0	0	0	0	0	0	0	0	0	0	0	0	0	0	0	0	0
GEL-2332243-11	Breast	FALSE	407	135	0	0	1539	0	0	0	0	0	0	0	0	0	0	0	0	0	0	0	0	0	0	328	0	0	0	0	0	0	0	0	0	0	0	0	0	0	0	0	0	0	0	0	0	0	0
GEL-2782578-11	Breast	FALSE	354	224	0	0	1849	0	0	0	0	0	0	0	0	0	0	0	0	347	0	0	0	0	0	0	0	0	0	0	0	0	0	0	0	0	0	0	0	0	0	0	0	0	0	0	0	0	0
GEL-2374207-11	Breast	FALSE	200	261	0	0	1324	0	0	0	0	0	0	0	0	0	0	0	0	129	0	0	0	0	0	0	0	0	0	0	0	0	0	0	0	0	0	0	0	0	0	0	0	0	0	0	0	0	0
GEL-2659955-11	Breast	FALSE	542	290	0	0	2775	0	0	0	0	0	0	0	0	0	0	0	0	231	0	0	0	0	0	2001	0	0	0	0	0	0	0	0	0	0	0	0	0	0	0	0	0	0	0	0	0	0	0
GEL-2775333-11	Breast	FALSE	3226	0	0	0	8579	0	0	0	0	0	0	0	0	0	0	0	0	0	0	0	0	0	0	0	0	0	0	0	0	0	3723	0	0	3594	0	0	0	0	0	0	0	0	0	0	0	0	27109
GEL-2106184-11	Breast	FALSE	448	298	0	0	1977	0	0	0	0	0	765	0	0	0	0	0	0	336	0	0	0	0	0	0	0	0	0	0	0	0	0	0	0	0	0	0	0	0	0	0	0	0	0	0	0	0	0
GEL-2219152-11	Breast	FALSE	490	401	0	0	3045	0	0	0	0	0	0	0	0	0	0	0	0	379	0	0	0	0	0	0	0	0	0	0	0	0	0	0	0	0	0	0	0	0	0	0	0	0	0	0	0	0	0
GEL-2076610-11	Breast	FALSE	357	266	0	0	1823	0	0	0	0	0	0	0	0	0	0	0	0	0	0	0	0	0	0	0	0	0	0	0	0	0	0	0	0	0	0	0	0	0	0	0	0	0	0	0	0	0	0
GEL-2954207-11	Breast	FALSE	331	0	0	0	2086	0	0	0	0	0	0	0	0	0	0	0	0	0	0	0	0	0	0	0	0	0	0	0	0	0	0	0	0	0	0	0	0	0	0	0	0	0	0	0	0	0	0
GEL-2659068-11	Breast	FALSE	314	708	7054	0	2619	0	0	0	0	0	0	0	0	0	0	0	0	2038	0	0	0	0	0	0	0	0	0	0	0	0	0	0	0	0	0	0	0	0	0	0	0	0	0	0	0	0	0
GEL-2638242-11	Breast	FALSE	1100	0	0	0	5166	0	0	0	0	0	0	0	0	0	0	0	0	0	0	0	0	0	0	1472	0	0	0	0	0	0	0	0	0	0	0	0	0	0	0	0	0	0	0	0	1331	0	0
GEL-2439073-11	Breast	FALSE	197	221	0	0	1219	0	0	0	0	0	0	0	0	0	0	0	0	46	0	0	0	0	0	292	0	0	0	0	0	0	0	0	0	0	0	0	0	0	0	0	0	0	0	0	0	0	0
GEL-2001341-11	Breast	FALSE	333	286	1681	0	2065	0	0	0	0	0	0	0	0	0	0	0	0	118	0	0	0	0	0	0	0	0	0	0	0	0	0	0	0	0	0	0	0	0	0	0	0	0	0	0	0	0	0
GEL-2214977-11	Breast	FALSE	201	151	0	0	1147	0	0	0	0	0	435	0	0	0	0	0	0	77	0	0	0	0	0	0	0	0	0	0	0	0	0	0	0	0	0	0	0	0	0	0	0	0	0	0	0	0	0
GEL-2644516-11	Breast	FALSE	499	736	8729	0	2454	0	0	0	0	0	0	0	0	0	0	0	0	1782	0	0	0	0	0	0	0	0	0	0	0	0	0	0	0	0	0	0	0	0	0	0	0	0	0	0	0	0	0
GEL-2469562-11	Breast	FALSE	373	1059	0	0	2231	0	0	0	0	0	0	0	0	0	0	0	0	837	0	0	0	0	0	0	0	0	0	0	0	0	0	0	0	0	0	0	0	0	0	0	0	0	0	0	0	0	0
GEL-2661598-11	Breast	FALSE	276	0	0	0	1748	0	0	0	0	0	946	0	0	0	0	0	0	0	0	0	0	0	0	0	0	0	0	0	0	0	0	0	0	593	0	0	0	0	0	0	0	0	0	0	606	0	0
GEL-2048501-12	Breast	FALSE	372	168	0	0	1207	0	0	0	0	0	0	0	0	0	0	0	0	0	0	0	0	0	0	271	0	0	0	0	0	0	0	0	0	0	0	0	0	0	0	0	0	0	0	0	0	0	0
GEL-2080966-11	Breast	FALSE	239	645	0	0	4655	0	0	0	0	0	3362	0	0	0	0	0	0	1588	0	0	0	0	0	0	0	0	0	0	0	0	0	0	0	0	0	0	0	0	0	0	0	0	4064	0	0	0	0
GEL-2628591-11	Breast	FALSE	4259	480	0	0	1312	0	0	0	0	0	0	0	0	0	0	0	0	0	0	0	0	0	0	0	0	0	0	0	0	0	0	0	0	0	0	0	0	0	0	0	0	0	0	0	0	0	0
GEL-2968223-11	Breast	FALSE	226	0	0	0	1623	0	0	0	0	0	0	0	0	0	0	0	0	0	0	0	0	0	0	0	0	0	0	0	0	0	0	0	0	0	0	0	0	0	0	0	0	0	0	0	0	0	0
GEL-2460217-11	Breast	FALSE	249	0	0	0	1003	0	0	0	0	0	305	0	0	0	0	0	0	0	0	0	0	0	0	0	0	0	0	0	0	0	0	0	0	0	0	0	0	0	0	0	0	0	0	0	0	0	0
GEL-2809017-11	Breast	FALSE	188	0	0	0	11784	0	0	0	0	0	8008	0	0	0	0	0	0	0	0	0	0	0	0	0	0	0	0	0	0	0	0	0	0	0	0	0	0	0	0	0	0	0	8372	0	0	0	0
GEL-2391373-11	Breast	FALSE	594	236	0	0	3131	0	0	0	0	0	1182	0	0	0	0	0	0	169	0	0	0	0	0	0	0	0	0	0	0	0	0	0	0	0	0	0	0	0	0	0	0	0	0	0	0	0	0
GEL-2967918-12	Breast	FALSE	444	137	1129	0	1128	0	0	0	0	0	0	0	0	0	0	0	0	0	0	0	0	0	0	542	0	0	0	0	0	0	0	0	0	0	0	0	0	0	0	0	0	0	0	0	0	0	0
GEL-2335340-11	Breast	FALSE	324	0	0	0	4854	0	0	0	0	0	5197	0	0	0	0	0	0	0	0	0	0	0	0	0	0	0	0	0	0	0	0	0	0	0	0	0	0	0	0	0	0	0	2822	0	0	0	0
GEL-2964556-11	Breast	FALSE	298	1299	0	0	2213	0	0	0	0	0	0	0	0	0	0	0	0	290	0	0	0	0	0	0	0	0	0	0	0	0	0	0	0	831	0	0	0	0	0	0	0	0	0	0	0	0	0
GEL-2998329-11	Breast	FALSE	664	463	0	0	3392	0	0	0	0	0	0	0	0	0	0	0	0	452	0	0	0	0	0	0	0	0	0	0	0	0	0	0	0	0	0	0	0	0	0	0	0	0	0	0	0	0	0
GEL-2585173-11	Breast	FALSE	388	656	8391	0	2404	0	0	0	0	0	0	0	0	0	0	0	0	1053	0	0	0	0	0	0	0	0	0	0	0	0	0	0	0	0	0	0	0	0	0	0	0	0	0	0	0	0	0
GEL-2423803-11	Breast	FALSE	2275	17067	0	0	3032	0	0	0	0	0	0	0	0	0	0	0	0	46399	0	0	0	0	0	0	0	0	0	0	0	0	0	0	0	0	0	0	0	0	0	0	0	0	0	0	0	0	0
GEL-2043911-11	Breast	FALSE	205	0	0	0	1568	0	0	0	0	0	0	0	0	0	0	0	0	0	0	0	0	0	0	569	0	0	0	0	0	0	0	0	0	0	0	0	0	0	0	0	0	0	0	0	0	0	0
GEL-2291280-11	Breast	FALSE	313	256	0	0	1914	0	0	0	0	0	0	0	0	0	0	0	0	121	0	0	0	0	0	0	0	0	0	0	0	0	0	0	0	0	0	0	0	0	0	0	0	0	0	0	0	0	0
GEL-2361377-11	Breast	FALSE	263	0	0	0	1707	0	0	0	0	0	626	0	0	0	0	0	0	0	0	0	0	0	0	0	0	0	0	0	0	0	0	0	0	0	0	0	0	0	0	0	0	0	0	0	0	0	0
GEL-2898664-11	Breast	FALSE	328	1734	0	0	2335	0	0	0	0	0	0	0	0	0	0	0	0	1160	0	0	0	0	0	0	0	0	0	0	0	0	0	0	0	0	0	0	0	0	0	0	0	0	0	0	0	0	0
GEL-2621052-11	Breast	FALSE	364	0	0	0	3826	0	0	0	0	0	2392	0	0	0	0	0	0	0	0	0	0	0	0	857	0	0	0	0	0	0	0	0	0	0	0	0	0	0	0	0	0	0	0	0	0	0	0
GEL-2442005-11	Breast	FALSE	227	376	0	0	1658	0	0	0	0	0	0	0	0	0	0	0	0	188	0	0	0	0	0	425	0	0	0	0	0	0	0	0	0	0	0	0	0	0	0	0	0	0	0	0	0	0	0
GEL-2354680-11	Breast	FALSE	101	1251	0	0	2600	0	0	0	0	0	0	0	0	0	0	0	0	1892	0	0	0	0	0	0	0	0	0	0	0	0	0	0	0	0	0	0	0	0	0	0	0	0	0	0	0	0	0
GEL-2660556-11	Breast	FALSE	158	83	0	0	1140	0	0	0	0	0	0	0	0	0	0	0	0	0	0	0	0	0	0	481	0	0	0	0	0	0	0	0	0	0	0	0	0	0	0	0	0	0	0	0	0	0	0
GEL-2313089-11	Breast	FALSE	364	0	0	0	1619	0	0	0	0	0	0	0	0	0	0	0	0	0	0	0	0	0	0	382	0	0	0	0	0	0	0	0	0	0	0	0	0	0	0	0	0	0	0	0	0	0	0
GEL-2791197-11	Breast	FALSE	9932	0	0	0	2179	0	0	0	0	0	0	0	0	0	0	0	0	0	0	0	0	0	0	0	0	0	0	0	0	0	0	0	0	0	0	0	0	0	0	0	0	0	0	0	0	0	0
GEL-2088416-11	Breast	FALSE	194	0	0	0	1619	0	0	0	0	0	0	0	0	0	0	0	0	0	0	0	0	0	0	0	0	0	0	0	0	0	0	0	0	0	0	0	0	0	0	0	0	0	0	0	0	0	0
GEL-2413754-11	Breast	FALSE	421	0	0	0	2439	0	0	0	0	0	0	0	0	0	0	0	0	0	0	0	0	0	0	0	0	0	0	0	0	0	0	0	0	0	0	0	0	0	0	0	0	0	0	0	0	0	0
GEL-2257808-11	Breast	FALSE	288	158	0	0	1888	0	0	0	0	0	529	0	0	0	0	0	0	75	0	0	0	0	214	0	0	0	0	0	0	0	0	0	0	0	0	0	0	0	0	0	0	0	0	0	0	0	0
GEL-2725379-11	Breast	FALSE	57	0	0	0	539	0	0	0	0	0	0	0	0	0	0	0	0	0	0	0	0	0	0	0	0	0	0	0	0	0	0	0	0	0	0	0	0	0	0	0	0	0	0	0	0	0	0
GEL-2558631-11	Breast	FALSE	294	1445	5666	0	1711	0	0	0	0	0	0	0	0	0	0	0	0	2307	0	0	0	0	0	0	0	0	0	0	0	0	0	0	0	0	0	0	0	0	0	0	0	0	0	0	0	0	0
GEL-2558411-11	Breast	FALSE	196	120	0	0	1225	0	0	0	0	0	0	0	0	0	0	0	0	0	0	0	0	0	0	0	0	0	0	0	0	0	0	0	0	0	0	0	0	0	0	0	0	0	0	0	0	0	0
GEL-2807533-11	Breast	FALSE	381	248	0	0	2736	0	0	0	0	0	0	0	0	0	0	0	0	143	0	0	0	0	0	630	0	0	0	0	0	0	0	0	0	0	0	0	0	0	0	0	0	0	0	0	0	0	0
GEL-2928760-11	Breast	FALSE	385	4061	0	0	1464	0	0	0	0	0	0	0	0	0	0	0	0	5304	0	0	0	0	0	0	0	0	0	0	0	0	0	0	0	0	0	0	0	0	0	0	0	0	0	0	0	0	0
GEL-2599380-11	Breast	FALSE	252	0	784	0	1257	0	0	0	0	0	0	0	0	0	0	0	0	0	0	0	0	0	0	0	0	0	0	0	0	0	0	0	0	0	0	0	0	0	0	0	0	0	0	0	0	0	0
GEL-2531939-11	Breast	FALSE	349	203	0	0	1622	0	0	0	0	0	0	0	0	0	0	0	0	0	0	0	0	0	0	333	0	0	0	0	0	0	0	0	0	0	0	0	0	0	0	0	0	0	0	0	0	0	0
GEL-2474917-11	Breast	FALSE	672	9107	0	0	3583	0	0	0	0	0	0	0	0	0	0	0	0	12106	0	0	0	0	0	0	0	0	0	0	0	0	0	0	0	0	0	0	0	0	0	0	0	0	0	0	0	0	0
GEL-2812569-11	Breast	FALSE	276	503	1329	0	1052	0	0	0	0	0	0	0	0	0	0	0	0	247	0	0	0	0	0	737	0	0	0	0	0	0	0	0	0	0	0	0	0	0	0	0	0	0	0	0	0	0	0
GEL-2416092-11	Breast	FALSE	143	0	0	0	1126	0	0	0	0	0	0	0	0	0	0	0	0	0	0	0	0	0	0	262	0	0	0	0	0	0	0	0	0	217	0	0	0	0	0	0	0	0	0	0	0	0	0
GEL-2824419-11	Breast	FALSE	451	0	0	0	1825	0	0	0	0	0	0	0	0	0	0	0	0	0	0	0	0	0	0	376	0	0	0	0	0	0	0	0	0	0	0	0	0	0	0	0	0	0	0	0	0	0	0
GEL-2385896-11	Breast	FALSE	195	0	0	0	1456	0	0	0	0	0	0	0	0	0	0	0	0	0	0	0	0	0	0	0	0	0	0	0	0	0	0	0	0	0	0	0	0	0	0	0	0	0	0	0	0	0	0
GEL-2009853-11	Breast	FALSE	443	1612	0	0	6225	0	0	0	0	0	0	0	0	0	0	0	0	1262	0	0	0	0	0	0	0	0	0	0	0	0	0	0	0	0	0	0	0	0	0	0	0	0	0	0	0	0	0
GEL-2877833-11	Breast	FALSE	744	576	1807	0	1418	0	0	0	0	0	0	0	0	0	0	0	0	434	0	0	0	0	0	1689	0	0	0	0	0	0	0	0	0	0	0	0	0	0	0	0	0	0	0	0	0	0	0
GEL-2276777-11	Breast	FALSE	452	0	0	0	1686	0	0	0	0	0	595	0	0	0	0	0	0	0	0	0	0	0	0	0	0	0	0	0	0	0	0	0	0	500	0	0	0	0	0	0	0	0	0	0	0	0	0
GEL-2282223-11	Breast	FALSE	413	162	0	0	1305	0	0	0	0	0	0	0	0	0	0	0	0	61	0	0	0	0	0	0	0	0	0	0	0	0	0	0	0	304	0	0	0	0	0	0	0	0	0	0	0	0	0
GEL-2197673-11	Breast	FALSE	331	177	0	0	1562	0	0	0	0	0	0	0	0	0	0	0	0	154	0	0	0	0	0	449	0	0	0	0	0	0	0	0	0	0	0	0	0	0	0	0	0	0	0	0	0	0	0
GEL-2598251-11	Breast	FALSE	256	0	0	0	2173	0	0	0	0	0	0	0	0	0	0	0	0	0	0	0	0	0	0	897	0	0	0	0	0	0	0	0	0	0	0	0	0	0	0	0	0	0	971	0	0	0	0
GEL-2384430-11	Breast	FALSE	488	196	2356	0	2302	0	0	0	0	0	0	0	0	0	0	0	0	413	0	0	0	0	0	0	0	0	0	0	0	0	0	0	0	0	0	0	0	0	0	0	0	0	0	0	0	0	0
GEL-2347802-11	Breast	FALSE	313	103	0	0	1268	0	0	0	0	0	0	0	0	0	0	0	0	0	0	0	0	0	0	0	0	0	0	0	0	0	0	0	0	0	0	0	0	0	0	0	0	0	0	0	0	0	0
GEL-2715159-11	Breast	FALSE	489	3337	0	0	2511	0	0	0	0	0	0	0	0	0	0	0	0	4210	0	0	0	0	0	0	0	0	0	0	0	0	0	0	0	0	0	0	0	0	0	0	0	0	0	0	0	0	0
GEL-2963173-11	Breast	FALSE	219	189	0	0	1376	0	0	0	0	0	0	0	0	0	0	0	0	0	0	0	0	0	0	0	0	0	0	0	0	0	0	0	0	0	0	0	0	0	0	0	0	0	0	0	0	0	0
GEL-2216345-11	Breast	FALSE	894	0	0	0	3486	0	0	0	0	0	0	0	0	0	0	0	0	0	0	0	0	0	0	1855	0	0	0	0	0	0	0	0	0	0	0	0	0	0	0	0	0	0	0	0	0	0	0
GEL-2214248-11	Breast	FALSE	266	960	0	0	1806	0	0	0	0	0	1513	0	0	0	0	0	0	762	0	0	0	0	0	0	0	0	0	0	0	0	0	0	0	0	0	0	0	0	0	0	0	0	0	0	0	0	0
GEL-2633989-11	Breast	FALSE	235	182	0	0	1435	0	0	0	0	0	0	0	0	0	0	0	0	199	0	0	0	0	0	0	0	0	0	0	0	0	0	0	0	0	0	0	0	0	0	0	0	0	0	0	0	0	0
GEL-2351818-11	Breast	FALSE	224	0	0	0	1671	0	0	0	0	0	0	0	0	0	0	0	0	0	0	0	0	0	0	0	0	0	0	0	0	0	0	0	0	0	0	0	0	0	0	0	0	0	0	0	0	0	0
GEL-2508060-11	Breast	FALSE	481	0	0	0	1589	0	0	0	0	0	0	0	0	0	0	0	0	0	0	0	0	0	0	369	0	0	0	0	0	0	0	0	0	0	0	0	0	0	0	0	0	0	0	0	0	0	0
GEL-2928904-11	Breast	FALSE	196	722	0	0	1308	0	0	0	0	0	0	0	0	0	0	0	0	424	0	0	0	0	0	0	0	0	0	0	0	0	0	0	0	0	0	0	0	0	0	0	0	0	0	0	0	0	0
GEL-2907656-11	Breast	FALSE	378	0	0	0	2624	0	0	0	0	0	1045	0	0	0	0	0	0	0	0	0	0	0	0	681	0	0	0	0	0	0	0	0	0	0	0	0	0	0	0	0	0	0	0	0	0	0	0
GEL-2049540-11	Breast	FALSE	1045	11065	0	0	5679	0	0	0	0	0	0	0	0	0	0	0	0	9653	0	0	0	0	0	0	0	0	0	0	0	0	0	0	0	0	0	0	0	0	0	0	0	0	0	0	0	0	0
GEL-2863124-11	Breast	FALSE	259	0	0	0	1312	0	0	0	0	0	0	0	0	0	0	0	0	0	0	0	0	0	0	0	0	0	0	0	0	0	0	0	0	0	0	0	0	0	0	0	0	0	0	0	0	0	0
GEL-2613535-11	Breast	FALSE	373	293	0	0	1901	0	0	0	0	0	0	0	0	0	0	0	0	0	0	0	0	0	0	454	0	0	0	0	0	0	0	0	0	0	0	0	0	0	0	0	0	0	0	0	0	0	0
GEL-2207872-11	Breast	FALSE	111	0	0	0	944	0	0	0	0	0	0	0	0	0	0	0	0	0	0	0	0	0	0	0	0	0	0	0	0	0	0	0	0	0	0	0	0	0	0	0	0	0	0	0	0	0	0
GEL-2485796-11	Breast	FALSE	271	202	0	0	1158	0	0	0	0	0	380	0	0	0	0	0	0	161	0	0	0	0	0	0	0	0	0	0	0	0	0	0	0	0	0	0	0	0	0	0	0	0	0	0	0	0	0
GEL-2350095-11	Breast	FALSE	538	2437	0	0	6142	0	0	0	0	0	2356	0	0	0	0	0	0	1446	0	0	0	0	0	0	0	0	0	0	0	0	0	0	0	0	0	0	0	0	0	0	0	0	0	0	0	0	0
GEL-2703704-11	Breast	FALSE	284	460	3553	0	1846	0	0	0	0	0	0	0	0	0	0	0	0	635	0	0	0	0	0	0	0	0	0	0	0	0	0	0	0	0	0	0	0	0	0	0	0	0	0	0	0	0	0
GEL-2867254-11	Breast	FALSE	380	517	0	0	1405	0	0	0	0	0	0	0	0	0	0	0	0	272	0	0	0	0	0	0	0	0	0	0	0	0	0	0	0	0	0	0	0	0	0	0	0	0	0	0	0	0	0
GEL-2610665-11	Breast	FALSE	189	0	0	0	889	0	0	0	0	0	380	0	0	0	0	0	0	0	0	0	0	0	0	0	0	0	0	0	0	0	0	0	0	194	0	0	0	0	0	0	0	0	0	0	0	0	0
GEL-2847821-11	Breast	FALSE	1426	0	0	0	3857	0	0	0	0	0	0	0	0	0	0	0	0	0	0	0	0	0	0	1253	0	0	0	0	0	0	0	0	0	0	0	0	0	0	0	0	0	0	0	0	0	0	0
GEL-2266836-11	Breast	FALSE	497	1027	0	0	2570	0	0	0	0	0	0	0	0	0	0	0	0	131	0	0	0	0	0	0	0	0	0	0	0	0	0	0	0	0	0	0	0	0	0	0	0	0	0	0	0	0	0
GEL-2797017-11	Breast	FALSE	408	105	0	0	1378	0	0	0	0	0	0	0	0	0	0	0	0	0	0	0	0	0	0	743	0	0	0	0	0	0	0	0	0	0	0	0	0	0	0	0	0	0	0	0	0	0	0
GEL-2212075-11	Breast	FALSE	211	0	0	0	1330	0	0	0	0	0	0	0	0	0	0	0	0	0	0	0	0	0	0	306	0	0	0	0	0	0	0	0	0	0	0	0	0	0	0	0	0	0	0	0	0	0	0
GEL-2958104-11	Breast	FALSE	277	254	0	0	2273	0	0	0	0	0	0	0	0	0	0	0	0	354	0	0	0	0	0	0	0	0	0	0	0	0	0	0	0	0	0	0	0	0	0	0	0	0	0	0	0	0	0
GEL-2998984-11	Breast	FALSE	264	117	0	0	1201	0	0	0	0	0	0	0	0	0	0	0	0	77	0	0	0	0	0	0	0	0	0	0	0	0	0	0	0	0	0	0	0	0	0	0	0	0	0	0	0	0	0
GEL-2387608-11	Breast	FALSE	495	1972	7327	0	3112	0	0	0	0	0	0	0	0	0	0	0	0	4357	0	0	0	0	0	0	0	0	0	0	0	0	0	0	0	0	0	0	0	0	0	0	0	0	0	0	0	0	0
GEL-2968412-11	Breast	FALSE	146	0	0	0	1411	0	0	0	0	0	0	0	0	0	0	0	0	0	0	0	0	0	0	0	0	0	0	0	0	0	0	0	0	0	0	0	0	0	0	0	0	0	0	0	0	0	0
GEL-2617990-11	Breast	FALSE	46	38	0	0	403	0	0	0	0	0	0	0	0	0	0	0	0	73	0	0	0	0	0	0	0	0	0	0	0	0	0	0	0	0	0	0	0	0	0	0	0	0	0	0	0	0	0
GEL-2522513-11	Breast	FALSE	423	548	0	0	2047	0	0	0	0	0	0	0	0	0	0	0	0	392	0	0	0	0	0	0	0	0	0	0	0	0	0	0	0	0	0	0	0	0	0	0	0	0	0	0	0	0	0
GEL-2351446-11	Breast	FALSE	513	138	0	0	1927	0	0	0	0	0	0	0	0	0	0	0	0	0	0	0	0	0	0	0	0	0	0	0	0	0	0	0	0	0	0	0	0	0	0	0	0	0	0	0	0	0	0
GEL-2092503-11	Breast	FALSE	1585	453	0	0	3938	0	0	0	0	0	0	0	0	0	0	0	0	164	0	0	0	0	0	0	0	0	0	0	0	0	0	0	0	0	0	0	0	0	0	0	0	0	0	0	0	0	0
GEL-2503923-11	Breast	FALSE	248	1688	0	0	3198	0	0	0	0	0	0	0	0	0	0	0	0	676	0	0	0	0	0	0	0	0	0	0	0	0	0	0	0	0	0	0	0	0	0	0	0	0	0	0	0	0	0
GEL-2225833-11	Breast	FALSE	350	0	0	0	1796	0	0	0	0	0	0	0	0	0	0	0	0	0	0	0	0	0	0	382	0	0	0	0	0	0	0	0	0	0	0	0	0	0	0	0	0	0	0	0	0	0	0
GEL-2470154-11	Breast	FALSE	468	0	0	0	2155	0	0	0	0	0	0	0	0	0	0	0	0	0	0	0	0	0	0	392	0	0	0	0	0	0	0	0	0	0	0	0	0	0	0	0	0	0	0	0	0	0	0
GEL-2180515-11	Breast	FALSE	133	0	0	0	1593	0	0	0	0	0	0	0	0	0	0	0	0	0	0	0	0	0	0	0	0	0	0	0	0	0	0	0	0	0	0	0	0	0	0	0	0	0	0	0	0	0	0
GEL-2052027-11	Breast	FALSE	177	136	0	0	1490	0	0	0	0	0	0	0	0	0	0	0	0	0	0	0	0	0	0	431	0	0	0	0	0	0	0	0	0	0	0	0	0	0	0	0	0	0	0	0	0	0	0
GEL-2664929-11	Breast	FALSE	381	408	0	0	3247	0	0	0	0	0	1748	0	0	0	0	0	0	740	0	0	0	0	0	0	0	0	0	0	0	0	0	0	0	0	0	0	0	0	0	0	0	0	0	0	0	0	0
GEL-2126390-11	Breast	FALSE	286	9986	0	0	1557	0	0	0	0	0	0	0	0	0	0	0	0	9869	0	0	0	0	0	0	0	0	0	0	0	0	0	0	0	0	0	0	0	0	0	0	0	0	0	0	0	0	0
GEL-2176131-11	Breast	FALSE	419	186	0	0	1836	0	0	0	0	0	0	0	0	0	0	0	0	81	0	0	0	0	0	0	0	0	0	0	0	0	0	0	0	0	0	0	0	0	0	0	0	0	0	0	0	0	0
GEL-2001141-11	Breast	FALSE	883	919	0	0	3702	0	0	0	0	0	0	0	0	0	0	0	0	461	0	0	0	0	0	0	0	0	0	0	0	0	0	0	0	0	0	0	0	0	0	0	0	0	0	0	0	0	0
GEL-2776443-11	Breast	FALSE	417	979	0	0	2078	0	0	0	0	0	0	0	0	0	0	0	0	332	0	0	0	0	0	0	0	0	0	0	0	0	0	0	0	0	0	0	0	0	0	0	0	0	0	0	0	0	0
GEL-2650280-11	Breast	FALSE	225	184	0	0	1220	0	0	0	0	0	0	0	0	0	0	0	0	265	0	0	0	0	0	0	0	0	0	0	0	0	0	0	0	0	0	0	0	0	0	0	0	0	0	0	0	0	0
GEL-2921151-11	Breast	FALSE	382	137	0	0	1895	0	0	0	0	0	525	0	0	0	0	0	0	160	0	0	0	0	0	0	0	0	0	0	0	0	0	0	0	0	0	0	0	0	0	0	0	0	0	0	0	0	0
GEL-2733222-11	Breast	FALSE	188	0	0	0	909	0	0	0	0	0	0	0	0	0	0	0	0	0	0	0	0	0	0	159	0	0	0	0	0	0	0	0	0	0	0	0	0	0	0	0	0	0	0	0	0	0	0
GEL-2881443-11	Breast	FALSE	214	337	0	0	2468	0	0	0	0	0	1667	0	0	0	0	0	0	734	0	0	0	0	0	0	0	0	0	0	0	0	0	0	0	0	0	0	0	0	0	0	0	0	0	0	0	0	0
GEL-2546479-11	Breast	FALSE	174	0	0	0	1372	0	0	0	0	0	0	0	0	0	0	0	0	0	0	0	0	0	0	193	0	0	0	0	0	0	0	0	0	0	0	0	0	0	0	0	0	0	0	0	0	0	0
GEL-2012006-11	Breast	FALSE	288	18755	0	0	2537	0	0	0	0	0	0	0	0	0	0	0	0	11665	0	0	0	0	0	0	0	0	0	0	0	0	0	0	0	0	0	0	0	0	0	0	0	0	0	0	0	0	0
GEL-2812019-11	Breast	FALSE	251	149	0	0	1191	0	0	0	0	0	356	0	0	0	0	0	0	0	0	0	0	0	0	0	0	0	0	0	0	0	0	0	0	0	0	0	0	0	0	0	0	0	0	0	0	0	0
GEL-2667065-11	Breast	FALSE	440	1178	0	0	1575	0	0	0	0	0	0	0	0	0	0	0	0	1261	0	0	0	0	0	0	0	0	0	0	0	0	0	0	0	0	0	0	0	0	0	0	0	0	0	0	0	0	0
GEL-2208787-11	Breast	FALSE	459	1732	0	0	3197	0	0	0	0	0	0	0	0	0	0	0	0	2390	0	0	0	0	0	0	0	0	0	0	0	0	0	0	0	0	0	0	0	0	0	0	0	0	0	0	0	0	0
GEL-2088983-11	Breast	FALSE	519	282	0	0	2138	0	0	0	0	0	0	0	0	0	0	0	0	242	0	0	0	0	0	0	0	0	0	0	0	0	0	0	0	0	0	0	0	0	0	0	0	0	0	0	0	0	0
GEL-2682509-11	Breast	FALSE	308	153	0	0	1626	0	0	0	0	0	0	0	0	0	0	0	0	146	0	0	0	0	0	0	0	0	0	0	0	0	0	0	0	0	0	0	0	0	0	0	0	0	0	0	0	0	0
GEL-2078407-11	Breast	FALSE	224	0	0	0	1209	0	0	0	0	0	0	0	0	0	0	0	0	0	0	0	0	0	0	0	0	0	0	0	0	0	0	0	0	0	0	0	0	0	0	0	0	0	0	0	0	0	0
GEL-2086722-11	Breast	FALSE	529	0	0	0	1355	0	0	0	0	0	587	0	0	0	0	0	0	0	0	0	0	0	0	0	0	0	0	0	0	0	0	0	0	355	0	0	0	0	0	0	0	0	0	0	0	0	0
GEL-2022408-11	Breast	FALSE	194	0	0	0	1087	0	0	0	0	0	0	0	0	0	0	0	0	0	0	0	0	0	0	307	0	0	0	0	0	0	0	0	0	0	0	0	0	0	0	0	0	0	0	0	0	0	0
GEL-2599185-11	Breast	FALSE	424	2500	6332	0	1191	0	0	0	0	0	0	0	0	0	0	0	0	2787	0	0	0	0	0	0	0	0	0	0	0	0	0	0	0	0	0	0	0	0	0	0	0	0	0	0	0	0	0
GEL-2032660-11	Breast	FALSE	391	356	6444	0	1698	0	0	0	0	0	0	0	0	0	0	0	0	730	0	0	0	0	0	0	0	0	0	0	0	0	0	0	0	0	0	0	0	0	0	0	0	0	0	0	0	0	0
GEL-2288757-11	Breast	FALSE	175	910	0	0	5253	0	0	0	0	0	3667	0	0	0	0	0	0	1366	0	0	0	0	0	0	0	0	0	0	0	0	0	0	0	0	0	0	0	0	0	0	0	0	0	0	0	0	0
GEL-2026083-11	Breast	FALSE	818	0	0	0	7723	0	0	0	0	0	3950	0	0	0	0	0	0	0	0	0	0	278	1080	0	0	0	0	0	0	0	0	0	0	0	0	0	0	0	0	0	0	0	0	0	0	0	0
GEL-2916021-11	Breast	FALSE	324	3856	0	0	1822	0	0	0	0	0	0	0	0	0	0	0	0	2137	0	0	0	0	0	0	0	0	0	0	0	0	0	0	0	0	0	0	0	0	0	0	0	0	0	0	0	0	0
GEL-2413039-11	Breast	FALSE	288	317	0	0	4613	0	0	0	0	0	2914	0	0	0	0	0	0	765	0	0	0	0	0	0	0	0	0	0	0	0	0	0	0	0	0	0	0	0	0	0	0	0	3059	0	0	0	0
GEL-2378304-11	Breast	FALSE	312	0	0	0	1571	0	0	0	0	0	437	0	0	0	0	0	0	0	0	0	0	0	0	0	0	0	0	0	0	0	0	0	0	0	0	0	0	0	0	0	0	0	0	0	0	0	0
GEL-2518861-11	Breast	FALSE	714	6287	0	0	3451	0	0	0	0	0	0	0	0	0	0	0	0	6406	0	0	0	0	0	0	0	0	0	0	0	0	0	0	0	0	0	0	0	0	0	0	0	0	0	0	0	0	0
GEL-2359503-11	Breast	FALSE	342	0	0	0	969	0	0	0	0	0	0	0	0	0	0	0	0	0	0	0	0	0	0	376	0	0	0	0	0	0	0	0	0	0	0	0	0	0	0	0	0	0	0	0	0	0	0
GEL-2123675-11	Breast	FALSE	119	46	0	0	761	0	0	0	0	0	0	0	0	0	0	0	0	0	0	0	0	0	0	0	0	0	0	0	0	0	0	0	0	0	0	0	0	0	0	0	0	0	0	0	0	0	0
GEL-2748244-11	Breast	FALSE	375	121	0	0	3561	0	0	0	0	0	1431	0	0	0	0	0	0	605	0	0	0	0	0	0	0	0	0	0	0	0	0	0	0	0	0	0	0	0	0	0	0	0	0	0	0	0	0
GEL-2869537-11	Breast	FALSE	229	182	0	0	1599	0	0	0	0	0	463	0	0	0	0	0	0	130	0	0	0	0	0	0	0	0	0	0	0	0	0	0	0	0	0	0	0	0	0	0	0	0	0	0	0	0	0
GEL-2574349-11	Breast	FALSE	413	112	0	0	1391	0	0	0	0	0	0	0	0	0	0	0	0	0	0	0	0	0	0	599	0	0	0	0	0	0	0	0	0	0	0	0	0	0	0	0	0	0	0	0	0	0	0
GEL-2000837-11	Breast	FALSE	800	0	2539	0	2754	0	0	0	0	0	0	0	0	0	0	0	0	0	0	0	0	0	0	0	0	0	0	0	0	0	0	0	0	0	0	0	0	0	0	0	0	0	0	0	0	0	0
GEL-2861844-11	Breast	FALSE	330	1392	0	0	1817	0	0	0	0	0	0	0	0	0	0	0	0	1099	0	0	0	0	0	0	0	0	0	0	0	0	0	0	0	0	0	0	0	0	0	0	0	0	0	0	0	0	0
GEL-2811282-11	Breast	FALSE	416	379	0	0	2493	0	0	0	0	0	714	0	0	0	0	0	0	181	0	0	0	0	0	0	0	0	0	0	0	0	0	0	0	0	0	0	0	0	0	0	0	0	0	0	0	0	0
GEL-2187185-11	Breast	FALSE	273	2778	0	0	3442	0	0	0	0	0	0	0	0	0	0	0	0	2858	0	0	0	0	0	0	0	0	0	0	0	0	0	0	0	0	0	0	0	0	0	0	0	0	0	0	0	0	0
GEL-2511842-11	Breast	FALSE	47	0	0	0	366	0	0	0	0	0	0	0	0	0	0	0	0	0	0	0	0	0	0	0	0	0	0	0	0	0	0	0	0	0	0	0	0	0	0	0	0	0	0	0	0	0	0
GEL-2141805-11	Breast	FALSE	323	194	0	0	1941	0	0	0	0	0	0	0	0	0	0	0	0	0	0	0	0	0	0	845	0	0	0	0	0	0	0	0	0	0	0	0	0	0	0	0	0	0	0	0	0	0	0
GEL-2042810-11	Breast	FALSE	278	139	0	0	1589	0	0	0	0	0	0	0	0	0	0	0	0	0	0	0	0	0	0	792	0	0	0	0	0	0	0	0	0	0	0	0	0	0	0	0	0	0	0	0	0	0	0
GEL-2659544-11	Breast	FALSE	204	0	0	0	1161	0	0	0	0	0	0	0	0	0	0	0	0	0	0	0	0	0	0	0	0	0	0	0	0	0	0	0	0	0	0	0	0	0	0	0	0	0	0	0	0	0	0
GEL-2395312-11	Breast	FALSE	356	375	2108	0	1333	0	0	0	0	0	0	0	0	0	0	0	0	472	0	0	0	0	0	0	0	0	0	0	0	0	0	0	0	0	0	0	0	0	0	0	0	0	0	0	0	0	0
GEL-2988741-11	Breast	FALSE	529	1181	0	0	2726	0	0	0	0	0	0	0	0	0	0	0	0	334	0	0	0	0	0	0	0	0	0	0	0	0	0	0	0	0	0	0	0	0	0	0	0	0	0	0	0	0	0
GEL-2332560-11	Breast	FALSE	942	0	0	0	3567	0	0	0	0	0	1693	0	0	0	0	0	0	0	0	0	0	0	0	0	0	0	0	0	0	0	0	0	0	0	0	0	0	0	0	0	0	0	0	0	0	0	0
GEL-2902465-11	Breast	FALSE	650	1212	0	0	3982	0	0	0	0	0	0	0	0	0	0	0	0	747	0	0	0	0	0	1133	0	0	0	0	0	0	0	0	0	0	0	0	0	0	0	0	0	0	0	0	0	0	0
GEL-2850750-11	Breast	FALSE	467	180	0	0	2354	0	0	0	0	0	916	0	0	0	0	0	0	229	0	0	0	0	0	0	0	0	0	0	0	0	0	0	0	0	0	0	0	0	0	0	0	0	0	0	0	0	0
GEL-2813680-11	Breast	FALSE	180	0	0	0	1528	0	0	0	0	0	0	0	0	0	0	0	0	0	0	0	0	0	0	274	0	0	0	0	0	0	0	0	0	0	0	0	0	0	0	0	0	0	0	0	0	0	0
GEL-2549353-11	Breast	FALSE	54	0	0	0	6092	0	0	0	0	0	0	0	0	0	0	0	0	0	0	0	0	0	0	4961	0	0	0	0	0	0	0	0	0	0	0	0	0	0	0	0	0	0	0	0	2191	0	0
GEL-2295320-11	Breast	FALSE	451	141	0	0	1995	0	0	0	0	0	0	0	0	0	0	0	0	0	0	0	0	0	0	0	0	0	0	0	0	0	0	0	0	0	0	0	0	0	0	0	0	0	0	0	0	0	0
GEL-2318317-11	Breast	FALSE	217	155	0	0	1121	0	0	0	0	0	481	0	0	0	0	0	0	179	0	0	0	0	0	0	0	0	0	0	0	0	0	0	0	0	0	0	0	0	0	0	0	0	0	0	0	0	0
GEL-2880536-11	Breast	FALSE	451	0	0	0	1275	0	0	0	0	0	0	0	0	0	0	0	0	0	0	0	0	0	0	514	0	0	0	0	0	0	0	0	0	0	0	0	0	0	0	0	0	0	0	0	0	0	0
GEL-2298073-11	Breast	FALSE	313	816	0	0	2047	0	0	0	0	0	0	0	0	0	0	0	0	296	0	0	0	0	0	0	0	0	0	0	0	0	0	0	0	0	0	0	0	0	0	0	0	0	0	0	0	0	0
GEL-2478497-11	Breast	FALSE	212	210	0	0	1078	0	0	0	0	0	0	0	0	0	0	0	0	41	0	0	0	0	0	0	0	0	0	0	0	0	0	0	0	0	0	0	0	0	0	0	0	0	0	0	0	0	0
GEL-2056178-11	Breast	FALSE	240	0	0	0	1718	0	0	0	0	0	0	0	0	0	0	0	0	0	0	0	0	0	0	0	0	0	0	0	0	0	0	0	0	0	0	0	0	0	0	0	0	0	0	0	0	0	0
GEL-2907809-11	Breast	FALSE	261	195	1676	0	1751	0	0	0	0	0	0	0	0	0	0	0	0	237	0	0	0	0	0	0	0	0	0	0	0	0	0	0	0	0	0	0	0	0	0	0	0	0	0	0	0	0	0
GEL-2899035-11	Breast	FALSE	799	903	0	0	2774	0	0	0	0	0	0	0	0	0	0	0	0	287	0	0	0	0	0	825	0	0	0	0	0	0	0	0	0	0	0	0	0	0	0	0	0	0	0	0	0	0	0
GEL-2844696-11	Breast	FALSE	384	1129	0	0	1352	0	0	0	0	0	0	0	0	0	0	0	0	1003	0	0	0	0	0	0	0	0	0	0	0	0	0	0	0	0	0	0	0	0	0	0	0	0	0	0	0	0	0
GEL-2821736-11	Breast	FALSE	473	266	2777	0	1565	0	0	0	0	0	1501	0	0	0	0	0	0	409	0	0	0	0	0	0	0	0	0	0	0	0	0	0	0	0	0	0	0	0	0	0	0	0	0	0	0	0	0
GEL-2353231-11	Breast	FALSE	263	0	0	0	1184	0	0	0	0	0	0	0	0	0	0	0	0	0	0	0	0	0	0	0	0	0	0	0	0	0	0	0	0	0	0	0	0	0	0	0	0	0	0	0	0	0	0
GEL-2383441-11	Breast	FALSE	789	0	0	0	2387	0	0	0	0	0	0	0	0	0	0	0	0	0	0	0	0	0	0	2369	0	0	0	0	0	0	0	0	0	0	0	0	0	0	0	0	0	0	0	0	0	0	0
GEL-2228412-11	Breast	FALSE	315	258	0	0	2609	0	0	0	0	0	1051	0	0	0	0	0	0	354	0	0	0	0	0	966	0	0	0	0	0	0	0	0	0	0	0	0	0	0	0	0	0	0	0	0	0	0	0
GEL-2197172-11	Breast	FALSE	205	121	993	0	494	0	0	0	0	0	0	0	0	0	0	0	0	0	0	0	0	0	0	455	0	0	0	0	0	0	0	0	0	0	0	0	0	0	0	0	0	0	0	0	0	0	0
GEL-2401348-11	Breast	FALSE	526	208	0	0	2413	0	0	0	0	0	0	0	0	0	0	0	0	112	0	0	0	0	0	730	0	0	0	0	0	0	0	0	0	0	0	0	0	0	0	0	0	0	0	0	0	0	0
GEL-2629774-11	Breast	FALSE	791	1446	0	0	4641	0	0	0	0	0	0	0	0	0	0	0	0	1150	0	0	0	0	0	0	0	0	0	0	0	0	0	0	0	0	0	0	0	0	0	0	0	0	0	0	0	0	0
GEL-2464740-11	Breast	FALSE	280	188	0	0	1973	0	0	0	0	0	0	0	0	0	0	0	0	67	0	0	0	0	0	594	0	0	0	0	0	0	0	0	0	0	0	0	0	0	0	0	0	0	0	0	0	0	0
GEL-2239729-11	Breast	FALSE	611	9254	0	0	2716	0	0	0	0	0	0	0	0	0	0	0	0	12563	0	0	0	0	0	0	0	0	0	0	0	0	0	0	0	0	0	0	0	0	0	0	0	0	0	0	0	0	0
GEL-2383256-11	Breast	FALSE	182	0	0	0	1324	0	0	0	0	0	0	0	0	0	0	0	0	0	0	0	0	0	0	0	0	0	0	0	0	0	0	0	0	0	0	0	0	0	0	0	0	0	0	0	0	0	0
GEL-2235817-11	Breast	FALSE	874	8119	0	0	3297	0	0	0	0	0	0	0	0	0	0	0	0	8837	0	0	0	0	0	0	0	0	0	0	0	0	0	0	0	0	0	0	0	0	0	0	0	0	0	0	0	0	0
GEL-2276878-11	Breast	FALSE	106	78	0	0	892	0	0	0	0	0	0	0	0	0	0	0	0	0	0	0	0	0	0	198	0	0	0	0	0	0	0	0	0	0	0	0	0	0	0	0	0	0	0	0	0	0	0
GEL-2984859-11	Breast	FALSE	195	0	0	0	1138	0	0	0	0	0	0	0	0	0	0	0	0	0	0	0	0	0	0	0	0	0	0	0	0	0	0	0	0	0	0	0	0	0	0	0	0	0	0	0	0	0	0
GEL-2515203-11	Breast	FALSE	250	251	2873	0	2000	0	0	0	0	0	1191	0	0	0	0	0	0	333	0	0	0	0	0	0	0	0	0	0	0	0	0	0	0	0	0	0	0	0	0	0	0	0	0	0	0	0	0
GEL-2380508-11	Breast	FALSE	303	161	0	0	1761	0	0	0	0	0	0	0	0	0	0	0	0	199	0	0	0	0	0	0	0	0	0	0	0	0	0	0	0	0	0	0	0	0	0	0	0	0	0	0	0	0	0
GEL-2053878-11	Breast	FALSE	387	6268	0	0	2308	0	0	0	0	0	0	0	0	0	0	0	0	4282	0	0	0	0	0	0	0	0	0	0	0	0	0	0	0	0	0	0	0	0	0	0	0	0	0	0	0	0	0
GEL-2007374-11	Breast	FALSE	398	569	6792	0	2004	0	0	0	0	0	0	0	0	0	0	0	0	1795	0	0	0	0	0	0	0	0	0	0	0	0	0	0	0	0	0	0	0	0	0	0	0	0	0	0	0	0	0
GEL-2198876-11	Breast	FALSE	213	425	4050	0	1942	0	0	0	0	0	2289	0	0	0	0	0	0	667	0	0	0	0	0	0	0	0	0	0	0	0	0	0	0	0	0	0	0	0	0	0	0	0	0	0	0	0	0
GEL-2879493-11	Breast	FALSE	282	153	0	0	2458	0	0	0	0	0	0	0	0	0	0	0	0	0	0	0	0	0	0	0	0	0	0	0	0	0	0	0	0	0	0	0	0	0	0	0	0	0	0	0	0	0	0
GEL-2387197-11	Breast	FALSE	207	149	0	0	1392	0	0	0	0	0	0	0	0	0	0	0	0	0	0	0	0	0	0	0	0	0	0	0	0	0	0	0	0	0	0	0	0	0	0	0	0	0	0	0	0	0	0
GEL-2317858-11	Breast	FALSE	183	159	0	0	2097	0	0	0	0	0	1319	0	0	0	0	0	0	226	0	0	0	0	0	0	0	0	0	0	0	0	0	0	0	0	0	0	0	0	0	0	0	0	0	0	0	0	0
GEL-2541368-11	Breast	FALSE	632	549	3773	0	2058	0	0	0	0	0	2891	0	0	0	0	0	0	660	0	0	0	0	0	0	0	0	0	0	0	0	0	0	0	0	0	0	0	0	0	0	0	0	0	0	0	0	0
GEL-2359505-11	Breast	FALSE	442	326	6235	0	1392	0	0	0	0	0	0	0	0	0	0	0	0	915	0	0	0	0	0	0	0	0	0	0	0	0	0	0	0	0	0	0	0	0	0	0	0	0	0	0	0	0	0
GEL-2406360-11	Breast	FALSE	354	114	0	0	1340	0	0	0	0	0	0	0	0	0	0	0	0	0	0	0	0	0	0	268	0	0	0	0	0	0	0	0	0	0	0	0	0	0	0	0	0	0	0	0	0	0	0
GEL-2621582-11	Breast	FALSE	257	176	0	0	1137	0	0	0	0	0	0	0	0	0	0	0	0	143	0	0	0	0	0	0	0	0	0	0	0	0	0	0	0	0	0	0	0	0	0	0	0	0	0	0	0	0	0
GEL-2031301-11	Breast	FALSE	231	0	0	0	1652	0	0	0	0	0	0	0	0	0	0	0	0	0	0	0	0	0	0	0	0	0	0	0	0	0	0	0	0	0	0	0	0	0	0	0	0	0	0	0	0	0	0
GEL-2636434-11	Breast	FALSE	179	0	0	0	1060	0	0	0	0	0	290	0	0	0	0	0	0	0	0	0	0	0	0	0	0	0	0	0	0	0	0	0	0	0	0	0	0	0	0	0	0	0	0	0	0	0	0
GEL-2431353-11	Breast	FALSE	131	60	0	0	886	0	0	0	0	0	0	0	0	0	0	0	0	0	0	0	0	0	0	205	0	0	0	0	0	0	0	0	0	0	0	0	0	0	0	0	0	0	0	0	0	0	0
GEL-2443542-11	Breast	FALSE	236	0	0	0	1584	0	0	0	0	0	0	0	0	0	0	0	0	0	0	0	0	0	0	248	0	0	0	0	0	0	0	0	0	0	0	0	0	0	0	0	0	0	0	0	0	0	0
GEL-2620606-11	Breast	FALSE	475	813	0	0	2647	0	0	0	0	0	0	0	0	0	0	0	0	387	0	0	0	0	0	0	0	0	0	0	0	0	0	0	0	0	0	0	0	0	0	0	0	0	0	0	0	0	0
GEL-2419133-11	Breast	FALSE	733	1345	3213	0	1654	0	0	0	0	0	0	0	0	0	0	0	0	1994	0	0	0	0	0	0	0	0	0	0	0	0	0	0	0	0	0	0	0	0	0	0	0	0	0	0	0	0	0
GEL-2165578-11	Breast	FALSE	423	0	0	0	1563	0	0	0	0	0	581	0	0	0	0	0	0	0	0	0	0	0	0	0	0	0	0	0	0	0	0	0	0	0	0	0	0	0	0	0	0	0	0	0	0	0	0
GEL-2207030-11	Breast	FALSE	319	1250	0	0	2062	0	0	0	0	0	0	0	0	0	0	0	0	1007	0	0	0	0	0	0	0	0	0	0	0	0	0	0	0	0	0	0	0	0	0	0	0	0	0	0	0	0	0
GEL-2366517-11	Breast	FALSE	527	160	0	0	2022	0	0	0	0	0	0	0	0	0	0	0	0	97	0	0	0	0	0	406	0	0	0	0	0	0	0	0	0	0	0	0	0	0	0	0	0	0	0	0	0	0	0
GEL-2661864-11	Breast	FALSE	107	48	0	0	522	0	0	0	0	0	0	0	0	0	0	0	0	46	0	0	0	0	0	0	0	0	0	0	0	0	0	0	0	0	0	0	0	0	0	0	0	0	0	0	0	0	0
GEL-2892915-11	Breast	FALSE	215	1087	1313	0	1106	0	0	0	0	0	0	0	0	0	0	0	0	1595	0	0	0	0	0	0	0	0	0	0	0	0	0	0	0	0	0	0	0	0	0	0	0	0	0	0	0	0	0
GEL-2246994-11	Breast	FALSE	192	325	0	0	1397	0	0	0	0	0	0	0	0	0	0	0	0	136	0	0	0	0	0	0	0	0	0	0	0	0	0	0	0	0	0	0	0	0	0	0	0	0	0	0	0	0	0
GEL-2004036-11	Breast	FALSE	401	568	0	0	2409	0	0	0	0	0	0	0	0	0	0	0	0	376	0	0	0	0	0	0	0	0	0	0	0	0	0	0	0	0	0	0	0	0	0	0	0	0	0	0	0	0	0
GEL-2505850-11	Breast	FALSE	333	325	2367	0	1666	0	0	0	0	0	0	0	0	0	0	0	0	482	0	0	0	0	0	0	0	0	0	0	0	0	0	0	0	0	0	0	0	0	0	0	0	0	0	0	0	0	0
GEL-2577346-11	Breast	FALSE	531	0	0	0	1954	0	0	0	0	0	557	0	0	0	0	0	0	0	0	0	0	0	0	0	0	0	0	0	0	0	0	0	0	0	0	0	0	0	0	0	0	0	0	0	0	0	0
GEL-2402469-12	Breast	FALSE	524	204	0	0	2918	0	0	0	0	0	0	0	0	0	0	0	0	98	0	0	0	0	0	465	0	0	0	0	0	0	0	0	0	0	0	0	0	0	0	0	0	0	0	0	0	0	0
GEL-2208012-11	Breast	FALSE	247	185	0	0	1987	0	0	0	0	0	0	0	0	0	0	0	0	198	0	0	0	0	0	449	0	0	0	0	0	0	0	0	0	0	0	0	0	0	0	0	0	0	0	0	0	0	0
GEL-2375129-11	Breast	FALSE	404	0	0	0	1998	0	0	0	0	0	564	0	0	0	0	0	0	0	0	0	0	0	0	0	0	0	0	0	0	0	0	0	0	0	0	0	0	0	0	0	0	0	0	0	0	0	0
GEL-2811483-11	Breast	FALSE	315	158	0	0	1987	0	0	0	0	0	503	0	0	0	0	0	0	0	0	0	0	0	0	0	0	0	0	0	0	0	0	0	0	0	0	0	0	0	0	0	0	0	0	0	0	0	0
GEL-2324736-11	Breast	FALSE	339	5505	0	0	2594	0	0	0	0	0	0	0	0	0	0	0	0	4806	0	0	0	0	0	0	0	0	0	0	0	0	0	0	0	0	0	0	0	0	0	0	0	0	0	0	0	0	0
GEL-2385550-11	Breast	FALSE	246	0	5751	0	2390	0	0	0	0	0	1821	0	0	0	0	0	0	0	0	0	0	0	0	0	0	0	0	0	0	0	0	0	0	0	0	0	0	0	0	0	0	0	0	0	0	0	0
GEL-2765379-11	Breast	FALSE	96	0	1618	0	0	0	0	0	0	0	0	0	0	0	0	0	0	0	0	0	0	0	0	0	0	0	0	0	0	0	0	0	0	448	0	0	0	0	0	0	0	0	0	0	0	0	0
GEL-2333297-11	Breast	FALSE	597	476	1179	0	1484	0	0	0	0	0	0	0	0	0	0	0	0	374	0	0	0	0	0	663	0	0	0	0	0	0	0	0	0	0	0	0	0	0	0	0	0	0	0	0	0	0	0
GEL-2057123-11	Breast	FALSE	375	420	0	0	2909	0	0	0	0	0	2317	0	0	0	0	0	0	485	0	0	0	0	0	0	0	0	0	0	0	0	0	0	0	0	0	0	0	0	0	0	0	0	0	0	0	0	0
GEL-2276838-11	Breast	FALSE	445	1042	7802	0	1892	0	0	0	0	0	0	0	0	0	0	0	0	1222	0	0	0	0	0	0	0	0	0	0	0	0	0	0	0	0	0	0	0	0	0	0	0	0	0	0	0	0	0
GEL-2068239-11	Breast	FALSE	159	0	0	0	1169	0	0	0	0	0	299	0	0	0	0	0	0	0	0	0	0	0	0	0	0	0	0	0	0	0	0	0	0	0	0	0	0	0	0	0	0	0	0	0	0	0	0
GEL-2724053-11	Breast	FALSE	260	437	872	0	746	0	0	0	0	0	0	0	0	0	0	0	0	521	0	0	0	0	0	0	0	0	0	0	0	0	0	0	0	0	0	0	0	0	0	0	0	0	0	0	0	0	0
GEL-2437014-11	Breast	FALSE	321	122	0	0	1275	0	0	0	0	0	0	0	0	0	0	0	0	0	0	0	0	0	0	796	0	0	0	0	0	0	0	0	0	0	0	0	0	0	0	0	0	0	0	0	0	0	0
GEL-2555133-11	Breast	FALSE	387	550	0	0	2862	0	0	0	0	0	0	0	0	0	0	0	0	726	0	0	0	0	0	931	0	0	0	0	0	0	0	0	0	0	0	0	0	0	0	0	0	0	0	0	0	0	0
GEL-2767444-11	Breast	FALSE	173	0	0	0	893	0	0	0	0	0	266	0	0	0	0	0	0	0	0	0	0	0	0	0	0	0	0	0	0	0	0	0	0	0	0	0	0	0	0	0	0	0	0	0	0	0	0
GEL-2482162-11	Breast	FALSE	54	0	0	0	362	0	0	0	0	0	0	0	0	0	0	0	0	0	0	0	0	0	0	0	0	0	0	0	0	0	0	0	0	0	0	0	0	0	0	0	0	0	0	0	0	0	0
GEL-2134200-11	Breast	FALSE	293	394	0	0	2523	0	0	0	0	0	0	0	0	0	0	0	0	234	0	0	0	0	0	531	0	0	0	0	0	0	0	0	0	0	0	0	0	0	0	0	0	0	0	0	0	0	0
GEL-2639537-11	Breast	FALSE	174	0	0	0	1631	0	0	0	0	0	0	0	0	0	0	0	0	0	0	0	0	0	0	330	0	0	0	0	0	0	0	0	0	0	0	0	0	0	0	0	0	0	0	0	0	0	0
GEL-2614382-11	Breast	FALSE	221	0	0	0	1995	0	0	0	0	0	0	0	0	0	0	0	0	0	0	0	0	0	0	0	0	0	0	0	0	0	0	0	0	0	0	0	0	0	0	0	0	0	0	0	0	0	0
GEL-2363890-11	Breast	FALSE	184	142	0	0	1435	0	0	0	0	0	0	0	0	0	0	0	0	0	0	0	0	0	0	290	0	0	0	0	0	0	0	0	0	0	0	0	0	0	0	0	0	0	0	0	0	0	0
GEL-2804544-11	Breast	FALSE	279	756	0	0	2643	0	0	0	0	0	0	0	0	0	0	0	0	284	0	0	0	0	0	691	0	0	0	0	0	0	0	0	0	0	0	0	0	0	0	0	0	0	0	0	0	0	0
GEL-2083671-11	Breast	FALSE	626	7466	0	0	2473	0	0	0	0	0	0	0	0	0	0	0	0	9677	0	0	0	0	0	0	0	0	0	0	0	0	0	0	0	0	0	0	0	0	0	0	0	0	0	0	0	0	0
GEL-2188314-11	Breast	FALSE	447	1783	0	0	4418	0	0	0	0	0	0	0	0	0	0	0	0	1878	0	0	0	0	0	1257	0	0	0	0	0	0	0	0	0	0	0	0	0	0	0	0	0	0	0	0	0	0	0
GEL-2020180-11	Breast	FALSE	310	0	0	0	2718	0	0	0	0	0	0	0	0	0	0	0	0	0	0	0	0	0	0	0	0	0	0	0	0	0	0	0	0	0	0	0	0	0	0	0	0	0	0	0	0	0	0
GEL-2219060-11	Breast	FALSE	277	286	0	0	1742	0	0	0	0	0	0	0	0	0	0	0	0	73	0	0	0	0	0	469	0	0	0	0	0	0	0	0	0	0	0	0	0	0	0	0	0	0	0	0	0	0	0
GEL-2572122-11	Breast	FALSE	297	276	0	0	1534	0	0	0	0	0	0	0	0	0	0	0	0	239	0	0	0	0	0	799	0	0	0	0	0	0	0	0	0	0	0	0	0	0	0	0	0	0	0	0	0	0	0
GEL-2287979-11	Breast	FALSE	617	0	6415	0	2272	0	0	0	0	0	0	0	0	0	0	0	0	0	0	0	0	0	0	0	0	0	0	0	0	0	0	0	0	0	0	0	0	0	0	0	0	0	0	0	0	0	0
GEL-2916451-11	Breast	FALSE	140	0	0	0	1344	0	0	0	0	0	0	0	0	0	0	0	0	0	0	0	0	0	0	0	0	0	0	0	0	0	0	0	0	0	0	0	0	0	0	0	0	0	0	0	0	0	0
GEL-2750239-11	Breast	FALSE	337	0	0	0	2053	0	0	0	0	0	0	0	0	0	0	0	0	0	0	0	0	0	0	0	0	0	0	0	0	0	0	0	0	0	0	0	0	0	0	0	0	0	0	0	0	0	0
GEL-2117575-11	Breast	FALSE	626	8686	0	0	3328	0	0	0	0	0	0	0	0	0	0	0	0	10124	0	0	0	0	0	0	0	0	0	0	0	0	0	0	0	0	0	0	0	0	0	0	0	0	0	0	0	0	0
GEL-2953747-11	Breast	FALSE	508	145	0	0	1838	0	0	0	0	0	554	0	0	0	0	0	0	0	0	0	0	0	0	0	0	0	0	0	0	0	0	0	0	0	0	0	0	0	0	0	0	0	0	0	0	0	0
GEL-2109437-11	Breast	FALSE	632	918	0	0	4143	0	0	0	0	0	0	0	0	0	0	0	0	427	0	0	0	0	0	1202	0	0	0	0	0	0	0	0	0	0	0	0	0	0	0	0	0	0	0	0	0	0	0
GEL-2314747-11	Breast	FALSE	174	151	0	0	1476	0	0	0	0	0	464	0	0	0	0	0	0	128	0	0	0	0	0	0	0	0	0	0	0	0	0	0	0	0	0	0	0	0	0	0	0	0	0	0	0	0	0
GEL-2402810-11	Breast	FALSE	244	0	1520	0	1574	0	0	0	0	0	0	0	0	0	0	0	0	0	0	0	0	0	0	0	0	0	0	0	0	0	0	0	0	0	0	0	0	0	0	0	0	0	0	0	0	0	0
GEL-2286096-11	Breast	FALSE	502	305	0	0	3128	0	0	0	0	0	1077	0	0	0	0	0	0	191	0	0	0	0	0	0	0	0	0	0	0	0	0	0	0	0	0	0	0	0	0	0	0	0	0	0	0	0	0
GEL-2305851-11	Breast	FALSE	278	0	0	0	9685	0	0	0	0	0	9815	0	0	0	0	0	0	0	0	0	0	0	0	0	0	0	0	0	0	0	0	0	0	0	0	0	0	0	0	0	0	0	6998	0	0	0	0
GEL-2307699-11	Breast	FALSE	260	281	0	0	2076	0	0	0	0	0	0	0	0	0	0	0	0	192	0	0	0	0	0	0	0	0	0	0	0	0	0	0	0	0	0	0	0	0	0	0	0	0	0	0	0	0	0
GEL-2313753-11	Breast	FALSE	326	459	2415	0	2063	0	0	0	0	0	0	0	0	0	0	0	0	307	0	0	0	0	0	0	0	0	0	0	0	0	0	0	0	0	0	0	0	0	0	0	0	0	0	0	0	0	0
GEL-2241999-11	Breast	FALSE	214	76	0	0	1149	0	0	0	0	0	0	0	0	0	0	0	0	0	0	0	0	0	0	0	0	0	0	0	0	0	0	0	0	0	0	0	0	0	0	0	0	0	0	0	0	0	0
GEL-2743428-11	Breast	FALSE	580	0	0	0	2832	0	0	0	0	0	0	0	0	0	0	0	0	0	0	0	0	0	0	673	0	0	0	0	0	0	0	0	0	0	0	0	0	0	0	0	0	0	0	0	0	0	0
GEL-2503751-11	Breast	FALSE	433	576	0	0	9150	0	0	0	0	0	6765	0	0	0	0	0	0	1228	0	0	0	0	0	0	0	0	0	0	0	0	0	0	0	0	0	0	0	0	0	0	0	0	5709	0	0	0	0
GEL-2746151-11	Breast	FALSE	645	6925	9595	0	2654	0	0	0	0	0	0	0	0	0	0	0	0	7507	0	0	0	0	0	0	0	0	0	0	0	0	0	0	0	0	0	0	0	0	0	0	0	0	0	0	0	0	0
GEL-2513926-11	Breast	FALSE	152	0	0	0	1006	0	0	0	0	0	357	0	0	0	0	0	0	0	0	0	0	0	0	0	0	0	0	0	0	0	0	0	0	0	0	0	0	0	0	0	0	0	0	0	0	0	0
GEL-2385420-11	Breast	FALSE	258	128	0	0	2171	0	0	0	0	0	0	0	0	0	0	0	0	157	0	0	0	0	0	0	0	0	0	0	0	0	0	0	0	0	0	0	0	0	0	0	0	0	0	0	0	0	0
GEL-2540499-11	Breast	FALSE	334	509	8119	0	1926	0	0	0	0	0	0	0	0	0	0	0	0	1804	0	0	0	0	0	0	0	0	0	0	0	0	0	0	0	0	0	0	0	0	0	0	0	0	0	0	0	0	0
GEL-2435228-11	Breast	FALSE	256	0	0	0	2120	0	0	0	0	0	0	0	0	0	0	0	0	0	0	0	0	0	0	1092	0	0	0	0	0	0	0	0	0	0	0	0	0	0	0	0	0	0	0	0	0	0	0
GEL-2841262-11	Breast	FALSE	373	329	4763	0	3447	0	0	0	0	0	2335	0	0	0	0	0	0	618	0	0	0	0	0	0	0	0	0	0	0	0	0	0	0	0	0	0	0	0	0	0	0	0	0	0	0	0	0
GEL-2098433-11	Breast	FALSE	157	646	0	0	8618	0	0	0	0	0	6394	0	0	0	0	0	0	2202	0	0	0	0	0	0	0	0	0	0	0	0	0	0	0	0	0	0	0	0	0	0	0	0	5960	0	0	0	0
GEL-2688339-11	Breast	FALSE	379	0	0	0	1969	0	0	0	0	0	0	0	0	0	0	0	0	0	0	0	0	0	0	764	0	0	0	0	0	0	0	0	0	0	0	0	0	0	0	0	0	0	0	0	0	0	0
GEL-2987645-11	Breast	FALSE	461	241	1221	0	1473	0	0	0	0	0	0	0	0	0	0	0	0	102	0	0	0	0	0	0	0	0	0	0	0	0	0	0	0	0	0	0	0	0	0	0	0	0	0	0	0	0	0
GEL-2565844-11	Breast	FALSE	528	475	0	0	1709	0	0	0	0	0	0	0	0	0	0	0	0	631	0	0	0	0	0	0	0	0	0	0	0	0	0	0	0	0	0	0	0	0	0	0	0	0	0	0	0	0	0
GEL-2673178-11	Breast	FALSE	294	176	0	0	1385	0	0	0	0	0	0	0	0	0	0	0	0	136	0	0	0	0	0	0	0	0	0	0	0	0	0	0	0	0	0	0	0	0	0	0	0	0	0	0	0	0	0
GEL-2687386-11	Breast	FALSE	974	0	3775	0	3941	0	0	0	0	0	0	0	0	0	0	0	0	0	0	0	0	0	0	0	0	0	0	0	0	0	897	0	0	0	0	0	0	0	0	0	0	0	0	0	0	0	0
GEL-2016191-11	Breast	FALSE	367	0	0	0	1497	0	0	0	0	0	0	0	0	0	0	0	0	0	0	0	0	0	0	0	0	0	0	0	0	0	0	0	0	0	0	0	0	0	0	0	0	0	0	0	0	0	0
GEL-2530708-11	Breast	FALSE	285	276	0	0	1768	0	0	0	0	0	0	0	0	0	0	0	0	0	0	0	0	0	0	313	0	0	0	0	0	0	0	0	0	0	0	0	0	0	0	0	0	0	0	0	0	0	0
GEL-2354478-11	Breast	FALSE	155	61	0	0	872	0	0	0	0	0	0	0	0	0	0	0	0	40	0	0	0	0	0	0	0	0	0	0	0	0	0	0	0	0	0	0	0	0	0	0	0	0	0	0	0	0	0
GEL-2394978-11	Breast	FALSE	434	0	0	0	2570	0	0	0	0	0	0	0	0	0	0	0	0	0	0	0	0	0	0	0	0	0	0	0	0	0	0	0	0	0	0	0	0	0	0	0	0	0	0	0	0	0	0
GEL-2617768-11	Breast	FALSE	254	1050	4565	0	2661	0	0	0	0	0	1983	0	0	0	0	0	0	1281	0	0	0	0	0	0	0	0	0	0	0	0	0	0	0	0	0	0	0	0	0	0	0	0	0	0	0	0	0
GEL-2601203-11	Breast	FALSE	815	889	10020	0	4167	0	0	0	0	0	4656	0	0	0	0	0	0	1541	0	0	0	0	0	0	0	0	0	0	0	0	0	0	0	0	0	0	0	0	0	0	0	0	0	0	0	0	0
GEL-2348678-11	Breast	FALSE	411	320	2972	0	2338	0	0	0	0	0	960	0	0	0	0	0	0	435	0	0	0	0	0	0	0	0	0	0	0	0	0	0	0	0	0	0	0	0	0	0	0	0	0	0	0	0	0
GEL-2011342-11	Breast	FALSE	483	382	0	0	5245	0	0	0	0	0	4290	0	0	0	0	0	0	692	0	0	0	0	0	1476	0	0	0	0	0	0	0	0	0	0	0	0	0	0	0	0	0	0	0	0	0	0	0
GEL-2200281-11	Breast	FALSE	416	8364	0	0	2932	0	0	0	0	0	0	0	0	0	0	0	0	10821	0	0	0	0	0	0	0	0	0	0	0	0	0	0	0	0	0	0	0	0	0	0	0	0	0	0	0	0	0
GEL-2753156-11	Breast	FALSE	646	394	5911	0	2362	0	0	0	0	0	0	0	0	0	0	0	0	509	0	0	0	0	0	0	0	0	0	0	0	0	0	0	0	0	0	0	0	0	0	0	0	0	0	0	0	0	0
GEL-2473418-11	Breast	FALSE	223	0	0	0	1825	0	0	0	0	0	0	0	0	0	0	0	0	0	0	0	0	0	0	356	0	0	0	0	0	0	0	0	0	0	0	0	0	0	0	0	0	0	0	0	0	0	0
GEL-2180471-11	Breast	FALSE	225	146	0	0	1413	0	0	0	0	0	0	0	0	0	0	0	0	141	0	0	0	0	0	244	0	0	0	0	0	0	0	0	0	0	0	0	0	0	0	0	0	0	0	0	0	0	0
GEL-2307631-11	Breast	FALSE	265	359	1970	0	1832	0	0	0	0	0	0	0	0	0	0	0	0	610	0	0	0	0	0	0	0	0	0	0	0	0	0	0	0	0	0	0	0	0	0	0	0	0	0	0	0	0	0
GEL-2626300-11	Breast	FALSE	230	0	0	0	1903	0	0	0	0	0	0	0	0	0	0	0	0	0	0	0	0	0	0	619	0	0	0	0	0	0	0	0	0	0	0	0	0	0	0	0	0	0	0	0	0	0	0
GEL-2289110-11	Breast	FALSE	580	133	0	0	1490	0	0	0	0	0	0	0	0	0	0	0	0	0	0	0	0	0	0	749	0	0	0	0	0	0	0	0	0	0	0	0	0	0	0	0	0	0	0	0	0	0	0
GEL-2451386-11	Breast	FALSE	374	0	0	0	1758	0	0	0	0	0	0	0	0	0	0	0	0	0	0	0	0	0	0	0	0	0	0	0	0	0	0	0	0	0	0	0	0	0	0	0	0	0	0	0	0	0	0
GEL-2342985-11	Breast	FALSE	850	532	0	0	3709	0	0	0	0	0	0	0	0	0	0	0	0	461	0	0	0	0	0	2243	0	0	0	0	0	0	0	0	0	0	0	0	0	0	0	0	0	0	0	0	0	0	0
GEL-2755213-11	Breast	FALSE	537	0	4202	0	1858	0	0	0	0	0	0	0	0	0	0	0	0	0	0	0	0	0	0	0	0	0	0	0	0	0	0	0	0	0	0	0	0	0	0	0	0	0	0	0	0	0	0
GEL-2211540-11	Breast	FALSE	435	0	0	0	3544	0	0	0	0	0	1305	0	0	0	0	0	0	0	0	0	0	0	0	0	0	0	0	0	0	0	0	0	0	0	0	0	0	0	0	0	0	0	0	0	0	0	0
GEL-2253153-11	Breast	FALSE	1341	18061	0	0	6657	0	0	0	0	0	0	0	0	0	0	0	0	24486	0	0	0	0	0	0	0	0	0	0	0	0	0	0	0	0	0	0	0	0	0	0	0	0	0	0	0	0	0
GEL-2582880-11	Breast	FALSE	187	0	0	0	1266	0	0	0	0	0	0	0	0	0	0	0	0	0	0	0	0	0	0	0	0	0	0	0	0	0	0	0	0	0	0	0	0	0	0	0	0	0	0	0	0	0	0
GEL-2523383-11	Breast	FALSE	220	2728	0	0	1904	0	0	0	0	0	0	0	0	0	0	0	0	2135	0	0	0	0	0	0	0	0	0	0	0	0	0	0	0	0	0	0	0	0	0	0	0	0	0	0	0	0	0
GEL-2257992-11	Breast	FALSE	578	456	0	0	2405	0	0	0	0	0	819	0	0	0	0	0	0	678	0	0	0	0	0	0	0	0	0	0	0	0	0	0	0	0	0	0	0	0	0	0	0	0	0	0	0	0	0
GEL-2004415-11	Breast	FALSE	351	1338	0	0	3507	0	0	0	0	0	0	0	0	0	0	0	0	760	0	0	0	0	0	0	0	0	0	0	0	0	0	0	0	0	0	0	0	0	0	0	0	0	0	0	0	0	0
GEL-2730237-11	Breast	FALSE	210	0	0	0	1656	0	0	0	0	0	0	0	0	0	0	0	0	0	0	0	0	0	0	0	0	0	0	0	0	0	0	0	0	0	0	0	0	0	0	0	0	0	0	0	0	0	0
GEL-2519787-11	Breast	FALSE	311	0	0	0	1849	0	0	0	0	0	0	0	0	0	0	0	0	0	0	0	0	0	0	777	0	0	0	0	0	0	0	0	0	0	0	0	0	0	0	0	0	0	0	0	0	0	0
GEL-2539630-11	Breast	FALSE	514	0	0	0	2179	0	0	0	0	0	0	0	0	0	0	0	0	0	0	0	0	0	0	554	0	0	0	0	0	0	0	0	0	0	0	0	0	0	0	0	0	0	0	0	0	0	0
GEL-2751587-11	Breast	FALSE	355	590	0	0	1656	0	0	0	0	0	0	0	0	0	0	0	0	400	0	0	0	0	0	0	0	0	0	0	0	0	0	0	0	0	0	0	0	0	0	0	0	0	0	0	0	0	0
GEL-2070454-11	Breast	FALSE	376	436	2085	0	1477	0	0	0	0	0	0	0	0	0	0	0	0	586	0	0	0	0	0	0	0	0	0	0	0	0	0	0	0	0	0	0	0	0	0	0	0	0	0	0	0	0	0
GEL-2381386-11	Breast	FALSE	529	0	0	0	4441	0	0	0	0	0	0	0	0	0	0	0	0	0	0	0	0	0	0	1646	0	0	0	0	0	0	0	0	0	0	0	0	0	0	0	0	0	0	0	0	0	0	0
GEL-2447020-11	Breast	FALSE	309	0	0	0	1913	0	0	0	0	0	0	0	0	0	0	0	0	0	0	0	0	0	0	407	0	0	0	0	0	0	0	0	0	0	0	0	0	0	0	0	0	0	0	0	0	0	0
GEL-2586288-11	Breast	FALSE	921	1650	3524	0	2941	0	0	0	0	0	0	0	0	0	0	0	0	865	0	0	0	0	0	1938	0	0	0	0	0	0	0	0	0	0	0	0	0	0	0	0	0	0	0	0	0	0	0
GEL-2237284-11	Breast	FALSE	586	787	0	0	2761	0	0	0	0	0	1973	0	0	0	0	0	0	723	0	0	0	0	0	0	0	0	0	0	0	0	0	0	0	0	0	0	0	0	0	0	0	0	0	0	0	0	0
GEL-2777484-11	Breast	FALSE	466	3073	0	0	3055	0	0	0	0	0	2187	0	0	0	0	0	0	2839	0	0	0	0	0	0	0	0	0	0	0	0	0	0	0	0	0	0	0	0	0	0	0	0	0	0	0	0	0
GEL-2089675-11	Breast	FALSE	175	713	917	0	525	0	0	0	0	0	0	0	0	0	0	0	0	318	0	0	0	0	0	0	0	0	0	0	0	0	0	0	0	0	0	0	0	0	0	0	0	0	0	0	0	0	0
GEL-2313532-11	Breast	FALSE	178	0	0	0	956	0	0	0	0	0	0	0	0	0	0	0	0	0	0	0	0	0	0	396	0	0	0	0	0	0	0	0	0	0	0	0	0	0	0	0	0	0	0	0	0	0	0
GEL-2658029-11	Breast	FALSE	479	119	0	0	2011	0	0	0	0	0	0	0	0	0	0	0	0	0	0	0	0	0	0	409	0	0	0	0	0	0	0	0	0	0	0	0	0	0	0	0	0	0	0	0	0	0	0
GEL-2647582-11	Breast	FALSE	105	110	0	0	2985	0	0	0	0	0	1818	0	0	0	0	0	0	305	0	0	0	0	0	0	0	0	0	0	0	0	0	0	0	0	0	0	0	0	0	0	0	0	1457	0	0	0	0
GEL-2044108-11	Breast	FALSE	383	754	0	0	2949	0	0	0	0	0	0	0	0	0	0	0	0	114	0	0	0	0	0	0	0	0	0	0	0	0	0	0	0	0	0	0	0	0	0	0	0	0	0	0	0	0	0
GEL-2651100-11	Breast	FALSE	765	699	3276	0	3058	0	0	0	0	0	0	0	0	0	0	0	0	1083	0	0	0	0	0	0	0	0	0	0	0	0	0	0	0	0	0	0	0	0	0	0	0	0	0	0	0	0	0
GEL-2907299-11	Breast	FALSE	343	92	0	0	1274	0	0	0	0	0	0	0	0	0	0	0	0	0	0	0	0	0	0	0	0	0	0	0	0	0	0	0	0	0	0	0	0	0	0	0	0	0	0	0	0	0	0
GEL-2082265-11	Breast	FALSE	274	381	0	0	1653	0	0	0	0	0	0	0	0	0	0	0	0	102	0	0	0	0	0	0	0	0	0	0	0	0	0	0	0	0	0	0	0	0	0	0	0	0	0	0	0	0	0
GEL-2658678-11	Breast	FALSE	85	303	0	0	2437	0	0	0	0	0	1457	0	0	0	0	0	0	603	0	0	0	0	0	0	0	0	0	0	0	0	0	0	0	0	0	0	0	0	0	0	0	0	0	0	0	0	0
GEL-2423249-11	Breast	FALSE	963	1839	5628	0	3586	0	0	0	0	0	0	0	0	0	0	0	0	2959	0	0	0	0	0	0	0	0	0	0	0	0	0	0	0	0	0	0	0	0	0	0	0	0	0	0	0	0	0
GEL-2506772-11	Breast	FALSE	465	11615	0	0	2361	0	0	0	0	0	0	0	0	0	0	0	0	9948	0	0	0	0	0	0	0	0	0	0	0	0	0	0	0	0	0	0	0	0	0	0	0	0	0	0	0	0	0
GEL-2557883-11	Breast	FALSE	307	146	0	0	1433	0	0	0	0	0	459	0	0	0	0	0	0	0	0	0	0	0	0	0	0	0	0	0	0	0	0	0	0	0	0	0	0	0	0	0	0	0	0	0	0	0	0
GEL-2545404-11	Breast	FALSE	452	466	5723	0	1873	0	0	0	0	0	0	0	0	0	0	0	0	1015	0	0	0	0	0	0	0	0	0	0	0	0	0	0	0	0	0	0	0	0	0	0	0	0	0	0	0	0	0
GEL-2557968-11	Breast	FALSE	275	182	0	0	1557	0	0	0	0	0	0	0	0	0	0	0	0	0	0	0	0	0	0	473	0	0	0	0	0	0	0	0	0	0	0	0	0	0	0	0	0	0	0	0	0	0	0
GEL-2043436-11	Breast	FALSE	414	2826	2841	0	1310	0	0	0	0	0	0	0	0	0	0	0	0	2755	0	0	0	0	0	0	0	0	0	0	0	0	0	0	0	0	0	0	0	0	0	0	0	0	0	0	0	0	0
GEL-2284978-11	Breast	FALSE	301	0	0	0	1298	0	0	0	0	0	0	0	0	0	0	0	0	0	0	0	0	0	0	224	0	0	0	0	0	0	0	0	0	0	0	0	0	0	0	0	0	0	0	0	0	0	0
GEL-2475251-11	Breast	FALSE	331	151	1773	0	1582	0	0	0	0	0	0	0	0	0	0	0	0	154	0	0	0	0	0	0	0	0	0	0	0	0	0	0	0	0	0	0	0	0	0	0	0	0	0	0	0	0	0
GEL-2089076-11	Breast	FALSE	279	2694	0	0	1529	0	0	0	0	0	0	0	0	0	0	0	0	3385	0	0	0	0	0	0	0	0	0	0	0	0	0	0	0	0	0	0	0	0	0	0	0	0	0	0	0	0	0
GEL-2878804-11	Breast	FALSE	327	0	0	0	1583	0	0	0	0	0	0	0	0	0	0	0	0	0	0	0	0	0	0	387	0	0	0	0	0	0	0	0	0	0	0	0	0	0	0	0	0	0	0	0	0	0	0
GEL-2226796-11	Breast	FALSE	368	232	0	0	2339	0	0	0	0	0	0	0	0	0	0	0	0	132	0	0	0	0	0	0	0	0	0	0	0	0	0	0	0	0	0	0	0	0	0	0	0	0	0	0	0	0	0
GEL-2418168-11	Breast	FALSE	679	530	12694	0	2212	0	0	0	0	0	0	0	0	0	0	0	0	1395	0	0	0	0	0	0	0	0	0	0	0	0	0	0	0	0	0	0	0	0	0	0	0	0	0	0	0	0	0
GEL-2829937-11	Breast	FALSE	270	551	0	0	3710	0	0	0	0	0	1879	0	0	0	0	0	0	989	0	0	0	0	0	0	0	0	0	0	0	0	0	0	0	0	0	0	0	0	0	0	0	0	0	0	0	0	0
GEL-2084032-11	Breast	FALSE	328	189	0	0	1668	0	0	0	0	0	0	0	0	0	0	0	0	0	0	0	0	0	0	0	0	0	0	0	0	0	0	0	0	0	0	0	0	0	0	0	0	0	0	0	0	0	0
GEL-2552958-11	Breast	FALSE	328	0	0	0	1995	0	0	0	0	0	0	0	0	0	0	0	0	0	0	0	0	0	0	0	0	0	0	0	0	0	0	0	0	0	0	0	0	0	0	0	0	0	0	0	0	0	0
GEL-2426595-11	Breast	FALSE	449	0	0	0	2014	0	0	0	0	0	0	0	0	0	0	0	0	0	0	0	0	0	0	0	0	0	0	0	0	0	0	0	0	0	0	0	0	0	0	0	0	0	0	0	0	0	0
GEL-2503260-11	Breast	FALSE	234	85	0	0	1385	0	0	0	0	0	0	0	0	0	0	0	0	0	0	0	0	0	0	0	0	0	0	0	0	0	0	0	0	0	0	0	0	0	0	0	0	0	0	0	0	0	0
GEL-2214347-11	Breast	FALSE	412	1791	0	0	2822	0	0	0	0	0	0	0	0	0	0	0	0	1120	0	0	0	0	0	0	0	0	0	0	0	0	0	0	0	0	0	0	0	0	0	0	0	0	0	0	0	0	0
GEL-2652367-11	Breast	FALSE	129	0	0	0	877	0	0	0	0	0	0	0	0	0	0	0	0	0	0	0	0	0	0	0	0	0	0	0	0	0	0	0	0	0	0	0	0	0	0	0	0	0	0	0	0	0	0
GEL-2904921-11	Breast	FALSE	192	0	0	0	1073	0	0	0	0	0	304	0	0	0	0	0	0	0	0	0	0	0	0	0	0	0	0	0	0	0	0	0	0	0	0	0	0	0	0	0	0	0	0	0	0	0	0
GEL-2527831-11	Breast	FALSE	181	0	0	0	1775	0	0	0	0	0	0	0	0	0	0	0	0	0	0	0	0	0	0	0	0	0	0	0	0	0	0	0	0	0	0	0	0	0	0	0	0	0	0	0	0	0	0
GEL-2460047-11	Breast	FALSE	359	2162	0	0	1929	0	0	0	0	0	0	0	0	0	0	0	0	2699	0	0	0	0	0	0	0	0	0	0	0	0	0	0	0	0	0	0	0	0	0	0	0	0	0	0	0	0	0
GEL-2569910-11	Breast	FALSE	287	225	0	0	3500	0	0	0	0	0	1884	0	0	0	0	0	0	526	0	0	0	0	0	0	0	0	0	0	0	0	0	0	0	0	0	0	0	0	0	0	0	0	1924	0	0	0	0
GEL-2710154-11	Breast	FALSE	351	973	0	0	2346	0	0	0	0	0	0	0	0	0	0	0	0	1348	0	0	0	0	0	0	0	0	0	0	0	0	0	0	0	0	0	0	0	0	0	0	0	0	0	0	0	0	0
GEL-2129191-11	Breast	FALSE	402	218	4033	0	1098	0	0	0	0	0	0	0	0	0	0	0	0	337	0	0	0	0	0	0	0	0	0	0	0	0	0	0	0	0	0	0	0	0	0	0	0	0	0	0	0	0	0
GEL-2293354-11	Breast	FALSE	512	1593	0	0	4101	0	0	0	0	0	0	0	0	0	0	0	0	663	0	0	0	0	0	0	0	0	0	0	0	0	0	0	0	0	0	0	0	0	0	0	0	0	0	0	0	0	0
GEL-2174397-11	Breast	FALSE	135	0	0	0	1433	0	0	0	0	0	0	0	0	0	0	0	0	0	0	0	0	0	0	0	0	0	0	0	0	0	0	0	0	0	0	0	0	0	0	0	0	0	0	0	0	0	0
GEL-2397936-11	Breast	FALSE	910	282	2334	0	2943	0	0	0	0	0	0	0	0	0	0	0	0	307	0	0	0	0	0	0	0	0	0	0	0	0	0	0	0	0	0	0	0	0	0	0	0	0	0	0	0	0	0
GEL-2028031-11	Breast	FALSE	216	0	0	0	1662	0	0	0	0	0	0	0	0	0	0	0	0	0	0	0	0	0	0	0	0	0	0	0	0	0	0	0	0	0	0	0	0	0	0	0	0	0	0	0	0	0	0
GEL-2431887-11	Breast	FALSE	355	227	0	0	1454	0	0	0	0	0	0	0	0	0	0	0	0	62	0	0	0	0	0	374	0	0	0	0	0	0	0	0	0	0	0	0	0	0	0	0	0	0	0	0	0	0	0
GEL-2022267-11	Breast	FALSE	256	3058	0	0	1467	0	0	0	0	0	0	0	0	0	0	0	0	3246	0	0	0	0	0	0	0	0	0	0	0	0	0	0	0	0	0	0	0	0	0	0	0	0	0	0	0	0	0
GEL-2649006-11	Breast	FALSE	381	15278	0	0	2114	0	0	0	0	0	0	0	0	0	0	0	0	13747	0	0	0	0	0	0	0	0	0	0	0	0	0	0	0	0	0	0	0	0	0	0	0	0	0	0	0	0	0
GEL-2885832-11	Breast	FALSE	197	0	0	0	1484	0	0	0	0	0	0	0	0	0	0	0	0	0	0	0	0	0	0	0	0	0	0	0	0	0	0	0	0	0	0	0	0	0	0	0	0	0	0	0	0	0	0
GEL-2253863-11	Breast	FALSE	195	0	0	0	2328	0	0	0	0	0	0	0	0	0	0	0	0	0	0	0	0	0	0	0	0	0	0	0	0	0	0	0	0	0	0	0	0	0	0	0	0	0	0	0	0	0	0
GEL-2542639-11	Breast	FALSE	1007	417	10673	0	3444	0	0	0	0	0	0	0	0	0	0	0	0	407	0	0	0	0	0	0	0	0	0	0	0	0	0	0	0	0	0	0	0	0	0	0	0	0	0	0	0	0	0
GEL-2319504-11	Breast	FALSE	225	353	0	0	1107	0	0	0	0	0	486	0	0	0	0	0	0	265	0	0	0	0	0	0	0	0	0	0	0	0	0	0	0	0	0	0	0	0	0	0	0	0	0	0	0	0	0
GEL-2128530-11	Breast	FALSE	410	447	2214	0	1774	0	0	0	0	0	0	0	0	0	0	0	0	843	0	0	0	0	0	0	0	0	0	0	0	0	0	0	0	0	0	0	0	0	0	0	0	0	0	0	0	0	0
GEL-2943728-11	Breast	FALSE	275	257	1556	0	1959	0	0	0	0	0	0	0	0	0	0	0	0	236	0	0	0	0	0	0	0	0	0	0	0	0	0	0	0	0	0	0	0	0	0	0	0	0	0	0	0	0	0
GEL-2563045-11	Breast	FALSE	204	0	0	0	796	0	0	0	0	0	0	0	0	0	0	0	0	0	0	0	0	0	0	217	0	0	0	0	0	0	0	0	0	0	0	0	0	0	0	0	0	0	0	0	0	0	0
GEL-2820049-11	Breast	FALSE	410	0	0	0	4010	0	0	0	0	0	0	0	0	0	0	0	0	0	0	0	0	0	0	0	0	0	0	0	0	0	0	0	0	0	0	0	0	0	0	0	0	0	0	0	0	0	0
GEL-2621012-11	Breast	FALSE	427	6188	0	0	2701	0	0	0	0	0	0	0	0	0	0	0	0	2986	0	0	0	0	0	0	0	0	0	0	0	0	0	0	0	0	0	0	0	0	0	0	0	0	0	0	0	0	0
GEL-2687590-11	Breast	FALSE	229	495	0	0	970	0	0	0	0	0	0	0	0	0	0	0	0	511	0	0	0	0	0	0	0	0	0	0	0	0	0	0	0	0	0	0	0	0	0	0	0	0	0	0	0	0	0
GEL-2702964-11	Breast	FALSE	234	0	0	0	1870	0	0	0	0	0	0	0	0	0	0	0	0	0	0	0	0	0	0	291	0	0	0	0	0	0	0	0	0	0	0	0	0	0	0	0	0	0	0	0	0	0	0
GEL-2839891-11	Breast	FALSE	433	184	0	0	1881	0	0	0	0	0	0	0	0	0	0	0	0	132	0	0	0	0	0	428	0	0	0	0	0	0	0	0	0	0	0	0	0	0	0	0	0	0	0	0	0	0	0
GEL-2297981-11	Breast	FALSE	412	0	0	0	1918	0	0	0	0	0	659	0	0	0	0	0	0	0	0	0	0	0	0	0	0	0	0	0	0	0	0	0	0	320	0	0	0	0	0	0	0	0	0	0	0	0	0
GEL-2738554-11	Breast	FALSE	333	0	0	0	2864	0	0	0	0	0	0	0	0	0	0	0	0	0	0	0	0	0	0	0	0	0	0	0	0	0	0	0	0	0	0	0	0	0	0	0	0	0	0	0	0	0	0
GEL-2747078-11	Breast	FALSE	388	0	0	0	2309	0	0	0	0	0	0	0	0	0	0	0	0	0	0	0	0	0	0	0	0	0	0	0	0	0	0	0	0	0	0	0	0	0	0	0	0	0	0	0	0	0	0
GEL-2718041-11	Breast	FALSE	176	181	890	0	771	0	0	0	0	0	0	0	0	0	0	0	0	173	0	0	0	0	0	0	0	0	0	0	0	0	0	0	0	0	0	0	0	0	0	0	0	0	0	0	0	0	0
GEL-2413462-11	Breast	FALSE	731	191	0	0	1731	0	0	0	0	0	0	0	0	0	0	0	0	0	0	0	0	0	0	0	0	0	0	0	0	0	0	0	0	0	0	0	0	0	0	0	0	0	0	0	0	0	0
GEL-2644471-11	Breast	FALSE	1307	25098	0	0	4979	0	0	0	0	0	0	0	0	0	0	0	0	21803	0	0	0	0	0	0	0	0	0	0	0	0	0	0	0	0	0	0	0	0	0	0	0	0	0	0	0	0	0
GEL-2566233-11	Breast	FALSE	521	5857	0	0	3905	0	0	0	0	0	0	0	0	0	0	0	0	9302	0	0	0	0	0	0	0	0	0	0	0	0	0	0	0	0	0	0	0	0	0	0	0	0	0	0	0	0	0
GEL-2841832-11	Breast	FALSE	394	0	0	0	2131	0	0	0	0	0	0	0	0	0	0	0	0	0	0	0	0	0	0	432	0	0	0	0	0	0	0	0	0	0	0	0	0	0	0	0	0	0	0	0	0	0	0
GEL-2048128-11	Breast	FALSE	194	0	0	0	1224	0	0	0	0	0	0	0	0	0	0	0	0	0	0	0	0	0	0	0	0	0	0	0	0	0	0	0	0	0	0	0	0	0	0	0	0	0	0	0	0	0	0
GEL-2420123-11	Breast	FALSE	249	0	0	0	1495	0	0	0	0	0	0	0	0	0	0	0	0	0	0	0	0	0	0	0	0	0	0	0	0	0	0	0	0	0	0	0	0	0	0	0	0	0	0	0	0	0	0
GEL-2379058-11	Breast	FALSE	224	723	2415	0	903	0	0	0	0	0	0	0	0	0	0	0	0	951	0	0	0	0	0	0	0	0	0	0	0	0	0	0	0	0	0	0	0	0	0	0	0	0	0	0	0	0	0
GEL-2616381-11	Breast	FALSE	485	306	0	0	3317	0	0	0	0	0	1151	0	0	0	0	0	0	221	0	0	0	0	378	0	0	0	0	0	0	0	0	0	0	0	0	0	0	0	0	0	0	0	0	0	0	0	0
GEL-2357847-11	Breast	FALSE	431	310	0	0	2761	0	0	0	0	0	1096	0	0	0	0	0	0	540	0	0	0	0	0	0	0	0	0	0	0	0	0	0	0	0	0	0	0	0	0	0	0	0	0	0	0	0	0
GEL-2472349-11	Breast	FALSE	495	0	0	0	1988	0	0	0	0	0	0	0	0	0	0	0	0	0	0	0	0	0	0	0	0	0	0	0	0	0	0	0	0	0	0	0	0	0	0	0	0	0	0	0	0	0	0
GEL-2483858-11	Breast	FALSE	269	30362	0	0	1581	0	0	0	0	0	0	0	0	0	0	0	0	29364	0	0	0	0	0	0	0	0	0	0	0	0	0	0	0	0	0	0	0	0	0	0	0	0	0	0	0	0	0
GEL-2410324-11	Breast	FALSE	496	0	0	0	1841	0	0	0	0	0	0	0	0	0	0	0	0	0	0	0	0	0	0	757	0	0	0	0	0	0	0	0	0	0	0	0	0	0	0	0	0	0	0	0	0	0	0
GEL-2266163-11	Breast	FALSE	193	162	0	0	1257	0	0	0	0	0	0	0	0	0	0	0	0	60	0	0	0	0	0	0	0	0	0	0	0	0	0	0	0	0	0	0	0	0	0	0	0	0	0	0	0	0	0
GEL-2902255-11	Breast	FALSE	422	138	0	0	1943	0	0	0	0	0	0	0	0	0	0	0	0	0	0	0	0	0	0	401	0	0	0	0	0	0	0	0	0	0	0	0	0	0	0	0	0	0	0	0	0	0	0
GEL-2953406-11	Breast	FALSE	801	773	0	0	2361	0	0	0	0	0	0	0	0	0	0	0	0	400	0	0	0	0	0	642	0	0	0	0	0	0	0	0	0	696	0	0	0	0	0	0	0	0	0	0	0	0	0
GEL-2474033-11	Breast	FALSE	201	474	0	0	1345	0	0	0	0	0	0	0	0	0	0	0	0	59	0	0	0	0	0	0	0	0	0	0	0	0	0	0	0	0	0	0	0	0	0	0	0	0	0	0	0	0	0
GEL-2788511-11	Breast	FALSE	340	13990	0	0	2641	0	0	0	0	0	0	0	0	0	0	0	0	11908	0	0	0	0	0	0	0	0	0	0	0	0	0	0	0	0	0	0	0	0	0	0	0	0	0	0	0	0	0
GEL-2388231-11	Breast	FALSE	534	2400	3564	0	2518	0	0	0	0	0	0	0	0	0	0	0	0	2399	0	0	0	0	0	0	0	0	0	0	0	0	0	0	0	0	0	0	0	0	0	0	0	0	0	0	0	0	0
GEL-2697052-11	Breast	FALSE	266	290	0	0	1318	0	0	0	0	0	0	0	0	0	0	0	0	126	0	0	0	0	0	298	0	0	0	0	0	0	0	0	0	0	0	0	0	0	0	0	0	0	0	0	0	0	0
GEL-2793603-11	Breast	FALSE	202	342	1462	0	1661	0	0	0	0	0	0	0	0	0	0	0	0	278	0	0	0	0	0	474	0	0	0	0	0	0	0	0	0	0	0	0	0	0	0	0	0	0	0	0	0	0	0
GEL-2629855-11	Breast	FALSE	219	269	0	0	1297	0	0	0	0	0	0	0	0	0	0	0	0	59	0	0	0	0	0	0	0	0	0	0	0	0	0	0	0	0	0	0	0	0	0	0	0	0	0	0	0	0	0
GEL-2216235-11	Breast	FALSE	532	595	0	0	3362	0	0	0	0	0	0	0	0	0	0	0	0	449	0	0	0	0	0	770	0	0	0	0	0	0	0	0	0	0	0	0	0	0	0	0	0	0	0	0	0	0	0
GEL-2409886-11	Breast	FALSE	332	112	0	0	1341	0	0	0	0	0	0	0	0	0	0	0	0	94	0	0	0	0	0	591	0	0	0	0	0	0	0	0	0	0	0	0	0	0	0	0	0	0	0	0	0	0	0
GEL-2467675-11	Breast	FALSE	338	32186	0	0	2109	0	0	0	0	0	0	0	0	0	0	0	0	33916	0	0	0	0	0	0	0	0	0	0	0	0	0	0	0	0	0	0	0	0	0	0	0	0	0	0	0	0	0
GEL-2926989-11	Breast	FALSE	291	659	0	0	3543	0	0	0	0	0	0	0	0	0	0	0	0	592	0	0	0	0	507	0	0	0	0	0	0	0	0	0	0	0	0	0	0	0	0	0	0	0	0	0	0	0	0
GEL-2962513-11	Breast	FALSE	261	0	0	0	1108	0	0	0	0	0	0	0	0	0	0	0	0	0	0	0	0	0	0	462	0	0	0	0	0	0	0	0	0	0	0	0	0	0	0	0	0	0	0	0	0	0	0
GEL-2134765-11	Breast	FALSE	216	340	0	0	2069	0	0	0	0	0	539	0	0	0	0	0	0	219	0	0	0	0	0	0	0	0	0	0	0	0	0	0	0	0	0	0	0	0	0	0	0	0	0	0	0	0	0
GEL-2972650-11	Breast	FALSE	1095	1108	0	0	3730	0	0	0	0	0	0	0	0	0	0	0	0	482	0	0	0	0	0	1285	0	0	0	0	0	0	0	0	0	0	0	0	0	0	0	0	0	0	0	0	0	0	0
GEL-2680207-11	Breast	FALSE	295	0	0	0	1781	0	0	0	0	0	733	0	0	0	0	0	0	0	0	0	0	0	0	0	0	0	0	0	0	0	0	0	0	0	0	0	0	0	0	0	0	0	0	0	0	0	0
GEL-2418001-11	Breast	FALSE	1139	77895	0	0	0	0	0	0	0	0	0	0	0	0	0	0	0	119479	0	0	0	0	0	0	0	0	0	0	0	0	0	0	0	0	0	0	0	0	0	0	0	0	0	0	0	0	0
GEL-2625849-11	Breast	FALSE	579	1016	0	0	1676	0	0	0	0	0	0	0	0	0	0	0	0	1036	0	0	0	0	0	0	0	0	0	0	0	0	0	0	0	0	0	0	0	0	0	0	0	0	0	0	0	0	0
GEL-2735690-11	Breast	FALSE	315	93	0	0	1219	0	0	0	0	0	0	0	0	0	0	0	0	0	0	0	0	0	0	0	0	0	0	0	0	0	0	0	0	0	0	0	0	0	0	0	0	0	0	0	0	0	0
GEL-2544940-11	Breast	FALSE	263	984	0	0	4771	0	0	0	0	0	0	0	0	0	0	0	0	1360	0	0	0	0	0	2252	0	0	0	0	0	0	0	0	0	0	0	0	0	0	0	0	0	0	0	0	2453	0	0
GEL-2565419-11	Breast	FALSE	454	487	7885	0	3498	0	0	0	0	0	5402	0	0	0	0	0	0	918	0	0	0	0	0	0	0	0	0	0	0	0	0	0	0	0	0	0	0	0	0	0	0	0	0	0	0	0	0
GEL-2567396-11	Breast	FALSE	269	527	3272	0	1926	0	0	0	0	0	1692	0	0	0	0	0	0	807	0	0	0	0	0	0	0	0	0	0	0	0	0	0	0	0	0	0	0	0	0	0	0	0	0	0	0	0	0
GEL-2868563-11	Breast	FALSE	558	1729	0	0	2256	0	0	0	0	0	1670	0	0	0	0	0	0	1256	0	0	0	0	0	0	0	0	0	0	0	0	0	0	0	1059	0	0	0	0	0	0	0	0	0	0	0	0	0
GEL-2291537-11	Breast	FALSE	437	0	0	0	1564	0	0	0	0	0	0	0	0	0	0	0	0	0	0	0	0	0	0	0	0	0	0	0	0	0	0	0	0	0	0	0	0	0	0	0	0	0	0	0	0	0	0
GEL-2586146-11	Breast	FALSE	337	0	0	0	1727	0	0	0	0	0	0	0	0	0	0	0	0	0	0	0	0	0	0	0	0	0	0	0	0	0	0	0	0	0	0	0	0	0	0	0	0	0	0	0	0	0	0
GEL-2936381-11	Breast	FALSE	431	104	0	0	1312	0	0	0	0	0	0	0	0	0	0	0	0	0	0	0	0	0	0	280	0	0	0	0	0	0	0	0	0	0	0	0	0	0	0	0	0	0	0	0	0	0	0
GEL-2257650-11	Breast	FALSE	195	0	0	0	359	0	0	0	0	0	0	0	0	0	0	0	0	0	0	0	0	0	0	180	0	0	0	0	0	0	0	0	0	134	0	0	0	0	0	0	0	0	0	0	192	0	0
GEL-2639661-11	Breast	FALSE	346	0	0	0	1162	0	0	0	0	0	0	0	0	0	0	0	0	0	0	0	0	0	0	0	0	0	0	0	0	0	0	0	0	0	0	0	0	0	0	0	0	0	0	0	0	0	0
GEL-2037396-11	Breast	FALSE	178	243	0	0	3381	0	0	0	0	0	2051	0	0	0	0	0	0	668	0	0	0	0	0	0	0	0	0	0	0	0	0	0	0	0	0	0	0	0	0	0	0	0	2296	0	0	0	0
GEL-2862246-11	Breast	FALSE	124	0	484	0	658	0	0	0	0	0	0	0	0	0	0	0	0	0	0	0	0	0	0	0	0	0	0	0	0	0	0	0	0	0	0	0	0	0	0	0	0	0	0	0	0	0	0
GEL-2738867-11	Breast	FALSE	471	143	0	0	1913	0	0	0	0	0	0	0	0	0	0	0	0	0	0	0	0	0	0	0	0	0	0	0	0	0	0	0	0	0	0	0	0	0	0	0	0	0	0	0	0	0	0
GEL-2337093-11	Breast	FALSE	448	11843	0	0	2540	0	0	0	0	0	0	0	0	0	0	0	0	6701	0	0	0	0	0	0	0	0	0	0	0	0	0	0	0	0	0	0	0	0	0	0	0	0	0	0	0	0	0
GEL-2408337-11	Breast	FALSE	373	712	4251	0	2306	0	0	0	0	0	1256	0	0	0	0	0	0	1325	0	0	0	0	0	0	0	0	0	0	0	0	0	0	0	0	0	0	0	0	0	0	0	0	0	0	0	0	0
GEL-2757671-11	Breast	FALSE	161	80	0	0	1219	0	0	0	0	0	314	0	0	0	0	0	0	95	0	0	0	0	0	0	0	0	0	0	0	0	0	0	0	0	0	0	0	0	0	0	0	0	0	0	0	0	0
GEL-2796856-11	Breast	FALSE	538	0	0	0	2074	0	0	0	0	0	0	0	0	0	0	0	0	0	0	0	0	0	0	0	0	0	0	0	0	0	0	0	0	0	0	0	0	0	0	0	0	0	0	0	0	0	0
GEL-2092124-11	Breast	FALSE	324	1184	0	0	3130	0	0	0	0	0	0	0	0	0	0	0	0	914	0	0	0	0	0	0	0	0	0	0	0	0	0	0	0	0	0	0	0	0	0	0	0	0	0	0	0	0	0
GEL-2565530-11	Breast	FALSE	307	0	0	0	1726	0	0	0	0	0	0	0	0	0	0	0	0	0	0	0	0	0	0	310	0	0	0	0	0	0	0	0	0	0	0	0	0	0	0	0	0	0	0	0	0	0	0
GEL-2387262-11	Breast	FALSE	333	495	0	0	1488	0	0	0	0	0	0	0	0	0	0	0	0	494	0	0	0	0	0	0	0	0	0	0	0	0	0	0	0	0	0	0	0	0	0	0	0	0	0	0	0	0	0
GEL-2431122-11	Breast	FALSE	158	0	0	0	1189	0	0	0	0	0	0	0	0	0	0	0	0	0	0	0	0	0	0	0	0	0	0	0	0	0	0	0	0	0	0	0	0	0	0	0	0	0	0	0	0	0	0
GEL-2827726-11	Breast	FALSE	426	1184	8898	0	1134	0	0	0	0	0	0	0	0	0	0	0	0	3584	0	0	0	0	0	0	0	0	0	0	0	0	0	0	0	0	0	0	0	0	0	0	0	0	0	0	0	0	0
GEL-2800475-11	Breast	FALSE	191	209	0	0	1317	0	0	0	0	0	0	0	0	0	0	0	0	83	0	0	0	0	0	0	0	0	0	0	0	0	0	0	0	0	0	0	0	0	0	0	0	0	0	0	0	0	0
GEL-2707512-11	Breast	FALSE	203	7454	0	0	954	0	0	0	0	0	0	0	0	0	0	0	0	11120	0	0	0	0	0	0	0	0	0	0	0	0	0	0	0	0	0	0	0	0	0	0	0	0	0	0	0	0	0
GEL-2404168-11	Breast	FALSE	199	0	0	0	1613	0	0	0	0	0	0	0	0	0	0	0	0	0	0	0	0	0	0	0	0	0	0	0	0	0	0	0	0	0	0	0	0	0	0	0	0	0	0	0	0	0	0
GEL-2147330-11	Breast	FALSE	478	183	0	0	2200	0	0	0	0	0	0	0	0	0	0	0	0	73	0	0	0	0	0	0	0	0	0	0	0	0	0	0	0	0	0	0	0	0	0	0	0	0	0	0	0	0	0
GEL-2579600-11	Breast	FALSE	659	172	0	0	2698	0	0	0	0	0	0	0	0	0	0	0	0	312	0	0	0	0	0	1025	0	0	0	0	0	0	0	0	0	0	0	0	0	0	0	0	0	0	0	0	0	0	0
GEL-2383311-11	Breast	FALSE	244	0	0	0	1469	0	0	0	0	0	0	0	0	0	0	0	0	0	0	0	0	0	0	267	0	0	0	0	0	0	0	0	0	0	0	0	0	0	0	0	0	0	0	0	0	0	0
GEL-2888319-11	Breast	FALSE	322	0	0	0	1461	0	0	0	0	0	0	0	0	0	0	0	0	0	0	0	0	0	0	0	0	0	0	0	0	0	0	0	0	0	0	0	0	0	0	0	0	0	0	0	0	0	0
GEL-2153358-11	Breast	FALSE	493	0	0	0	2639	0	0	0	0	0	0	0	0	0	0	0	0	0	0	0	0	0	0	0	0	0	0	0	0	0	0	0	0	531	0	0	0	0	0	0	0	0	0	0	0	0	0
GEL-2196062-11	Breast	FALSE	919	412	0	0	3691	0	0	0	0	0	0	0	0	0	0	0	0	360	0	0	0	0	0	0	0	0	0	0	0	0	0	0	0	0	0	0	0	0	0	0	0	0	0	0	0	0	0
GEL-2653580-11	Breast	FALSE	357	176	0	0	1879	0	0	0	0	0	0	0	0	0	0	0	0	0	0	0	0	0	0	383	0	0	0	0	0	0	0	0	0	0	0	0	0	0	0	0	0	0	0	0	0	0	0
GEL-2487558-11	Breast	FALSE	675	759	0	0	2588	0	0	0	0	0	0	0	0	0	0	0	0	1037	0	0	0	0	0	0	0	0	0	0	0	0	0	0	0	0	0	0	0	0	0	0	0	0	0	0	0	0	0
GEL-2511573-11	Breast	FALSE	213	0	0	0	1076	0	0	0	0	0	0	0	0	0	0	0	0	0	0	0	0	0	0	198	0	0	0	0	0	0	0	0	0	0	0	0	0	0	0	0	0	0	0	0	0	0	0
GEL-2131838-11	Breast	FALSE	216	158	0	0	1641	0	0	0	0	0	0	0	0	0	0	0	0	0	0	0	0	0	0	322	0	0	0	0	0	0	0	0	0	0	0	0	0	0	0	0	0	0	0	0	0	0	0
GEL-2783047-11	Breast	FALSE	239	545	0	0	1958	0	0	0	0	0	660	0	0	0	0	0	0	346	0	0	0	0	161	0	0	0	0	0	0	0	0	0	0	0	0	0	0	0	0	0	0	0	0	0	0	0	0
GEL-2342121-11	Breast	FALSE	574	0	0	0	2311	0	0	0	0	0	0	0	0	0	0	0	0	0	0	0	0	0	0	1001	0	0	0	0	0	0	0	0	0	0	0	0	0	0	0	0	0	0	0	0	0	0	0
GEL-2081072-11	Breast	FALSE	361	158	0	0	2180	0	0	0	0	0	0	0	0	0	0	0	0	150	0	0	0	0	0	884	0	0	0	0	0	0	0	0	0	0	0	0	0	0	0	0	0	0	0	0	0	0	0
GEL-2901881-11	Breast	FALSE	260	261	1638	0	1601	0	0	0	0	0	0	0	0	0	0	0	0	123	0	0	0	0	0	0	0	0	0	0	0	0	0	0	0	0	0	0	0	0	0	0	0	0	0	0	0	0	0
GEL-2186028-11	Breast	FALSE	153	0	0	0	1767	0	0	0	0	0	0	0	0	0	0	0	0	0	0	0	0	0	0	0	0	0	0	0	0	0	0	0	0	0	0	0	0	0	0	0	0	0	0	0	0	0	0
GEL-2276208-11	Breast	FALSE	337	866	0	0	3692	0	0	0	0	0	2294	0	0	0	0	0	0	1534	0	0	0	0	0	0	0	0	0	0	0	0	0	0	0	0	0	0	0	0	0	0	0	0	0	0	0	0	0
GEL-2620155-11	Breast	FALSE	313	267	2800	0	3163	0	0	0	0	0	1305	0	0	0	0	0	0	447	0	0	0	0	0	0	0	0	0	0	0	0	0	0	0	0	0	0	0	0	0	0	0	0	0	0	0	0	0
GEL-2916685-11	Breast	FALSE	248	147	0	0	1128	0	0	0	0	0	0	0	0	0	0	0	0	57	0	0	0	0	0	0	0	0	0	0	0	0	0	0	0	0	0	0	0	0	0	0	0	0	0	0	0	0	0
GEL-2827605-11	Breast	FALSE	31905	0	0	0	29962	0	0	0	0	0	0	0	0	0	0	0	0	0	0	0	0	0	0	0	0	0	0	0	0	0	87990	0	0	0	0	0	0	0	0	0	0	0	0	0	0	0	94055
GEL-2663082-11	Breast	FALSE	543	664	0	0	1166	0	0	0	0	0	0	0	0	0	0	0	0	0	0	0	0	0	0	4334	0	0	0	0	0	0	0	0	0	0	0	0	0	0	0	0	0	0	0	0	0	0	0
GEL-2620986-11	Breast	FALSE	224	382	0	0	1568	0	0	0	0	0	0	0	0	0	0	0	0	0	0	0	0	0	0	0	0	0	0	0	0	0	0	0	0	0	0	0	0	0	0	0	0	0	0	0	0	0	0
GEL-2985043-11	Breast	FALSE	358	337	6315	0	1886	0	0	0	0	0	0	0	0	0	0	0	0	697	0	0	0	0	0	0	0	0	0	0	0	0	0	0	0	0	0	0	0	0	0	0	0	0	0	0	0	0	0
GEL-2168593-11	Breast	FALSE	539	859	8597	0	4525	0	0	0	0	0	3060	0	0	0	0	0	0	1470	0	0	0	0	0	0	0	0	0	0	0	0	0	0	0	0	0	0	0	0	0	0	0	0	0	0	0	0	0
GEL-2462062-11	Breast	FALSE	481	835	0	0	4288	0	0	0	0	0	1894	0	0	0	0	0	0	908	0	0	0	0	446	0	0	0	0	0	0	0	0	0	0	0	0	0	0	0	0	0	0	0	0	0	0	0	0
GEL-2714181-11	Breast	FALSE	445	916	0	0	2008	0	0	0	0	0	0	0	0	0	0	0	0	754	0	0	0	0	0	0	0	0	0	0	0	0	0	0	0	0	0	0	0	0	0	0	0	0	0	0	0	0	0
GEL-2066161-11	Breast	FALSE	460	0	2999	0	2632	0	0	0	0	0	0	0	0	0	0	0	0	0	0	0	0	0	0	0	0	0	0	0	0	0	0	0	0	0	0	0	0	0	0	0	0	0	0	0	0	0	0
GEL-2020012-11	Breast	FALSE	261	0	0	0	906	0	0	0	0	0	0	0	0	0	0	0	0	0	0	0	0	0	0	205	0	0	0	0	0	0	0	0	0	0	0	0	0	0	0	0	0	0	0	0	0	0	0
GEL-2624004-11	Breast	FALSE	691	0	0	0	3423	0	0	0	0	0	0	0	0	0	0	0	0	0	0	0	0	0	0	0	0	0	0	0	0	0	0	0	0	0	0	0	0	0	0	0	0	0	0	0	0	0	0
GEL-2544181-11	Breast	FALSE	339	241	3391	0	1301	0	0	0	0	0	0	0	0	0	0	0	0	265	0	0	0	0	0	0	0	0	0	0	0	0	0	0	0	0	0	0	0	0	0	0	0	0	0	0	0	0	0
GEL-2743621-11	Breast	FALSE	180	3319	0	0	890	0	0	0	0	0	0	0	0	0	0	0	0	3942	0	0	0	0	0	0	0	0	0	0	0	0	0	0	0	0	0	0	0	0	0	0	0	0	0	0	0	0	0
GEL-2603597-11	Breast	FALSE	318	193	0	0	1517	0	0	0	0	0	0	0	0	0	0	0	0	0	0	0	0	0	0	0	0	0	0	0	0	0	0	0	0	0	0	0	0	0	0	0	0	0	0	0	0	0	0
GEL-2661080-11	Breast	FALSE	268	0	0	0	1269	0	0	0	0	0	0	0	0	0	0	0	0	0	0	0	0	0	0	311	0	0	0	0	0	0	0	0	0	0	0	0	0	0	0	0	0	0	0	0	0	0	0
GEL-2043239-11	Breast	FALSE	432	1678	0	0	1773	0	0	0	0	0	0	0	0	0	0	0	0	1515	0	0	0	0	0	0	0	0	0	0	0	0	0	0	0	0	0	0	0	0	0	0	0	0	0	0	0	0	0
GEL-2905028-11	Breast	FALSE	546	383	0	0	2665	0	0	0	0	0	782	0	0	0	0	0	0	329	0	0	0	0	0	0	0	0	0	0	0	0	0	0	0	0	0	0	0	0	0	0	0	0	0	0	0	0	0
GEL-2492451-11	Breast	FALSE	522	308	10722	0	3066	0	0	0	0	0	0	0	0	0	0	0	0	1054	0	0	0	0	0	0	0	0	0	0	0	0	0	0	0	0	0	0	0	0	0	0	0	0	0	0	1886	0	0
GEL-2517649-11	Breast	FALSE	371	244	0	0	1847	0	0	0	0	0	0	0	0	0	0	0	0	655	0	0	0	0	0	0	0	0	0	0	0	0	0	0	0	0	0	0	0	0	0	0	0	0	0	0	0	0	0
GEL-2158127-11	Breast	FALSE	298	402	0	0	2422	0	0	0	0	0	0	0	0	0	0	0	0	398	0	0	0	0	0	862	0	0	0	0	0	0	0	0	0	0	0	0	0	0	0	0	0	0	0	0	0	0	0
GEL-2976705-11	Breast	FALSE	354	138	0	0	1699	0	0	0	0	0	0	0	0	0	0	0	0	148	0	0	0	0	0	502	0	0	0	0	0	0	0	0	0	0	0	0	0	0	0	0	0	0	0	0	0	0	0
GEL-2931811-11	Breast	FALSE	317	0	0	0	2136	0	0	0	0	0	0	0	0	0	0	0	0	0	0	0	0	0	0	431	0	0	0	0	0	0	0	0	0	0	0	0	0	0	0	0	0	0	0	0	0	0	0
GEL-2142020-11	Breast	FALSE	212	0	0	0	1679	0	0	0	0	0	0	0	0	0	0	0	0	0	0	0	0	0	0	0	0	0	0	0	0	0	0	0	0	0	0	0	0	0	0	0	0	0	0	0	0	0	0
GEL-2657255-11	Breast	FALSE	298	354	0	0	2249	0	0	0	0	0	0	0	0	0	0	0	0	234	0	0	0	0	0	0	0	0	0	0	0	0	0	0	0	0	0	0	0	0	0	0	0	0	0	0	0	0	0
GEL-2169863-11	Breast	FALSE	324	1277	3157	0	1367	0	0	0	0	0	0	0	0	0	0	0	0	1851	0	0	0	0	0	0	0	0	0	0	0	0	0	0	0	0	0	0	0	0	0	0	0	0	0	0	0	0	0
GEL-2654816-11	Breast	FALSE	219	147	0	0	1536	0	0	0	0	0	0	0	0	0	0	0	0	0	0	0	0	0	0	0	0	0	0	0	0	0	0	0	0	0	0	0	0	0	0	0	0	0	0	0	0	0	0
GEL-2065677-11	Breast	FALSE	393	0	0	0	1472	0	0	0	0	0	0	0	0	0	0	0	0	0	0	0	0	0	0	0	0	0	0	0	0	0	0	0	0	0	0	0	0	0	0	0	0	0	0	0	0	0	0
GEL-2481712-11	Breast	FALSE	309	142	0	0	1658	0	0	0	0	0	0	0	0	0	0	0	0	0	0	0	0	0	0	0	0	0	0	0	0	0	0	0	0	0	0	0	0	0	0	0	0	0	0	0	0	0	0
GEL-2353821-11	Breast	FALSE	311	0	0	0	2835	0	0	0	0	0	1229	0	0	0	0	0	0	0	0	0	0	0	0	0	0	0	0	0	0	0	0	0	0	0	0	0	0	0	0	0	0	0	0	0	0	0	0
GEL-2030264-11	Breast	FALSE	314	6142	0	0	4639	0	0	0	0	0	0	0	0	0	0	0	0	9185	0	0	0	0	0	0	0	0	0	0	0	0	0	0	0	0	0	0	0	0	0	0	0	0	0	0	0	0	0
GEL-2596354-11	Breast	FALSE	130	656	0	0	8867	0	0	0	0	0	5061	0	0	0	0	0	0	1788	0	0	0	0	0	0	0	0	0	0	0	0	0	0	0	0	0	0	0	0	0	0	0	0	6393	0	0	0	0
GEL-2673307-11	Breast	FALSE	982	1298	0	0	6649	0	0	0	0	0	0	0	0	0	0	0	0	2041	0	0	0	0	0	2881	0	0	0	0	0	0	0	0	0	0	0	0	0	0	0	0	0	0	0	0	0	0	0
GEL-2647139-11	Breast	FALSE	357	511	0	0	1579	0	0	0	0	0	0	0	0	0	0	0	0	264	0	0	0	0	0	0	0	0	0	0	0	0	0	0	0	0	0	0	0	0	0	0	0	0	0	0	0	0	0
GEL-2120754-11	Breast	FALSE	696	0	2413	0	1065	0	0	0	0	0	0	0	0	0	0	0	0	0	0	0	0	0	0	0	0	0	0	0	0	0	0	0	0	0	0	0	0	0	0	0	0	0	0	0	0	0	0
GEL-2135109-11	Breast	FALSE	455	0	0	0	4281	0	0	0	0	0	0	0	0	0	0	0	0	0	0	0	0	0	0	1140	0	0	0	0	0	0	0	0	0	0	0	0	0	0	0	0	0	0	0	0	0	0	0
GEL-2252341-11	Breast	FALSE	1225	573	0	0	3767	0	0	0	0	0	0	0	0	0	0	0	0	295	0	0	0	0	0	0	0	0	0	0	0	0	0	0	0	0	0	0	0	0	0	0	0	0	0	0	0	0	0
GEL-2950161-11	Breast	FALSE	500	233	0	0	2781	0	0	0	0	0	719	0	0	0	0	0	0	298	0	0	0	0	0	0	0	0	0	0	0	0	0	0	0	0	0	0	0	0	0	0	0	0	0	0	0	0	0
GEL-2103560-11	Breast	FALSE	250	96	0	0	980	0	0	0	0	0	0	0	0	0	0	0	0	0	0	0	0	0	0	275	0	0	0	0	0	0	0	0	0	0	0	0	0	0	0	0	0	0	0	0	0	0	0
GEL-2966439-11	Breast	FALSE	164	150	0	0	2274	0	0	0	0	0	1403	0	0	0	0	0	0	377	0	0	0	0	0	0	0	0	0	0	0	0	0	0	0	0	0	0	0	0	0	0	0	0	1736	0	0	0	0
GEL-2656182-11	Breast	FALSE	314	0	0	0	1267	0	0	0	0	0	0	0	0	0	0	0	0	0	0	0	0	0	0	0	0	0	0	0	0	0	0	0	0	0	0	0	0	0	0	0	0	0	0	0	0	0	0
GEL-2888581-11	Breast	FALSE	373	1217	771	0	881	0	0	0	0	0	0	0	0	0	0	0	0	524	0	0	0	0	0	0	0	0	0	0	0	0	0	0	0	0	0	0	0	0	0	0	0	0	0	0	0	0	0
GEL-2665231-11	Breast	FALSE	915	10174	0	0	6287	0	0	0	0	0	0	0	0	0	0	0	0	7708	0	0	0	0	0	0	0	0	0	0	0	0	0	0	0	0	0	0	0	0	0	0	0	0	0	0	0	0	0
GEL-2047292-11	Breast	FALSE	204	0	0	0	1952	0	0	0	0	0	0	0	0	0	0	0	0	0	0	0	0	0	0	0	0	0	0	0	0	0	0	0	0	0	0	0	0	0	0	0	0	0	0	0	0	0	0
GEL-2043218-11	Breast	FALSE	759	8734	0	0	4361	0	0	0	0	0	0	0	0	0	0	0	0	9823	0	0	0	0	0	0	0	0	0	0	0	0	0	0	0	0	0	0	0	0	0	0	0	0	0	0	0	0	0
GEL-2673393-11	Breast	FALSE	236	1285	0	0	1233	0	0	0	0	0	0	0	0	0	0	0	0	1210	0	0	0	0	0	0	0	0	0	0	0	0	0	0	0	0	0	0	0	0	0	0	0	0	0	0	0	0	0
GEL-2461407-11	Breast	FALSE	53	0	403	0	401	0	0	0	0	0	0	0	0	0	0	0	0	65	0	0	0	0	0	0	0	0	0	0	0	0	0	0	0	0	0	0	0	0	0	0	0	0	0	0	0	0	0
GEL-2983414-11	Breast	FALSE	264	186	1065	0	770	0	0	0	0	0	0	0	0	0	0	0	0	87	0	0	0	0	0	598	0	0	0	0	0	0	0	0	0	0	0	0	0	0	0	0	0	0	0	0	0	0	0
GEL-2689232-11	Breast	FALSE	234	443	0	0	1380	0	0	0	0	0	0	0	0	0	0	0	0	0	0	0	0	0	0	0	0	0	0	0	0	0	0	0	0	0	0	0	0	0	0	0	0	0	0	0	0	0	0
GEL-2653805-11	Breast	FALSE	202	468	0	0	1353	0	0	0	0	0	0	0	0	0	0	0	0	89	0	0	0	0	0	0	0	0	0	0	0	0	0	0	0	0	0	0	0	0	0	0	0	0	0	0	0	0	0
GEL-2106107-11	Breast	FALSE	206	0	0	0	1326	0	0	0	0	0	0	0	0	0	0	0	0	0	0	0	0	0	0	0	0	0	0	0	0	0	0	0	0	0	0	0	0	0	0	0	0	0	0	0	0	0	0
GEL-2465054-11	Breast	FALSE	311	123	0	0	1350	0	0	0	0	0	446	0	0	0	0	0	0	0	0	0	0	0	0	0	0	0	0	0	0	0	0	0	0	0	0	0	0	0	0	0	0	0	0	0	0	0	0
GEL-2045219-11	Breast	FALSE	413	4762	0	0	3232	0	0	0	0	0	0	0	0	0	0	0	0	8415	0	0	0	0	0	0	0	0	0	0	0	0	0	0	0	0	0	0	0	0	0	0	0	0	0	0	0	0	0
GEL-2164222-11	Breast	FALSE	155	0	0	0	761	0	0	0	0	0	247	0	0	0	0	0	0	0	0	0	0	0	0	0	0	0	0	0	0	0	0	0	0	0	0	0	0	0	0	0	0	0	0	0	0	0	0
GEL-2291537-12	Breast	FALSE	273	0	0	0	1505	0	0	0	0	0	0	0	0	0	0	0	0	0	0	0	0	0	0	0	0	0	0	0	0	0	0	0	0	276	0	0	0	0	0	0	0	0	0	0	0	0	0
GEL-2048841-11	Breast	FALSE	292	144	0	0	1196	0	0	0	0	0	384	0	0	0	0	0	0	0	0	0	0	0	0	0	0	0	0	0	0	0	0	0	0	0	0	0	0	0	0	0	0	0	0	0	0	0	0
GEL-2114671-11	Breast	FALSE	358	2772	0	0	2329	0	0	0	0	0	0	0	0	0	0	0	0	1240	0	0	0	0	0	0	0	0	0	0	0	0	0	0	0	0	0	0	0	0	0	0	0	0	0	0	0	0	0
GEL-2803120-11	Breast	FALSE	412	236	1273	0	1088	0	0	0	0	0	0	0	0	0	0	0	0	184	0	0	0	0	0	0	0	0	0	0	0	0	0	0	0	0	0	0	0	0	0	0	0	0	0	0	0	0	0
GEL-2842640-11	Breast	FALSE	613	656	0	0	2665	0	0	0	0	0	0	0	0	0	0	0	0	598	0	0	0	0	0	0	0	0	0	0	0	0	0	0	0	0	0	0	0	0	0	0	0	0	0	0	0	0	0
GEL-2517033-11	Breast	FALSE	172	0	0	0	1257	0	0	0	0	0	0	0	0	0	0	0	0	0	0	0	0	0	0	0	0	0	0	0	0	0	0	0	0	0	0	0	0	0	0	0	0	0	0	0	0	0	0
GEL-2519053-11	Breast	FALSE	222	105	0	0	1335	0	0	0	0	0	0	0	0	0	0	0	0	0	0	0	0	0	0	0	0	0	0	0	0	0	0	0	0	0	0	0	0	0	0	0	0	0	0	0	0	0	0
GEL-2007945-11	Breast	FALSE	199	498	0	0	1044	0	0	0	0	0	0	0	0	0	0	0	0	105	0	0	0	0	0	299	0	0	0	0	0	0	0	0	0	0	0	0	0	0	0	0	0	0	0	0	0	0	0
GEL-2321144-11	Breast	FALSE	420	7069	0	0	5162	0	0	0	0	0	0	0	0	0	0	0	0	9860	0	0	0	0	0	0	0	0	0	0	0	0	0	0	0	0	0	0	0	0	0	0	0	0	0	0	0	0	0
GEL-2217918-11	Breast	FALSE	622	0	0	0	1829	0	0	0	0	0	0	0	0	0	0	0	0	0	0	0	0	0	0	399	0	0	0	0	0	0	0	0	0	0	0	0	0	0	0	0	0	0	0	0	0	0	0
GEL-2397653-11	Breast	FALSE	362	654	0	0	2406	0	0	0	0	0	1244	0	0	0	0	0	0	502	0	0	0	0	0	0	0	0	0	0	0	0	0	0	0	0	0	0	0	0	0	0	0	0	0	0	0	0	0
GEL-2853024-11	Breast	FALSE	593	226	0	0	2204	0	0	0	0	0	704	0	0	0	0	0	0	194	0	0	0	0	0	0	0	0	0	0	0	0	0	0	0	0	0	0	0	0	0	0	0	0	0	0	0	0	0
GEL-2269299-11	Breast	FALSE	331	898	0	0	1771	0	0	0	0	0	0	0	0	0	0	0	0	741	0	0	0	0	0	0	0	0	0	0	0	0	0	0	0	0	0	0	0	0	0	0	0	0	0	0	0	0	0
GEL-2054370-11	Breast	FALSE	325	329	0	0	5211	0	0	0	0	0	3004	0	0	0	0	0	0	595	0	0	0	0	0	0	0	0	0	0	0	0	0	0	0	0	0	0	0	0	0	0	0	0	0	0	0	0	0
GEL-2202375-11	Breast	FALSE	307	223	0	0	1166	0	0	0	0	0	0	0	0	0	0	0	0	246	0	0	0	0	0	0	0	0	0	0	0	0	0	0	0	0	0	0	0	0	0	0	0	0	0	0	0	0	0
GEL-2005688-11	Breast	FALSE	572	150	0	0	2262	0	0	0	0	0	0	0	0	0	0	0	0	74	0	0	0	0	0	0	0	0	0	0	0	0	0	0	0	0	0	0	0	0	0	0	0	0	0	0	0	0	0
GEL-2765653-11	Breast	FALSE	755	0	0	0	2656	0	0	0	0	0	0	0	0	0	0	0	0	0	0	0	0	0	0	1171	0	0	0	0	0	0	0	0	0	0	0	0	0	0	0	0	0	0	0	0	0	0	0
GEL-2279403-11	Breast	FALSE	174	259	0	0	1225	0	0	0	0	0	0	0	0	0	0	0	0	0	0	0	0	0	0	227	0	0	0	0	0	0	0	0	0	0	0	0	0	0	0	0	0	0	0	0	0	0	0
GEL-2087408-11	Breast	FALSE	336	2158	0	0	2020	0	0	0	0	0	0	0	0	0	0	0	0	2196	0	0	0	0	0	0	0	0	0	0	0	0	0	0	0	0	0	0	0	0	0	0	0	0	0	0	0	0	0
GEL-2782523-11	Breast	FALSE	484	0	0	0	4008	0	0	0	0	0	1974	0	0	0	0	0	0	0	0	0	0	0	0	1969	0	0	0	0	0	0	0	0	0	0	0	0	0	0	0	0	0	0	0	0	0	0	0
GEL-2401918-11	Breast	FALSE	490	220	0	0	1716	0	0	0	0	0	792	0	0	0	0	0	0	108	0	0	0	0	0	0	0	0	0	0	0	0	0	0	0	0	0	0	0	0	0	0	0	0	0	0	0	0	0
GEL-2925764-11	Breast	FALSE	705	297	9370	0	1898	0	0	0	0	0	0	0	0	0	0	0	0	656	0	0	0	0	0	0	0	0	0	0	0	0	0	0	0	0	0	0	0	0	0	0	0	0	0	0	0	0	0
GEL-2548030-11	Breast	FALSE	539	501	1915	0	1519	0	0	0	0	0	0	0	0	0	0	0	0	575	0	0	0	0	0	0	0	0	0	0	0	0	0	0	0	0	0	0	0	0	0	0	0	0	0	0	0	0	0
GEL-2965904-11	Breast	FALSE	856	0	0	0	2909	0	0	0	0	0	0	0	0	0	0	0	0	0	0	0	0	0	0	1549	0	0	0	0	0	0	0	0	0	0	0	0	0	0	0	0	0	0	0	0	0	0	0
GEL-2570448-11	Breast	FALSE	532	2853	0	0	3406	0	0	0	0	0	0	0	0	0	0	0	0	3962	0	0	0	0	0	0	0	0	0	0	0	0	0	0	0	0	0	0	0	0	0	0	0	0	0	0	0	0	0
GEL-2338794-11	Breast	FALSE	118	95	0	0	648	0	0	0	0	0	212	0	0	0	0	0	0	41	0	0	0	0	0	0	0	0	0	0	0	0	0	0	0	0	0	0	0	0	0	0	0	0	0	0	0	0	0
GEL-2908739-11	Breast	FALSE	230	201	0	0	1299	0	0	0	0	0	0	0	0	0	0	0	0	60	0	0	0	0	0	0	0	0	0	0	0	0	0	0	0	0	0	0	0	0	0	0	0	0	0	0	0	0	0
GEL-2497108-11	Breast	FALSE	446	254	0	0	1975	0	0	0	0	0	0	0	0	0	0	0	0	0	0	0	0	0	0	762	0	0	0	0	0	0	0	0	0	0	0	0	0	0	0	0	0	0	0	0	0	0	0
GEL-2380246-11	Breast	FALSE	169	0	0	0	1083	0	0	0	0	0	0	0	0	0	0	0	0	0	0	0	0	0	0	0	0	0	0	0	0	0	0	0	0	0	0	0	0	0	0	0	0	0	0	0	0	0	0
GEL-2650966-11	Breast	FALSE	397	270	0	0	2812	0	0	0	0	0	0	0	0	0	0	0	0	89	0	0	0	0	0	0	0	0	0	0	0	0	0	0	0	0	0	0	0	0	0	0	0	0	0	0	0	0	0
GEL-2349032-11	Breast	FALSE	173	0	0	0	2442	0	0	0	0	0	0	0	0	0	0	0	0	305	0	0	0	0	0	0	0	0	0	0	0	0	0	0	0	0	0	0	0	0	0	0	0	0	0	0	1022	0	0
GEL-2443953-11	Breast	FALSE	418	4308	0	0	5247	0	0	0	0	0	0	0	0	0	0	0	0	1898	0	0	0	0	0	0	0	0	0	0	0	0	0	0	0	0	0	0	0	0	0	0	0	0	0	0	0	0	0
GEL-2766566-11	Breast	FALSE	392	1024	8804	0	2707	0	0	0	0	0	0	0	0	0	0	0	0	3219	0	0	0	0	0	0	0	0	0	0	0	0	0	0	0	0	0	0	0	0	0	0	0	0	0	0	0	0	0
GEL-2059764-11	Breast	FALSE	115	0	0	0	1037	0	0	0	0	0	0	0	0	0	0	0	0	0	0	0	0	0	0	0	0	0	0	0	0	0	0	0	0	0	0	0	0	0	0	0	0	0	0	0	0	0	0
GEL-2862371-11	Breast	FALSE	194	0	0	0	1455	0	0	0	0	0	0	0	0	0	0	0	0	0	0	0	0	0	0	0	0	0	0	0	0	0	0	0	0	0	0	0	0	0	0	0	0	0	0	0	0	0	0
GEL-2518975-11	Breast	FALSE	354	0	0	0	2140	0	0	0	0	0	0	0	0	0	0	0	0	0	0	0	0	0	0	0	0	0	0	0	0	0	0	0	0	0	0	0	0	0	0	0	0	0	0	0	0	0	0
GEL-2398198-11	Breast	FALSE	226	2221	0	0	1517	0	0	0	0	0	0	0	0	0	0	0	0	2166	0	0	0	0	0	0	0	0	0	0	0	0	0	0	0	0	0	0	0	0	0	0	0	0	0	0	0	0	0
GEL-2147462-11	Breast	FALSE	302	247	0	0	2169	0	0	0	0	0	705	0	0	0	0	0	0	255	0	0	0	0	0	0	0	0	0	0	0	0	0	0	0	0	0	0	0	0	0	0	0	0	0	0	0	0	0
GEL-2994679-11	Breast	FALSE	1919	1538	0	0	4228	0	0	0	0	0	0	0	0	0	0	0	0	850	0	0	0	0	0	0	0	0	0	0	0	0	2511	0	0	0	0	0	0	0	0	0	0	0	0	0	0	0	6864
GEL-2072363-11	Breast	FALSE	414	181	7259	0	2769	0	0	0	0	0	0	0	0	0	0	0	0	579	0	0	0	0	0	0	0	0	0	0	0	0	0	0	0	0	0	0	0	0	0	0	0	0	0	0	0	0	0
GEL-2295547-11	Breast	FALSE	356	0	0	0	1930	0	0	0	0	0	0	0	0	0	0	0	0	0	0	0	0	0	0	0	0	0	0	0	0	0	0	0	0	0	0	0	0	0	0	0	0	0	0	0	0	0	0
GEL-2458898-11	Breast	FALSE	178	0	0	0	1382	0	0	0	0	0	0	0	0	0	0	0	0	0	0	0	0	0	0	291	0	0	0	0	0	0	0	0	0	0	0	0	0	0	0	0	0	0	0	0	0	0	0
GEL-2916233-11	Breast	FALSE	208	0	0	0	1229	0	0	0	0	0	0	0	0	0	0	0	0	0	0	0	0	0	0	0	0	0	0	0	0	0	0	0	0	0	0	0	0	0	0	0	0	0	0	0	0	0	0
GEL-2278178-11	Breast	FALSE	629	360	1446	0	1227	0	0	0	0	0	0	0	0	0	0	0	0	368	0	0	0	0	0	706	0	0	0	0	0	0	0	0	0	432	0	0	0	0	0	0	0	0	0	0	0	0	0
GEL-2682753-11	Breast	FALSE	850	2809	0	0	2780	0	0	0	0	0	0	0	0	0	0	0	0	1933	0	0	0	0	0	0	0	0	0	0	0	0	0	0	0	0	0	0	0	0	0	0	0	0	0	0	0	0	0
GEL-2952949-11	Breast	FALSE	217	0	0	0	1236	0	0	0	0	0	0	0	0	0	0	0	0	0	0	0	0	0	0	281	0	0	0	0	0	0	0	0	0	0	0	0	0	0	0	0	0	0	0	0	0	0	0
GEL-2036368-11	Breast	FALSE	620	2633	0	0	3612	0	0	0	0	0	0	0	0	0	0	0	0	2399	0	0	0	0	0	0	0	0	0	0	0	0	0	0	0	0	0	0	0	0	0	0	0	0	0	0	0	0	0
GEL-2463146-12	Breast	FALSE	490	126	0	0	1907	0	0	0	0	0	0	0	0	0	0	0	0	72	0	0	0	0	0	364	0	0	0	0	0	0	0	0	0	0	0	0	0	0	0	0	0	0	0	0	0	0	0
GEL-2129898-11	Breast	FALSE	330	550	2306	0	2355	0	0	0	0	0	0	0	0	0	0	0	0	211	0	0	0	0	0	827	0	0	0	0	0	0	0	0	0	0	0	0	0	0	0	0	0	0	0	0	0	0	0
GEL-2743077-11	Breast	FALSE	669	0	0	0	3468	0	0	0	0	0	0	0	0	0	0	0	0	0	0	0	0	0	0	1191	0	0	0	0	0	0	0	0	0	0	0	0	0	0	0	0	0	0	0	0	1300	0	0
GEL-2853824-11	Breast	FALSE	185	134	0	0	2184	0	0	0	0	0	1116	0	0	0	0	0	0	401	0	0	0	0	0	0	0	0	0	0	0	0	0	0	0	0	0	0	0	0	0	0	0	0	0	0	0	0	0
GEL-2810413-11	Breast	FALSE	454	263	0	0	2734	0	0	0	0	0	0	0	0	0	0	0	0	106	0	0	0	0	0	0	0	0	0	0	0	0	0	0	0	0	0	0	0	0	0	0	0	0	0	0	0	0	0
GEL-2678667-11	Breast	FALSE	577	1218	0	0	3217	0	0	0	0	0	0	0	0	0	0	0	0	579	0	0	0	0	0	983	0	0	0	0	0	0	0	0	0	0	0	0	0	0	0	0	0	0	0	0	0	0	0
GEL-2766316-11	Breast	FALSE	197	0	0	0	1294	0	0	0	0	0	0	0	0	0	0	0	0	0	0	0	0	0	0	0	0	0	0	0	0	0	0	0	0	0	0	0	0	0	0	0	0	0	0	0	0	0	0
GEL-2720420-11	Breast	FALSE	649	19483	0	0	2434	0	0	0	0	0	0	0	0	0	0	0	0	26754	0	0	0	0	0	0	0	0	0	0	0	0	0	0	0	0	0	0	0	0	0	0	0	0	0	0	0	0	0
GEL-2204217-11	Breast	FALSE	235	6852	0	0	2049	0	0	0	0	0	0	0	0	0	0	0	0	10809	0	0	0	0	0	0	0	0	0	0	0	0	0	0	0	0	0	0	0	0	0	0	0	0	0	0	0	0	0
GEL-2251643-11	Breast	FALSE	641	370	0	0	3042	0	0	0	0	0	2520	0	0	0	0	0	0	240	0	0	0	0	0	0	0	0	0	0	0	0	0	0	0	0	0	0	0	0	0	0	0	0	0	0	0	0	0
GEL-2142544-11	Breast	FALSE	496	358	0	0	2387	0	0	0	0	0	1404	0	0	0	0	0	0	395	0	0	0	0	0	0	0	0	0	0	0	0	0	0	0	0	0	0	0	0	0	0	0	0	0	0	0	0	0
GEL-2033039-11	Breast	FALSE	540	194	1192	0	1790	0	0	0	0	0	0	0	0	0	0	0	0	0	0	0	0	0	0	1347	0	0	0	0	0	0	0	0	0	0	0	0	0	0	0	0	0	0	0	0	0	0	0
GEL-2382170-11	Breast	FALSE	288	157	0	0	1734	0	0	0	0	0	0	0	0	0	0	0	0	97	0	0	0	0	0	0	0	0	0	0	0	0	0	0	0	0	0	0	0	0	0	0	0	0	0	0	0	0	0
GEL-2587974-11	Breast	FALSE	354	308	2538	0	1687	0	0	0	0	0	0	0	0	0	0	0	0	387	0	0	0	0	0	0	0	0	0	0	0	0	0	0	0	0	0	0	0	0	0	0	0	0	0	0	0	0	0
GEL-2510102-11	Breast	FALSE	161	1686	0	0	2004	0	0	0	0	0	0	0	0	0	0	0	0	1776	0	0	0	0	0	0	0	0	0	0	0	0	0	0	0	0	0	0	0	0	0	0	0	0	0	0	0	0	0
GEL-2412836-11	Breast	FALSE	312	113	0	0	1926	0	0	0	0	0	0	0	0	0	0	0	0	0	0	0	0	0	0	0	0	0	0	0	0	0	0	0	0	0	0	0	0	0	0	0	0	0	0	0	0	0	0
GEL-2516040-11	Breast	FALSE	230	591	0	0	1173	0	0	0	0	0	0	0	0	0	0	0	0	271	0	0	0	0	0	560	0	0	0	0	0	0	0	0	0	0	0	0	0	0	0	0	0	0	0	0	0	0	0
GEL-2031881-11	Breast	FALSE	422	1494	0	0	2324	0	0	0	0	0	0	0	0	0	0	0	0	2799	0	0	0	0	0	2646	0	0	0	0	0	0	0	0	0	0	0	0	0	0	0	0	0	0	0	0	0	0	0
GEL-2674175-11	Breast	FALSE	859	0	0	0	2849	0	0	0	0	0	0	0	0	0	0	0	0	0	0	0	0	0	0	0	0	0	0	0	0	0	0	0	0	0	0	0	0	0	0	0	0	0	0	0	0	0	0
GEL-2752708-11	Breast	FALSE	2202	566	0	0	6564	0	0	0	0	0	0	0	0	0	0	0	0	373	0	0	0	0	0	0	0	0	0	0	0	0	0	0	0	0	0	0	0	0	0	0	0	0	0	0	0	0	0
GEL-2097752-11	Breast	FALSE	133	0	0	0	1092	0	0	0	0	0	0	0	0	0	0	0	0	0	0	0	0	0	0	0	0	0	0	0	0	0	0	0	0	0	0	0	0	0	0	0	0	0	0	0	0	0	0
GEL-2532209-11	Breast	FALSE	647	7490	0	0	3217	0	0	0	0	0	0	0	0	0	0	0	0	6338	0	0	0	0	0	0	0	0	0	0	0	0	0	0	0	0	0	0	0	0	0	0	0	0	0	0	0	0	0
GEL-2136728-11	Breast	FALSE	370	160	0	0	2094	0	0	0	0	0	0	0	0	0	0	0	0	0	0	0	0	0	0	603	0	0	0	0	0	0	0	0	0	0	0	0	0	0	0	0	0	0	0	0	0	0	0
GEL-2636654-11	Breast	FALSE	511	2496	0	0	4107	0	0	0	0	0	5536	0	0	0	0	0	0	3277	0	0	0	0	0	0	0	0	0	0	0	0	0	0	0	0	0	0	0	0	0	0	0	0	0	0	0	0	0
GEL-2028830-11	Breast	FALSE	357	0	0	0	5274	0	0	0	0	0	0	0	0	0	0	0	0	0	0	0	0	0	0	0	0	0	0	0	0	0	0	0	0	0	0	0	0	0	0	0	0	0	0	0	1383	0	0
GEL-2223312-11	Breast	FALSE	178	186	0	0	1008	0	0	0	0	0	0	0	0	0	0	0	0	137	0	0	0	0	0	413	0	0	0	0	0	0	0	0	0	0	0	0	0	0	0	0	0	0	0	0	0	0	0
GEL-2338590-11	Breast	FALSE	463	0	0	0	1775	0	0	0	0	0	585	0	0	0	0	0	0	0	0	0	0	0	0	0	0	0	0	0	0	0	0	0	0	0	0	0	0	0	0	0	0	0	0	0	0	0	0
GEL-2726427-11	Breast	FALSE	359	0	0	0	1457	0	0	0	0	0	0	0	0	0	0	0	0	0	0	0	0	0	0	0	0	0	0	0	0	0	0	0	0	0	0	0	0	0	0	0	0	0	0	0	0	0	0
GEL-2873830-11	Breast	FALSE	356	747	0	0	3492	0	0	0	0	0	2267	0	0	0	0	0	0	726	0	0	0	234	530	1229	0	0	0	0	0	0	0	0	0	0	0	0	0	0	0	0	0	0	0	0	0	0	0
GEL-2480494-11	Breast	FALSE	541	287	0	0	3732	0	0	0	0	0	0	0	0	0	0	0	0	492	0	0	0	0	0	0	0	0	0	0	0	0	0	0	0	0	0	0	0	0	0	0	0	0	0	0	0	0	0
GEL-2064839-11	Breast	FALSE	201	207	0	0	2830	0	0	0	0	0	1526	0	0	0	0	0	0	523	0	0	0	0	0	0	0	0	0	0	0	0	0	0	0	0	0	0	0	0	0	0	0	0	0	0	0	0	0
GEL-2217231-11	Breast	FALSE	256	355	0	0	1672	0	0	0	0	0	0	0	0	0	0	0	0	165	0	0	0	0	0	0	0	0	0	0	0	0	0	0	0	0	0	0	0	0	0	0	0	0	0	0	0	0	0
GEL-2987749-11	Breast	FALSE	197	0	0	0	1463	0	0	0	0	0	0	0	0	0	0	0	0	0	0	0	0	0	0	0	0	0	0	0	0	0	0	0	0	0	0	0	0	0	0	0	0	0	0	0	0	0	0
GEL-2979987-11	Breast	FALSE	969	0	6035	0	3624	0	0	0	0	0	0	0	0	0	0	0	0	0	0	0	0	0	0	0	0	0	0	0	0	0	0	0	0	0	0	0	0	0	0	0	0	0	0	0	0	0	0
GEL-2898438-11	Breast	FALSE	157	101	0	0	965	0	0	0	0	0	274	0	0	0	0	0	0	42	0	0	0	0	0	0	0	0	0	0	0	0	0	0	0	0	0	0	0	0	0	0	0	0	0	0	0	0	0
GEL-2879520-11	Breast	FALSE	174	0	0	0	2226	0	0	0	0	0	0	0	0	0	0	0	0	0	0	0	0	0	0	0	0	0	0	0	0	0	0	0	0	0	0	0	0	0	0	0	0	0	0	0	0	0	0
GEL-2767216-11	Breast	FALSE	250	108	0	0	1182	0	0	0	0	0	0	0	0	0	0	0	0	52	0	0	0	0	0	369	0	0	0	0	0	0	0	0	0	0	0	0	0	0	0	0	0	0	0	0	0	0	0
GEL-2885883-11	Breast	FALSE	252	212	0	0	2130	0	0	0	0	0	725	0	0	0	0	0	0	260	0	0	0	0	0	0	0	0	0	0	0	0	0	0	0	0	0	0	0	0	0	0	0	0	0	0	0	0	0
GEL-2190370-11	Breast	FALSE	299	6175	0	0	6301	0	0	0	0	0	5460	0	0	0	0	0	0	8764	0	0	0	0	0	0	0	0	0	0	0	0	0	0	0	0	0	0	0	0	0	0	0	0	0	0	0	0	0
GEL-2798148-11	Breast	FALSE	113	146	0	0	2803	0	0	0	0	0	1327	0	0	0	0	0	0	446	0	0	0	0	0	1016	0	0	0	0	0	0	0	0	0	0	0	0	0	0	0	0	0	0	0	0	0	0	0
GEL-2006573-11	Breast	FALSE	270	359	1890	0	1627	0	0	0	0	0	0	0	0	0	0	0	0	442	0	0	0	203	699	0	0	0	0	0	0	0	0	0	0	0	0	0	0	0	0	0	0	0	0	0	0	0	0
GEL-2010498-11	Breast	FALSE	344	0	0	0	2347	0	0	0	0	0	0	0	0	0	0	0	0	0	0	0	0	0	0	0	0	0	0	0	0	0	0	0	0	0	0	0	0	0	0	0	0	0	0	0	0	0	0
GEL-2372542-11	Breast	FALSE	665	488	5191	0	3837	0	0	0	0	0	0	0	0	0	0	0	0	815	0	0	0	0	1154	0	0	0	0	0	0	0	0	0	0	0	0	0	0	0	0	0	0	0	0	0	2659	0	0
GEL-2288292-11	Breast	FALSE	386	4563	0	0	2200	0	0	0	0	0	0	0	0	0	0	0	0	2271	0	0	0	0	0	0	0	0	0	0	0	0	0	0	0	0	0	0	0	0	0	0	0	0	0	0	0	0	0
GEL-2156018-11	Breast	FALSE	467	1162	0	0	2875	0	0	0	0	0	0	0	0	0	0	0	0	1096	0	0	0	0	0	0	0	0	0	0	0	0	0	0	0	0	0	0	0	0	0	0	0	0	0	0	0	0	0
GEL-2464811-11	Breast	FALSE	266	706	0	0	1674	0	0	0	0	0	0	0	0	0	0	0	0	1172	0	0	0	0	0	468	0	0	0	0	0	0	0	0	0	0	0	0	0	0	0	0	0	0	0	0	0	0	0
GEL-2751562-11	Breast	FALSE	168	0	0	0	1308	0	0	0	0	0	546	0	0	0	0	0	0	0	0	0	0	0	0	0	0	0	0	0	0	0	0	0	0	0	0	0	0	0	0	0	0	0	0	0	0	0	0
GEL-2739619-11	Breast	FALSE	236	0	0	0	1779	0	0	0	0	0	0	0	0	0	0	0	0	0	0	0	0	0	0	0	0	0	0	0	0	0	0	0	0	0	0	0	0	0	0	0	0	0	0	0	0	0	0
GEL-2936241-11	Breast	FALSE	188	0	0	0	943	0	0	0	0	0	0	0	0	0	0	0	0	0	0	0	0	0	0	257	0	0	0	0	0	0	0	0	0	0	0	0	0	0	0	0	0	0	0	0	0	0	0
GEL-2819000-11	Breast	FALSE	165	0	0	0	1156	0	0	0	0	0	0	0	0	0	0	0	0	0	0	0	0	0	0	244	0	0	0	0	0	0	0	0	0	0	0	0	0	0	0	0	0	0	0	0	0	0	0
GEL-2000778-11	Breast	FALSE	327	0	0	0	1654	0	0	0	0	0	0	0	0	0	0	0	0	0	0	0	0	0	0	369	0	0	0	0	0	0	0	0	0	0	0	0	0	0	0	0	0	0	0	0	0	0	0
GEL-2943066-11	Breast	FALSE	422	0	3061	0	2071	0	0	0	0	0	0	0	0	0	0	0	0	0	0	0	0	0	0	821	0	0	0	0	0	0	0	0	0	0	0	0	0	0	0	0	0	0	0	0	0	0	0
GEL-2124523-11	Breast	FALSE	254	0	0	0	2849	0	0	0	0	0	0	0	0	0	0	0	0	0	0	0	0	0	0	1557	0	0	0	0	0	0	0	0	0	0	0	0	0	0	0	0	0	0	0	0	0	0	0
GEL-2796939-11	Breast	FALSE	216	0	0	0	13834	0	0	0	0	0	9410	0	0	0	0	0	0	0	0	0	0	0	0	0	0	0	0	0	0	0	0	0	0	0	0	0	0	0	0	0	0	0	0	0	0	0	0
GEL-2740131-11	Breast	FALSE	801	0	0	0	4563	0	0	0	0	0	1906	0	0	0	0	0	0	0	0	0	0	0	0	0	0	0	0	0	0	0	0	0	0	0	0	0	0	0	0	0	0	0	0	0	0	0	0
GEL-2300058-11	Breast	FALSE	88	87	0	0	940	0	0	0	0	0	670	0	0	0	0	0	0	197	0	0	0	0	0	0	0	0	0	0	0	0	0	0	0	0	0	0	0	0	0	0	0	0	493	0	0	0	0
GEL-2939858-11	Breast	FALSE	599	4106	0	0	3075	0	0	0	0	0	0	0	0	0	0	0	0	1687	0	0	0	0	0	0	0	0	0	0	0	0	0	0	0	0	0	0	0	0	0	0	0	0	0	0	0	0	0
GEL-2760872-11	Breast	FALSE	279	143	0	0	1538	0	0	0	0	0	580	0	0	0	0	0	0	140	0	0	0	0	0	381	0	0	0	0	0	0	0	0	0	0	0	0	0	0	0	0	0	0	0	0	0	0	0
GEL-2050140-11	Breast	FALSE	768	1949	0	0	4672	0	0	0	0	0	0	0	0	0	0	0	0	695	0	0	0	0	0	0	0	0	0	0	0	0	0	0	0	0	0	0	0	0	0	0	0	0	0	0	0	0	0
GEL-2485646-11	Breast	FALSE	370	5261	0	0	1557	0	0	0	0	0	0	0	0	0	0	0	0	2987	0	0	0	0	0	0	0	0	0	0	0	0	0	0	0	0	0	0	0	0	0	0	0	0	0	0	0	0	0
GEL-2886310-11	Breast	FALSE	383	677	1114	0	1373	0	0	0	0	0	0	0	0	0	0	0	0	674	0	0	0	0	0	886	0	0	0	0	0	0	0	0	0	0	0	0	0	0	0	0	0	0	0	0	0	0	0
GEL-2853800-11	Breast	FALSE	503	0	0	0	8781	0	0	0	0	0	10493	0	0	0	0	0	0	0	0	0	0	1540	1616	0	0	0	0	0	0	0	0	0	0	0	0	0	0	0	0	0	0	0	6384	0	0	0	0
GEL-2567047-11	Breast	FALSE	490	175	6354	0	1769	0	0	0	0	0	0	0	0	0	0	0	0	434	0	0	0	0	0	0	0	0	0	0	0	0	0	0	0	0	0	0	0	0	0	0	0	0	0	0	0	0	0
GEL-2624852-11	Breast	FALSE	485	1442	3085	0	2643	0	0	0	0	0	0	0	0	0	0	0	0	1859	0	0	0	0	0	0	0	0	0	0	0	0	0	0	0	0	0	0	0	0	0	0	0	0	0	0	0	0	0
GEL-2733208-11	Breast	FALSE	563	0	0	0	1845	0	0	0	0	0	0	0	0	0	0	0	0	0	0	0	0	0	0	2039	0	0	0	0	0	0	0	0	0	0	0	0	0	0	0	0	0	0	0	0	0	0	0
GEL-2533435-11	Breast	FALSE	278	73	0	0	1032	0	0	0	0	0	286	0	0	0	0	0	0	0	0	0	0	0	0	0	0	0	0	0	0	0	0	0	0	0	0	0	0	0	0	0	0	0	0	0	0	0	0
GEL-2319071-11	Breast	FALSE	259	7451	0	0	4060	0	0	0	0	0	0	0	0	0	0	0	0	6780	0	0	0	0	0	0	0	0	0	0	0	0	0	0	0	0	0	0	0	0	0	0	0	0	0	0	0	0	0
GEL-2200313-11	Breast	FALSE	345	1242	0	0	2025	0	0	0	0	0	0	0	0	0	0	0	0	1280	0	0	0	0	0	0	0	0	0	0	0	0	0	0	0	0	0	0	0	0	0	0	0	0	0	0	0	0	0
GEL-2690564-11	Breast	FALSE	774	224	0	0	4057	0	0	0	0	0	1947	0	0	0	0	0	0	448	0	0	0	0	0	0	0	0	0	0	0	0	0	0	0	0	0	0	0	0	0	0	0	0	0	0	0	0	0
GEL-2483886-11	Breast	FALSE	295	215	0	0	1463	0	0	0	0	0	429	0	0	0	0	0	0	239	0	0	0	0	0	0	0	0	0	0	0	0	0	0	0	0	0	0	0	0	0	0	0	0	0	0	0	0	0
GEL-2706512-11	Breast	FALSE	246	73	0	0	934	0	0	0	0	0	0	0	0	0	0	0	0	0	0	0	0	0	0	223	0	0	0	0	0	0	0	0	0	0	0	0	0	0	0	0	0	0	0	0	0	0	0
GEL-2772314-11	Breast	FALSE	205	0	0	0	1654	0	0	0	0	0	0	0	0	0	0	0	0	0	0	0	0	0	0	407	0	0	0	0	0	0	0	0	0	0	0	0	0	0	0	0	0	0	0	0	0	0	0
GEL-2360385-11	Breast	FALSE	259	116	0	0	1560	0	0	0	0	0	497	0	0	0	0	0	0	163	0	0	0	0	140	0	0	0	0	0	0	0	0	0	0	0	0	0	0	0	0	0	0	0	0	0	0	0	0
GEL-2769794-11	Breast	FALSE	308	0	0	0	1967	0	0	0	0	0	721	0	0	0	0	0	0	0	0	0	0	0	0	0	0	0	0	0	0	0	0	0	0	0	0	0	0	0	0	0	0	0	0	0	0	0	0
GEL-2901840-11	Breast	FALSE	447	2098	0	0	1671	0	0	0	0	0	0	0	0	0	0	0	0	1007	0	0	0	0	0	0	0	0	0	0	0	0	0	0	0	0	0	0	0	0	0	0	0	0	0	0	0	0	0
GEL-2314389-11	Breast	FALSE	354	236	0	0	1771	0	0	0	0	0	0	0	0	0	0	0	0	317	0	0	0	0	0	476	0	0	0	0	0	0	0	0	0	0	0	0	0	0	0	0	0	0	0	0	0	0	0
GEL-2250831-11	Breast	FALSE	193	323	0	0	1462	0	0	0	0	0	0	0	0	0	0	0	0	62	0	0	0	0	0	0	0	0	0	0	0	0	0	0	0	0	0	0	0	0	0	0	0	0	0	0	0	0	0
GEL-2820541-11	Breast	FALSE	191	140	0	0	953	0	0	0	0	0	0	0	0	0	0	0	0	109	0	0	0	0	0	0	0	0	0	0	0	0	0	0	0	0	0	0	0	0	0	0	0	0	0	0	0	0	0
GEL-2826328-11	Breast	FALSE	154	254	0	0	1101	0	0	0	0	0	0	0	0	0	0	0	0	446	0	0	0	0	0	0	0	0	0	0	0	0	0	0	0	179	0	0	0	0	0	0	0	0	476	0	0	0	0
GEL-2301594-11	Breast	FALSE	271	206	0	0	1831	0	0	0	0	0	469	0	0	0	0	0	0	85	0	0	0	0	0	0	0	0	0	0	0	0	0	0	0	0	0	0	0	0	0	0	0	0	0	0	0	0	0
GEL-2804634-11	Breast	FALSE	157	0	0	0	1063	0	0	0	0	0	0	0	0	0	0	0	0	0	0	0	0	0	0	0	0	0	0	0	0	0	0	0	0	0	0	0	0	0	0	0	0	0	0	0	0	0	0
GEL-2453543-11	Breast	FALSE	298	6044	0	0	2771	0	0	0	0	0	0	0	0	0	0	0	0	6948	0	0	0	0	0	0	0	0	0	0	0	0	0	0	0	0	0	0	0	0	0	0	0	0	0	0	0	0	0
GEL-2901730-11	Breast	FALSE	250	91	0	0	1526	0	0	0	0	0	0	0	0	0	0	0	0	0	0	0	0	0	0	0	0	0	0	0	0	0	0	0	0	0	0	0	0	0	0	0	0	0	0	0	0	0	0
GEL-2187421-11	Breast	FALSE	225	0	0	0	974	0	0	0	0	0	0	0	0	0	0	0	0	0	0	0	0	0	0	250	0	0	0	0	0	0	0	0	0	0	0	0	0	0	0	0	0	0	0	0	0	0	0
GEL-2890759-11	Breast	FALSE	349	0	0	0	1213	0	0	0	0	0	0	0	0	0	0	0	0	0	0	0	0	0	0	0	0	0	0	0	0	0	0	0	0	0	0	0	0	0	0	0	0	0	0	0	0	0	0
GEL-2529503-11	Breast	FALSE	241	4389	0	0	1278	0	0	0	0	0	0	0	0	0	0	0	0	3505	0	0	0	0	0	0	0	0	0	0	0	0	0	0	0	0	0	0	0	0	0	0	0	0	0	0	0	0	0
GEL-2457072-11	Breast	FALSE	468	273	1973	0	2167	0	0	0	0	0	0	0	0	0	0	0	0	257	0	0	0	0	0	0	0	0	0	0	0	0	0	0	0	0	0	0	0	0	0	0	0	0	0	0	0	0	0
GEL-2857133-11	Breast	FALSE	388	1894	7194	0	1408	0	0	0	0	0	0	0	0	0	0	0	0	2669	0	0	0	0	0	0	0	0	0	0	0	0	0	0	0	0	0	0	0	0	0	0	0	0	0	0	0	0	0
GEL-2242022-11	Breast	FALSE	134	0	0	0	1309	0	0	0	0	0	0	0	0	0	0	0	0	0	0	0	0	0	0	0	0	0	0	0	0	0	0	0	0	0	0	0	0	0	0	0	0	0	0	0	0	0	0
GEL-2732119-11	Breast	FALSE	359	1139	8257	0	2307	0	0	0	0	0	0	0	0	0	0	0	0	1394	0	0	0	0	0	0	0	0	0	0	0	0	0	0	0	0	0	0	0	0	0	0	0	0	0	0	0	0	0
GEL-2341912-11	Breast	FALSE	159	453	0	0	3815	0	0	0	0	0	2568	0	0	0	0	0	0	904	0	0	0	0	0	0	0	0	0	0	0	0	0	0	0	0	0	0	0	0	0	0	0	0	2313	0	0	0	0
GEL-2276124-11	Breast	FALSE	291	110	0	0	1030	0	0	0	0	0	0	0	0	0	0	0	0	64	0	0	0	0	0	249	0	0	0	0	0	0	0	0	0	0	0	0	0	0	0	0	0	0	0	0	0	0	0
GEL-2257948-11	Breast	FALSE	296	0	4478	0	1567	0	0	0	0	0	0	0	0	0	0	0	0	0	0	0	0	0	0	0	0	0	0	0	0	0	0	0	0	0	0	0	0	0	0	0	0	0	0	0	0	0	0
GEL-2985885-11	Breast	FALSE	318	16857	0	0	1519	0	0	0	0	0	0	0	0	0	0	0	0	18152	0	0	0	0	0	0	0	0	0	0	0	0	0	0	0	0	0	0	0	0	0	0	0	0	0	0	0	0	0
GEL-2040366-11	Breast	FALSE	246	182	0	0	1590	0	0	0	0	0	436	0	0	0	0	0	0	129	0	0	0	0	0	0	0	0	0	0	0	0	0	0	0	0	0	0	0	0	0	0	0	0	0	0	0	0	0
GEL-2403601-11	Breast	FALSE	308	0	0	0	1423	0	0	0	0	0	0	0	0	0	0	0	0	0	0	0	0	0	0	0	0	0	0	0	0	0	0	0	0	0	0	0	0	0	0	0	0	0	0	0	0	0	0
GEL-2050638-11	Breast	FALSE	399	0	0	0	1788	0	0	0	0	0	0	0	0	0	0	0	0	0	0	0	0	0	0	322	0	0	0	0	0	0	0	0	0	0	0	0	0	0	0	0	0	0	0	0	0	0	0
GEL-2655345-11	Breast	FALSE	786	417	0	0	2371	0	0	0	0	0	0	0	0	0	0	0	0	400	0	0	0	0	0	3387	0	0	0	0	0	0	0	0	0	0	0	0	0	0	0	0	0	0	0	0	0	0	0
GEL-2172752-11	Breast	FALSE	381	238	0	0	3516	0	0	0	0	0	1916	0	0	0	0	0	0	520	0	0	0	0	0	0	0	0	0	0	0	0	0	0	0	0	0	0	0	0	0	0	0	0	2602	0	0	0	0
GEL-2904267-11	Breast	FALSE	488	401	2851	0	1396	0	0	0	0	0	1258	0	0	0	0	0	0	435	0	0	0	0	0	0	0	0	0	0	0	0	0	0	0	0	0	0	0	0	0	0	0	0	0	0	0	0	0
GEL-2013808-12	Breast	FALSE	463	0	0	0	2109	0	0	0	0	0	0	0	0	0	0	0	0	0	0	0	0	0	0	0	0	0	0	0	0	0	0	0	0	0	0	0	0	0	0	0	0	0	0	0	0	0	0
GEL-2604973-11	Breast	FALSE	424	0	0	0	1499	0	0	0	0	0	0	0	0	0	0	0	0	0	0	0	0	0	0	453	0	0	0	0	0	0	0	0	0	0	0	0	0	0	0	0	0	0	0	0	0	0	0
GEL-2193374-11	Breast	FALSE	201	1605	0	0	2203	0	0	0	0	0	0	0	0	0	0	0	0	459	0	0	0	0	0	0	0	0	0	0	0	0	0	0	0	0	0	0	0	0	0	0	0	0	0	0	0	0	0
GEL-2405613-11	Breast	FALSE	965	378	0	0	3944	0	0	0	0	0	2030	0	0	0	0	0	0	467	0	0	0	0	0	0	0	0	0	0	0	0	0	0	0	0	0	0	0	0	0	0	0	0	0	0	0	0	0
GEL-2525599-11	Breast	FALSE	355	196	0	0	1474	0	0	0	0	0	0	0	0	0	0	0	0	0	0	0	0	0	0	480	0	0	0	0	0	0	0	0	0	0	0	0	0	0	0	0	0	0	0	0	0	0	0
GEL-2723542-11	Breast	FALSE	166	0	0	0	852	0	0	0	0	0	0	0	0	0	0	0	0	0	0	0	0	0	0	216	0	0	0	0	0	0	0	0	0	0	0	0	0	0	0	0	0	0	0	0	0	0	0
GEL-2782403-11	Breast	FALSE	145	0	0	0	1240	0	0	0	0	0	263	0	0	0	0	0	0	0	0	0	0	0	0	0	0	0	0	0	0	0	0	0	0	0	0	0	0	0	0	0	0	0	0	0	0	0	0
GEL-2692882-11	Breast	FALSE	468	11053	0	0	2934	0	0	0	0	0	0	0	0	0	0	0	0	14677	0	0	0	0	0	0	0	0	0	0	0	0	0	0	0	0	0	0	0	0	0	0	0	0	0	0	0	0	0
GEL-2126450-11	Breast	FALSE	255	82	0	0	1310	0	0	0	0	0	0	0	0	0	0	0	0	0	0	0	0	0	0	0	0	0	0	0	0	0	0	0	0	0	0	0	0	0	0	0	0	0	0	0	0	0	0
GEL-2029919-11	Breast	FALSE	295	0	0	0	2818	0	0	0	0	0	0	0	0	0	0	0	0	0	0	0	0	0	0	0	0	0	0	0	0	0	0	0	0	0	0	0	0	0	0	0	0	0	0	0	0	0	0
GEL-2822889-11	Breast	FALSE	814	2155	0	0	6971	0	0	0	0	0	0	0	0	0	0	0	0	1958	0	0	0	2052	4606	0	0	0	0	0	0	0	0	0	0	0	0	0	0	0	0	0	0	0	0	0	0	0	0
GEL-2042367-11	Breast	FALSE	186	130	0	0	1469	0	0	0	0	0	0	0	0	0	0	0	0	0	0	0	0	0	0	0	0	0	0	0	0	0	0	0	0	0	0	0	0	0	0	0	0	0	0	0	0	0	0
GEL-2017120-11	Breast	FALSE	434	498	0	0	3275	0	0	0	0	0	970	0	0	0	0	0	0	658	0	0	0	0	0	0	0	0	0	0	0	0	0	0	0	0	0	0	0	0	0	0	0	0	0	0	0	0	0
GEL-2530219-11	Breast	FALSE	244	1619	0	0	2333	0	0	0	0	0	0	0	0	0	0	0	0	493	0	0	0	0	0	0	0	0	0	0	0	0	0	0	0	0	0	0	0	0	0	0	0	0	0	0	0	0	0
GEL-2769884-11	Breast	FALSE	1184	1185	2987	0	2895	0	0	0	0	0	0	0	0	0	0	0	0	604	0	0	0	0	0	3683	0	0	0	0	0	0	0	0	0	0	0	0	0	0	0	0	0	0	0	0	0	0	0
GEL-2961086-11	Breast	FALSE	439	0	0	0	2526	0	0	0	0	0	0	0	0	0	0	0	0	0	0	0	0	0	0	1421	0	0	0	0	0	0	0	0	0	0	0	0	0	0	0	0	0	0	0	0	0	0	0
GEL-2237470-11	Breast	FALSE	511	99	0	0	1197	0	0	0	0	0	0	0	0	0	0	0	0	0	0	0	0	0	0	0	0	0	0	0	0	0	0	0	0	0	0	0	0	0	0	0	0	0	0	0	0	0	0
GEL-2191304-11	Breast	FALSE	255	0	0	0	1756	0	0	0	0	0	429	0	0	0	0	0	0	0	0	0	0	0	0	0	0	0	0	0	0	0	0	0	0	0	0	0	0	0	0	0	0	0	0	0	0	0	0
GEL-2777942-11	Breast	FALSE	236	2102	0	0	1266	0	0	0	0	0	0	0	0	0	0	0	0	1078	0	0	0	0	0	0	0	0	0	0	0	0	0	0	0	0	0	0	0	0	0	0	0	0	0	0	0	0	0
GEL-2930675-11	Breast	FALSE	192	660	0	0	1448	0	0	0	0	0	0	0	0	0	0	0	0	762	0	0	0	0	0	0	0	0	0	0	0	0	0	0	0	0	0	0	0	0	0	0	0	0	0	0	0	0	0
GEL-2131362-11	Breast	FALSE	282	344	0	0	1659	0	0	0	0	0	0	0	0	0	0	0	0	98	0	0	0	0	0	0	0	0	0	0	0	0	0	0	0	0	0	0	0	0	0	0	0	0	0	0	0	0	0
GEL-2335548-11	Breast	FALSE	448	482	0	0	4721	0	0	0	0	0	0	0	0	0	0	0	0	2402	0	0	0	0	0	0	0	0	0	0	0	0	0	0	0	0	0	0	0	0	0	0	0	0	4319	0	0	0	0
GEL-2645464-11	Breast	FALSE	320	494	0	0	4971	0	0	0	0	0	0	0	0	0	0	0	0	567	0	0	0	0	0	2096	0	0	0	0	0	0	0	0	0	0	0	0	0	0	0	0	0	0	0	0	0	0	0
GEL-2548035-11	Breast	FALSE	303	0	784	0	1088	0	0	0	0	0	0	0	0	0	0	0	0	0	0	0	0	0	0	0	0	0	0	0	0	0	0	0	0	0	0	0	0	0	0	0	0	0	0	0	0	0	0
GEL-2900090-11	Breast	FALSE	315	0	0	0	1460	0	0	0	0	0	0	0	0	0	0	0	0	0	0	0	0	0	0	0	0	0	0	0	0	0	0	0	0	0	0	0	0	0	0	0	0	0	0	0	0	0	0
GEL-2994785-11	Breast	FALSE	351	0	0	0	2143	0	0	0	0	0	493	0	0	0	0	0	0	0	0	0	0	0	0	0	0	0	0	0	0	0	0	0	0	0	0	0	0	0	0	0	0	0	0	0	0	0	0
GEL-2425061-11	Breast	FALSE	438	436	5989	0	1773	0	0	0	0	0	0	0	0	0	0	0	0	595	0	0	0	0	0	0	0	0	0	0	0	0	0	0	0	0	0	0	0	0	0	0	0	0	0	0	0	0	0
GEL-2133556-11	Breast	FALSE	623	529	0	0	3692	0	0	0	0	0	0	0	0	0	0	0	0	336	0	0	0	0	0	0	0	0	0	0	0	0	0	0	0	0	0	0	0	0	0	0	0	0	0	0	0	0	0
GEL-2834018-11	Breast	FALSE	166	348	0	0	1003	0	0	0	0	0	0	0	0	0	0	0	0	103	0	0	0	0	0	0	0	0	0	0	0	0	0	0	0	0	0	0	0	0	0	0	0	0	0	0	0	0	0
GEL-2517149-11	Breast	FALSE	507	0	0	0	3371	0	0	0	0	0	0	0	0	0	0	0	0	0	0	0	0	0	0	653	0	0	0	0	0	0	0	0	0	0	0	0	0	0	0	0	0	0	0	0	0	0	0
GEL-2363705-11	Breast	FALSE	390	1143	5043	0	1228	0	0	0	0	0	0	0	0	0	0	0	0	2161	0	0	0	0	0	0	0	0	0	0	0	0	0	0	0	0	0	0	0	0	0	0	0	0	0	0	0	0	0
GEL-2026457-11	Breast	FALSE	209	901	0	0	1436	0	0	0	0	0	0	0	0	0	0	0	0	598	0	0	0	0	0	0	0	0	0	0	0	0	0	0	0	0	0	0	0	0	0	0	0	0	0	0	0	0	0
GEL-2796461-11	Breast	FALSE	125	75	0	0	749	0	0	0	0	0	195	0	0	0	0	0	0	41	0	0	0	0	0	0	0	0	0	0	0	0	0	0	0	0	0	0	0	0	0	0	0	0	0	0	0	0	0
GEL-2665064-11	Breast	FALSE	192	418	0	0	1021	0	0	0	0	0	0	0	0	0	0	0	0	189	0	0	0	0	0	0	0	0	0	0	0	0	0	0	0	0	0	0	0	0	0	0	0	0	0	0	0	0	0
GEL-2772137-11	Breast	FALSE	396	176	0	0	1817	0	0	0	0	0	0	0	0	0	0	0	0	112	0	0	0	0	0	671	0	0	0	0	0	0	0	0	0	0	0	0	0	0	0	0	0	0	0	0	0	0	0
GEL-2509279-11	Breast	FALSE	223	220	0	0	1184	0	0	0	0	0	497	0	0	0	0	0	0	152	0	0	0	0	0	0	0	0	0	0	0	0	0	0	0	0	0	0	0	0	0	0	0	0	0	0	0	0	0
GEL-2026388-11	Breast	FALSE	156	121	0	0	784	0	0	0	0	0	0	0	0	0	0	0	0	86	0	0	0	0	0	0	0	0	0	0	0	0	0	0	0	0	0	0	0	0	0	0	0	0	0	0	0	0	0
GEL-2385770-11	Breast	FALSE	170	0	0	0	1069	0	0	0	0	0	258	0	0	0	0	0	0	0	0	0	0	0	0	0	0	0	0	0	0	0	0	0	0	0	0	0	0	0	0	0	0	0	0	0	0	0	0
GEL-2993059-11	Breast	FALSE	247	253	0	0	1423	0	0	0	0	0	463	0	0	0	0	0	0	95	0	0	0	0	0	0	0	0	0	0	0	0	0	0	0	0	0	0	0	0	0	0	0	0	0	0	0	0	0
GEL-2485982-11	Breast	FALSE	271	80	0	0	1440	0	0	0	0	0	320	0	0	0	0	0	0	0	0	0	0	0	0	0	0	0	0	0	0	0	0	0	0	0	0	0	0	0	0	0	0	0	0	0	0	0	0
GEL-2490250-11	Breast	FALSE	357	0	0	0	2230	0	0	0	0	0	0	0	0	0	0	0	0	0	0	0	0	0	0	0	0	0	0	0	0	0	0	0	0	0	0	0	0	0	0	0	0	0	0	0	0	0	0
GEL-2737769-11	Breast	FALSE	376	118	0	0	1434	0	0	0	0	0	0	0	0	0	0	0	0	0	0	0	0	0	0	453	0	0	0	0	0	0	0	0	0	0	0	0	0	0	0	0	0	0	0	0	0	0	0
GEL-2215049-11	Breast	FALSE	228	407	1383	0	1432	0	0	0	0	0	0	0	0	0	0	0	0	441	0	0	0	0	0	487	0	0	0	0	0	0	0	0	0	0	0	0	0	0	0	0	0	0	0	0	0	0	0
GEL-2801907-11	Breast	FALSE	514	1059	0	0	1751	0	0	0	0	0	0	0	0	0	0	0	0	544	0	0	0	0	0	0	0	0	0	0	0	0	0	0	0	0	0	0	0	0	0	0	0	0	0	0	0	0	0
GEL-2147329-11	Breast	FALSE	411	216	0	0	2088	0	0	0	0	0	800	0	0	0	0	0	0	190	0	0	0	0	0	0	0	0	0	0	0	0	0	0	0	0	0	0	0	0	0	0	0	0	0	0	0	0	0
GEL-2239481-11	Breast	FALSE	409	0	0	0	1510	0	0	0	0	0	0	0	0	0	0	0	0	0	0	0	0	0	0	0	0	0	0	0	0	0	0	0	0	0	0	0	0	0	0	0	0	0	0	0	0	0	0
GEL-2252618-11	Breast	FALSE	293	826	0	0	1714	0	0	0	0	0	842	0	0	0	0	0	0	544	0	0	0	0	0	0	0	0	0	0	0	0	0	0	0	0	0	0	0	0	0	0	0	0	0	0	0	0	0
GEL-2775413-11	Breast	FALSE	188	0	0	0	1709	0	0	0	0	0	0	0	0	0	0	0	0	0	0	0	0	0	0	0	0	0	0	0	0	0	0	0	0	0	0	0	0	0	0	0	0	0	0	0	0	0	0
GEL-2845434-11	Breast	FALSE	435	203	0	0	2119	0	0	0	0	0	0	0	0	0	0	0	0	187	0	0	0	0	0	0	0	0	0	0	0	0	0	0	0	0	0	0	0	0	0	0	0	0	0	0	0	0	0
GEL-2700614-11	Breast	FALSE	374	0	0	0	2643	0	0	0	0	0	0	0	0	0	0	0	0	0	0	0	0	0	0	627	0	0	0	0	0	0	0	0	0	0	0	0	0	0	0	0	0	0	0	0	0	0	0
GEL-2671097-11	Breast	FALSE	1107	0	0	0	4191	0	0	0	0	0	0	0	0	0	0	0	0	0	0	0	0	0	0	0	0	0	0	0	0	0	13196	0	0	0	0	0	0	0	0	0	0	0	0	0	5932	0	0
GEL-2622244-11	Breast	FALSE	326	0	0	0	1604	0	0	0	0	0	0	0	0	0	0	0	0	0	0	0	0	0	0	366	0	0	0	0	0	0	0	0	0	0	0	0	0	0	0	0	0	0	0	0	0	0	0
GEL-2768545-11	Breast	FALSE	233	0	0	0	1089	0	0	0	0	0	0	0	0	0	0	0	0	0	0	0	0	0	0	0	0	0	0	0	0	0	0	0	0	0	0	0	0	0	0	0	0	0	0	0	0	0	0
GEL-2221658-11	Breast	FALSE	479	1283	4212	0	2857	0	0	0	0	0	0	0	0	0	0	0	0	1572	0	0	0	0	2453	0	0	0	0	0	0	0	0	0	0	0	0	0	0	0	0	0	0	0	0	0	0	0	0
GEL-2394983-11	Breast	FALSE	263	0	0	0	2130	0	0	0	0	0	0	0	0	0	0	0	0	0	0	0	0	0	0	0	0	0	0	0	0	0	0	0	0	0	0	0	0	0	0	0	0	0	0	0	0	0	0
GEL-2813281-11	Breast	FALSE	128	0	0	0	1001	0	0	0	0	0	249	0	0	0	0	0	0	0	0	0	0	0	0	0	0	0	0	0	0	0	0	0	0	0	0	0	0	0	0	0	0	0	0	0	0	0	0
GEL-2091877-11	Breast	FALSE	228	532	3127	0	1980	0	0	0	0	0	1325	0	0	0	0	0	0	708	0	0	0	0	0	0	0	0	0	0	0	0	0	0	0	0	0	0	0	0	0	0	0	0	0	0	0	0	0
GEL-2337327-11	Breast	FALSE	246	124	2607	0	1869	0	0	0	0	0	1510	0	0	0	0	0	0	287	0	0	0	0	0	0	0	0	0	0	0	0	0	0	0	0	0	0	0	0	0	0	0	0	0	0	0	0	0
GEL-2403687-11	Breast	FALSE	258	285	0	0	1420	0	0	0	0	0	0	0	0	0	0	0	0	92	0	0	0	0	0	0	0	0	0	0	0	0	0	0	0	0	0	0	0	0	0	0	0	0	0	0	0	0	0
GEL-2717076-11	Breast	FALSE	267	0	0	0	1454	0	0	0	0	0	0	0	0	0	0	0	0	0	0	0	0	0	0	0	0	0	0	0	0	0	0	0	0	0	0	0	0	0	0	0	0	0	0	0	0	0	0
GEL-2315022-11	Breast	FALSE	929	963	0	0	4367	0	0	0	0	0	0	0	0	0	0	0	0	1059	0	0	0	0	0	1316	0	0	0	0	0	0	0	0	0	0	0	0	0	0	0	0	0	0	0	0	0	0	0
GEL-2043186-11	Breast	FALSE	231	0	0	0	716	0	0	0	0	0	360	0	0	0	0	0	0	0	0	0	0	0	0	0	0	0	0	0	0	0	0	0	0	159	0	0	0	0	0	0	0	0	0	0	0	0	0
GEL-2743494-11	Breast	FALSE	201	206	2926	0	1813	0	0	0	0	0	1584	0	0	0	0	0	0	527	0	0	0	0	0	0	0	0	0	0	0	0	0	0	0	0	0	0	0	0	0	0	0	0	0	0	0	0	0
GEL-2910901-11	Breast	FALSE	447	414	0	0	2064	0	0	0	0	0	0	0	0	0	0	0	0	102	0	0	0	0	0	444	0	0	0	0	0	0	0	0	0	0	0	0	0	0	0	0	0	0	0	0	0	0	0
GEL-2809271-11	Breast	FALSE	238	0	0	0	947	0	0	0	0	0	0	0	0	0	0	0	0	0	0	0	0	0	0	184	0	0	0	0	0	0	0	0	0	0	0	0	0	0	0	0	0	0	0	0	0	0	0
GEL-2960039-11	Breast	FALSE	238	86	0	0	1360	0	0	0	0	0	514	0	0	0	0	0	0	53	0	0	0	0	0	0	0	0	0	0	0	0	0	0	0	0	0	0	0	0	0	0	0	0	0	0	0	0	0
GEL-2948278-11	Breast	FALSE	536	3904	0	0	4592	0	0	0	0	0	0	0	0	0	0	0	0	2277	0	0	0	0	0	0	0	0	0	0	0	0	0	0	0	0	0	0	0	0	0	0	0	0	0	0	0	0	0
GEL-2327011-11	Breast	FALSE	389	887	0	0	1523	0	0	0	0	0	0	0	0	0	0	0	0	1154	0	0	0	0	0	0	0	0	0	0	0	0	0	0	0	0	0	0	0	0	0	0	0	0	0	0	0	0	0
GEL-2863929-11	Breast	FALSE	281	2750	0	0	1485	0	0	0	0	0	0	0	0	0	0	0	0	3495	0	0	0	0	0	0	0	0	0	0	0	0	0	0	0	0	0	0	0	0	0	0	0	0	0	0	0	0	0
GEL-2410273-11	Breast	FALSE	220	104	0	0	1569	0	0	0	0	0	0	0	0	0	0	0	0	53	0	0	0	0	0	346	0	0	0	0	0	0	0	0	0	0	0	0	0	0	0	0	0	0	0	0	0	0	0
GEL-2696330-11	Breast	FALSE	627	0	0	0	2378	0	0	0	0	0	0	0	0	0	0	0	0	0	0	0	0	0	0	1018	0	0	0	0	0	0	0	0	0	0	0	0	0	0	0	0	0	0	0	0	0	0	0
GEL-2657332-11	Breast	FALSE	294	560	0	0	1578	0	0	0	0	0	0	0	0	0	0	0	0	113	0	0	0	0	0	0	0	0	0	0	0	0	0	0	0	0	0	0	0	0	0	0	0	0	0	0	0	0	0
GEL-2579313-11	Breast	FALSE	452	476	0	0	1800	0	0	0	0	0	0	0	0	0	0	0	0	135	0	0	0	0	0	0	0	0	0	0	0	0	0	0	0	0	0	0	0	0	0	0	0	0	0	0	0	0	0
GEL-2558331-11	Breast	FALSE	523	6786	0	0	2257	0	0	0	0	0	0	0	0	0	0	0	0	12307	0	0	0	0	0	0	0	0	0	0	0	0	0	0	0	0	0	0	0	0	0	0	0	0	0	0	0	0	0
GEL-2853009-11	Breast	FALSE	260	2415	0	0	8755	0	0	0	0	0	5857	0	0	0	0	0	0	4435	0	0	0	0	0	0	0	0	0	0	0	0	0	0	0	0	0	0	0	0	0	0	0	0	0	0	0	0	0
GEL-2002607-11	Breast	FALSE	451	186	0	0	1862	0	0	0	0	0	0	0	0	0	0	0	0	131	0	0	0	0	0	0	0	0	0	0	0	0	0	0	0	0	0	0	0	0	0	0	0	0	0	0	0	0	0
GEL-2905033-11	Breast	FALSE	309	323	2861	0	1949	0	0	0	0	0	1579	0	0	0	0	0	0	695	0	0	0	0	0	0	0	0	0	0	0	0	0	0	0	0	0	0	0	0	0	0	0	0	0	0	0	0	0
GEL-2148466-11	Breast	FALSE	388	0	0	0	1284	0	0	0	0	0	0	0	0	0	0	0	0	0	0	0	0	0	0	0	0	0	0	0	0	0	0	0	0	0	0	0	0	0	0	0	0	0	0	0	0	0	0
GEL-2440420-11	Breast	FALSE	228	139	0	0	1077	0	0	0	0	0	0	0	0	0	0	0	0	188	0	0	0	0	0	0	0	0	0	0	0	0	0	0	0	0	0	0	0	0	0	0	0	0	0	0	0	0	0
GEL-2533159-11	Breast	FALSE	327	200	0	0	1765	0	0	0	0	0	0	0	0	0	0	0	0	66	0	0	0	0	0	0	0	0	0	0	0	0	0	0	0	0	0	0	0	0	0	0	0	0	0	0	0	0	0
GEL-2955212-11	Breast	FALSE	204	119	0	0	996	0	0	0	0	0	0	0	0	0	0	0	0	0	0	0	0	0	0	0	0	0	0	0	0	0	0	0	0	0	0	0	0	0	0	0	0	0	0	0	0	0	0
GEL-2726600-11	Breast	FALSE	253	0	0	0	1185	0	0	0	0	0	0	0	0	0	0	0	0	0	0	0	0	0	0	366	0	0	0	0	0	0	0	0	0	0	0	0	0	0	0	0	0	0	0	0	0	0	0
GEL-2390835-11	Breast	FALSE	22	0	208	0	48	0	0	0	0	0	0	0	0	0	0	0	0	0	0	0	0	0	0	0	0	0	0	0	0	0	0	0	0	0	0	0	0	0	0	0	0	0	0	0	0	0	0
GEL-2523768-11	Breast	FALSE	144	718	0	0	2805	0	0	0	0	0	2262	0	0	0	0	0	0	1062	0	0	0	0	0	0	0	0	0	0	0	0	0	0	0	0	0	0	0	0	0	0	0	0	0	0	0	0	0
GEL-2677450-11	Breast	FALSE	298	0	0	0	2030	0	0	0	0	0	0	0	0	0	0	0	0	0	0	0	0	0	0	0	0	0	0	0	0	0	0	0	0	0	0	0	0	0	0	0	0	0	0	0	0	0	0
GEL-2490232-11	Breast	FALSE	328	383	0	0	2601	0	0	0	0	0	829	0	0	0	0	0	0	291	0	0	0	0	0	0	0	0	0	0	0	0	0	0	0	0	0	0	0	0	0	0	0	0	0	0	0	0	0
GEL-2459593-11	Breast	FALSE	279	150	0	0	1405	0	0	0	0	0	0	0	0	0	0	0	0	0	0	0	0	0	0	0	0	0	0	0	0	0	0	0	0	0	0	0	0	0	0	0	0	0	0	0	0	0	0
GEL-2547090-11	Breast	FALSE	587	208	0	0	1643	0	0	0	0	0	594	0	0	0	0	0	0	153	0	0	0	0	0	0	0	0	0	0	0	0	0	0	0	0	0	0	0	0	0	0	0	0	0	0	0	0	0
GEL-2706079-11	Breast	FALSE	250	0	0	0	1590	0	0	0	0	0	0	0	0	0	0	0	0	0	0	0	0	0	0	0	0	0	0	0	0	0	0	0	0	0	0	0	0	0	0	0	0	0	0	0	0	0	0
GEL-2281309-11	Breast	FALSE	243	1511	0	0	1484	0	0	0	0	0	0	0	0	0	0	0	0	744	0	0	0	0	0	0	0	0	0	0	0	0	0	0	0	0	0	0	0	0	0	0	0	0	0	0	0	0	0
GEL-2860819-11	Breast	FALSE	456	583	0	0	2107	0	0	0	0	0	0	0	0	0	0	0	0	540	0	0	0	0	0	0	0	0	0	0	0	0	0	0	0	0	0	0	0	0	0	0	0	0	0	0	0	0	0
GEL-2079580-11	Breast	FALSE	704	360	0	0	1966	0	0	0	0	0	0	0	0	0	0	0	0	239	0	0	0	0	0	691	0	0	0	0	0	0	0	0	0	0	0	0	0	0	0	0	0	0	0	0	0	0	0
GEL-2204610-11	Breast	FALSE	238	175	673	0	733	0	0	0	0	0	0	0	0	0	0	0	0	55	0	0	0	0	0	494	0	0	0	0	0	0	0	0	0	217	0	0	0	0	0	0	0	0	0	0	0	0	0
GEL-2561995-11	Breast	FALSE	181	68	0	0	606	0	0	0	0	0	0	0	0	0	0	0	0	0	0	0	0	0	0	206	0	0	0	0	0	0	0	0	0	0	0	0	0	0	0	0	0	0	0	0	0	0	0
GEL-2864249-11	Breast	FALSE	361	440	0	0	1849	0	0	0	0	0	0	0	0	0	0	0	0	213	0	0	0	0	0	0	0	0	0	0	0	0	0	0	0	0	0	0	0	0	0	0	0	0	0	0	0	0	0
GEL-2376250-11	Breast	FALSE	460	383	0	0	2753	0	0	0	0	0	0	0	0	0	0	0	0	359	0	0	0	0	0	0	0	0	0	0	0	0	0	0	0	0	0	0	0	0	0	0	0	0	0	0	0	0	0
GEL-2625236-11	Breast	FALSE	204	863	0	0	2694	0	0	0	0	0	0	0	0	0	0	0	0	561	0	0	0	0	0	0	0	0	0	0	0	0	0	0	0	0	0	0	0	0	0	0	0	0	0	0	0	0	0
GEL-2885071-11	Breast	FALSE	554	228	0	0	2680	0	0	0	0	0	0	0	0	0	0	0	0	0	0	0	0	0	0	634	0	0	0	0	0	0	0	0	0	0	0	0	0	0	0	0	0	0	0	0	0	0	0
GEL-2979434-11	Breast	FALSE	401	0	0	0	1484	0	0	0	0	0	0	0	0	0	0	0	0	0	0	0	0	0	0	512	0	0	0	0	0	0	0	0	0	0	0	0	0	0	0	0	0	0	0	0	0	0	0
GEL-2441922-11	Breast	FALSE	331	0	0	0	2227	0	0	0	0	0	0	0	0	0	0	0	0	0	0	0	0	0	0	356	0	0	0	0	0	0	0	0	0	0	0	0	0	0	0	0	0	0	0	0	0	0	0
GEL-2113757-11	Breast	FALSE	213	170	0	0	1965	0	0	0	0	0	0	0	0	0	0	0	0	92	0	0	0	0	0	840	0	0	0	0	0	0	0	0	0	0	0	0	0	0	0	0	0	0	0	0	0	0	0
GEL-2740330-11	Breast	FALSE	414	0	0	0	2771	0	0	0	0	0	0	0	0	0	0	0	0	0	0	0	0	0	0	3654	0	0	0	0	0	0	0	0	0	0	0	0	0	0	0	0	0	0	0	0	0	0	0
GEL-2400974-11	Breast	FALSE	304	318	0	0	1609	0	0	0	0	0	0	0	0	0	0	0	0	0	0	0	0	0	0	0	0	0	0	0	0	0	0	0	0	0	0	0	0	0	0	0	0	0	0	0	0	0	0
GEL-2529241-11	Breast	FALSE	138	174	0	0	787	0	0	0	0	0	0	0	0	0	0	0	0	46	0	0	0	0	0	244	0	0	0	0	0	0	0	0	0	0	0	0	0	0	0	0	0	0	0	0	0	0	0
GEL-2469665-11	Breast	FALSE	439	415	0	0	3869	0	0	0	0	0	1554	0	0	0	0	0	0	605	0	0	0	0	0	0	0	0	0	0	0	0	0	0	0	0	0	0	0	0	0	0	0	0	0	0	0	0	0
GEL-2298814-11	Breast	FALSE	350	201	0	0	1426	0	0	0	0	0	0	0	0	0	0	0	0	0	0	0	0	0	0	364	0	0	0	0	0	0	0	0	0	0	0	0	0	0	0	0	0	0	0	0	0	0	0
GEL-2034531-11	Breast	FALSE	309	0	0	0	1197	0	0	0	0	0	0	0	0	0	0	0	0	0	0	0	0	0	0	356	0	0	0	0	0	0	0	0	0	0	0	0	0	0	0	0	0	0	0	0	0	0	0
GEL-2504451-11	Breast	FALSE	307	0	0	0	1552	0	0	0	0	0	0	0	0	0	0	0	0	0	0	0	0	0	0	0	0	0	0	0	0	0	0	0	0	0	0	0	0	0	0	0	0	0	0	0	0	0	0
GEL-2298625-11	Breast	FALSE	450	298	0	0	2007	0	0	0	0	0	0	0	0	0	0	0	0	0	0	0	0	0	0	661	0	0	0	0	0	0	0	0	0	0	0	0	0	0	0	0	0	0	0	0	0	0	0
GEL-2696670-11	Breast	FALSE	274	0	0	0	1307	0	0	0	0	0	0	0	0	0	0	0	0	0	0	0	0	0	0	0	0	0	0	0	0	0	0	0	0	0	0	0	0	0	0	0	0	0	0	0	311	0	0
GEL-2247110-11	Breast	FALSE	744	496	1649	0	2382	0	0	0	0	0	0	0	0	0	0	0	0	341	0	0	0	0	0	1217	0	0	0	0	0	0	0	0	0	0	0	0	0	0	0	0	0	0	0	0	0	0	0
GEL-2545888-11	Breast	FALSE	286	887	8433	0	2210	0	0	0	0	0	0	0	0	0	0	0	0	3124	0	0	0	0	0	0	0	0	0	0	0	0	0	0	0	0	0	0	0	0	0	0	0	0	0	0	0	0	0
GEL-2659277-11	Breast	FALSE	497	306	9401	0	2439	0	0	0	0	0	0	0	0	0	0	0	0	565	0	0	0	0	0	0	0	0	0	0	0	0	0	0	0	0	0	0	0	0	0	0	0	0	0	0	0	0	0
GEL-2534324-11	Breast	FALSE	227	0	0	0	2329	0	0	0	0	0	0	0	0	0	0	0	0	0	0	0	0	0	0	834	0	0	0	0	0	0	0	0	0	0	0	0	0	0	0	0	0	0	0	0	0	0	0
GEL-2701626-11	Breast	FALSE	460	2110	0	0	2131	0	0	0	0	0	0	0	0	0	0	0	0	1372	0	0	0	0	0	0	0	0	0	0	0	0	0	0	0	0	0	0	0	0	0	0	0	0	0	0	0	0	0
GEL-2930918-11	Breast	FALSE	481	0	0	0	1659	0	0	0	0	0	0	0	0	0	0	0	0	0	0	0	0	0	0	0	0	0	0	0	0	0	0	0	0	0	0	0	0	0	0	0	0	0	0	0	0	0	0
GEL-2550396-11	Breast	FALSE	265	1115	5170	0	1298	0	0	0	0	0	0	0	0	0	0	0	0	1038	0	0	0	0	0	0	0	0	0	0	0	0	0	0	0	0	0	0	0	0	0	0	0	0	0	0	0	0	0
GEL-2748035-11	Breast	FALSE	107	57	0	0	898	0	0	0	0	0	0	0	0	0	0	0	0	40	0	0	0	0	0	229	0	0	0	0	0	0	0	0	0	0	0	0	0	0	0	0	0	0	0	0	0	0	0
GEL-2532068-11	Breast	FALSE	926	200	0	0	2144	0	0	0	0	0	0	0	0	0	0	0	0	0	0	0	0	0	0	750	0	0	0	0	0	0	0	0	0	0	0	0	0	0	0	0	0	0	0	0	0	0	0
GEL-2286179-11	Breast	FALSE	174	1962	0	0	1803	0	0	0	0	0	0	0	0	0	0	0	0	1500	0	0	0	0	0	0	0	0	0	0	0	0	0	0	0	0	0	0	0	0	0	0	0	0	0	0	0	0	0
GEL-2748092-11	Breast	FALSE	174	0	0	0	725	0	0	0	0	0	276	0	0	0	0	0	0	0	0	0	0	0	0	0	0	0	0	0	0	0	0	0	0	0	0	0	0	0	0	0	0	0	0	0	0	0	0
GEL-2057338-11	Breast	FALSE	301	258	0	0	1429	0	0	0	0	0	0	0	0	0	0	0	0	161	0	0	0	0	0	0	0	0	0	0	0	0	0	0	0	0	0	0	0	0	0	0	0	0	0	0	0	0	0
GEL-2919817-11	Breast	FALSE	244	384	0	0	1740	0	0	0	0	0	0	0	0	0	0	0	0	300	0	0	0	0	0	0	0	0	0	0	0	0	0	0	0	0	0	0	0	0	0	0	0	0	0	0	0	0	0
GEL-2951001-11	Breast	FALSE	323	0	0	0	1550	0	0	0	0	0	0	0	0	0	0	0	0	0	0	0	0	0	0	369	0	0	0	0	0	0	0	0	0	0	0	0	0	0	0	0	0	0	0	0	0	0	0
GEL-2933453-11	Breast	FALSE	491	0	0	0	1426	0	0	0	0	0	0	0	0	0	0	0	0	0	0	0	0	0	0	336	0	0	0	0	0	0	0	0	0	0	0	0	0	0	0	0	0	0	0	0	0	0	0
GEL-2816462-11	Breast	FALSE	628	1934	0	0	4241	0	0	0	0	0	0	0	0	0	0	0	0	2808	0	0	0	0	554	0	0	0	0	0	0	0	0	0	0	0	0	0	0	0	0	0	0	0	0	0	0	0	0
GEL-2214965-11	Breast	FALSE	254	0	0	0	2915	0	0	0	0	0	1680	0	0	0	0	0	0	0	0	0	0	0	0	0	0	0	0	0	0	0	0	0	0	0	0	0	0	0	0	0	0	0	2656	0	0	0	0
GEL-2165904-11	Breast	FALSE	150	63	0	0	988	0	0	0	0	0	229	0	0	0	0	0	0	49	0	0	0	0	0	0	0	0	0	0	0	0	0	0	0	0	0	0	0	0	0	0	0	0	0	0	0	0	0
GEL-2944328-11	Breast	FALSE	240	112	0	0	1338	0	0	0	0	0	0	0	0	0	0	0	0	81	0	0	0	0	0	317	0	0	0	0	0	0	0	0	0	0	0	0	0	0	0	0	0	0	0	0	0	0	0
GEL-2387213-11	Breast	FALSE	141	0	0	0	868	0	0	0	0	0	0	0	0	0	0	0	0	0	0	0	0	0	0	0	0	0	0	0	0	0	0	0	0	0	0	0	0	0	0	0	0	0	0	0	0	0	0
GEL-2906769-11	Breast	FALSE	322	144	0	0	2199	0	0	0	0	0	0	0	0	0	0	0	0	209	0	0	0	0	0	644	0	0	0	0	0	0	0	0	0	0	0	0	0	0	0	0	0	0	0	0	620	0	0
GEL-2853612-11	Breast	FALSE	325	0	0	0	1402	0	0	0	0	0	0	0	0	0	0	0	0	0	0	0	0	0	0	258	0	0	0	0	0	0	0	0	0	0	0	0	0	0	0	0	0	0	0	0	0	0	0
GEL-2287908-11	Breast	FALSE	266	0	0	0	1355	0	0	0	0	0	0	0	0	0	0	0	0	0	0	0	0	0	0	417	0	0	0	0	0	0	0	0	0	0	0	0	0	0	0	0	0	0	0	0	0	0	0
GEL-2359202-11	Breast	FALSE	239	505	0	0	1398	0	0	0	0	0	0	0	0	0	0	0	0	150	0	0	0	0	0	0	0	0	0	0	0	0	0	0	0	0	0	0	0	0	0	0	0	0	0	0	0	0	0
GEL-2189308-11	Breast	FALSE	270	0	0	0	2297	0	0	0	0	0	0	0	0	0	0	0	0	0	0	0	0	0	0	0	0	0	0	0	0	0	0	0	0	0	0	0	0	0	0	0	0	0	0	0	0	0	0
GEL-2748380-11	Breast	FALSE	1011	2677	3330	0	2159	0	0	0	0	0	0	0	0	0	0	0	0	2620	0	0	0	0	0	0	0	0	0	0	0	0	0	0	0	0	0	0	0	0	0	0	0	0	0	0	0	0	0
GEL-2293428-11	Breast	FALSE	240	859	0	0	1770	0	0	0	0	0	0	0	0	0	0	0	0	0	0	0	0	0	0	0	0	0	0	0	0	0	0	0	0	0	0	0	0	0	0	0	0	0	0	0	0	0	0
GEL-2218013-11	Breast	FALSE	349	1101	6331	0	1569	0	0	0	0	0	0	0	0	0	0	0	0	2046	0	0	0	0	0	0	0	0	0	0	0	0	0	0	0	0	0	0	0	0	0	0	0	0	0	0	0	0	0
GEL-2556407-11	Breast	FALSE	313	197	0	0	1433	0	0	0	0	0	0	0	0	0	0	0	0	128	0	0	0	0	0	352	0	0	0	0	0	0	0	0	0	0	0	0	0	0	0	0	0	0	0	0	0	0	0
GEL-2082307-11	Breast	FALSE	413	844	0	0	3386	0	0	0	0	0	0	0	0	0	0	0	0	1133	0	0	0	0	0	0	0	0	0	0	0	0	0	0	0	0	0	0	0	0	0	0	0	0	0	0	0	0	0
GEL-2871434-11	Breast	FALSE	383	921	0	0	1410	0	0	0	0	0	0	0	0	0	0	0	0	577	0	0	0	0	0	0	0	0	0	0	0	0	0	0	0	0	0	0	0	0	0	0	0	0	0	0	0	0	0
GEL-2224003-11	Breast	FALSE	271	260	0	0	2212	0	0	0	0	0	0	0	0	0	0	0	0	0	0	0	0	0	0	543	0	0	0	0	0	0	0	0	0	0	0	0	0	0	0	0	0	0	0	0	0	0	0
GEL-2679902-11	Breast	FALSE	310	164	2618	0	1071	0	0	0	0	0	0	0	0	0	0	0	0	179	0	0	0	0	0	0	0	0	0	0	0	0	0	0	0	0	0	0	0	0	0	0	0	0	0	0	0	0	0
GEL-2266725-11	Breast	FALSE	367	567	8143	0	3678	0	0	0	0	0	2649	0	0	0	0	0	0	1121	0	0	0	0	0	0	0	0	0	0	0	0	0	0	0	0	0	0	0	0	0	0	0	0	0	0	0	0	0
GEL-2679781-11	Breast	FALSE	502	2733	0	0	2106	0	0	0	0	0	0	0	0	0	0	0	0	2787	0	0	0	0	0	0	0	0	0	0	0	0	0	0	0	0	0	0	0	0	0	0	0	0	0	0	0	0	0
GEL-2831907-11	Breast	FALSE	755	198	0	0	3595	0	0	0	0	0	1012	0	0	0	0	0	0	413	0	0	0	0	0	0	0	0	0	0	0	0	0	0	0	0	0	0	0	0	0	0	0	0	0	0	0	0	0
GEL-2931847-11	Breast	FALSE	419	0	0	0	1922	0	0	0	0	0	0	0	0	0	0	0	0	0	0	0	0	0	0	0	0	0	0	0	0	0	0	0	0	0	0	0	0	0	0	0	0	0	0	0	0	0	0
GEL-2070922-11	Breast	FALSE	173	14501	0	0	1128	0	0	0	0	0	0	0	0	0	0	0	0	14384	0	0	0	0	0	0	0	0	0	0	0	0	0	0	0	0	0	0	0	0	0	0	0	0	0	0	0	0	0
GEL-2985058-11	Breast	FALSE	226	613	0	0	3406	0	0	0	0	0	0	0	0	0	0	0	0	695	0	0	0	0	0	941	0	0	0	0	0	0	0	0	0	0	0	0	0	0	0	0	0	0	0	0	0	0	0
GEL-2613360-11	Breast	FALSE	721	1161	7350	0	3368	0	0	0	0	0	0	0	0	0	0	0	0	1759	0	0	0	0	0	0	0	0	0	0	0	0	0	0	0	0	0	0	0	0	0	0	0	0	0	0	0	0	0
GEL-2565852-11	Breast	FALSE	709	254	6619	0	2843	0	0	0	0	0	2243	0	0	0	0	0	0	542	0	0	0	0	0	0	0	0	0	0	0	0	0	0	0	0	0	0	0	0	0	0	0	0	0	0	0	0	0
GEL-2938383-11	Breast	FALSE	725	757	3999	0	2948	0	0	0	0	0	0	0	0	0	0	0	0	1236	0	0	0	0	0	1064	0	0	0	0	0	0	0	0	0	0	0	0	0	0	0	0	0	0	0	0	0	0	0
GEL-2915932-11	Breast	FALSE	735	24244	0	0	4488	0	0	0	0	0	0	0	0	0	0	0	0	17170	0	0	0	0	0	0	0	0	0	0	0	0	0	0	0	0	0	0	0	0	0	0	0	0	0	0	0	0	0
GEL-2243400-11	Breast	FALSE	331	261	3007	0	1719	0	0	0	0	0	1526	0	0	0	0	0	0	216	0	0	0	0	0	0	0	0	0	0	0	0	0	0	0	0	0	0	0	0	0	0	0	0	0	0	0	0	0
GEL-2860423-11	Breast	FALSE	267	10488	0	0	1019	0	0	0	0	0	0	0	0	0	0	0	0	9911	0	0	0	0	0	0	0	0	0	0	0	0	0	0	0	0	0	0	0	0	0	0	0	0	0	0	0	0	0
GEL-2120634-11	Breast	FALSE	329	0	0	0	2321	0	0	0	0	0	0	0	0	0	0	0	0	0	0	0	0	0	0	0	0	0	0	0	0	0	0	0	0	0	0	0	0	0	0	0	0	0	0	0	0	0	0
GEL-2484894-11	Breast	FALSE	504	0	0	0	1628	0	0	0	0	0	0	0	0	0	0	0	0	0	0	0	0	0	0	459	0	0	0	0	0	0	0	0	0	523	0	0	0	0	0	0	0	0	0	0	0	0	0
GEL-2111704-11	Breast	FALSE	549	1229	0	0	2782	0	0	0	0	0	0	0	0	0	0	0	0	768	0	0	0	0	0	0	0	0	0	0	0	0	0	0	0	0	0	0	0	0	0	0	0	0	0	0	0	0	0
GEL-2785289-11	Breast	FALSE	318	0	0	0	1960	0	0	0	0	0	0	0	0	0	0	0	0	0	0	0	0	0	0	0	0	0	0	0	0	0	0	0	0	0	0	0	0	0	0	0	0	0	0	0	0	0	0
GEL-2477988-11	Breast	FALSE	384	1199	0	0	4112	0	0	0	0	0	1988	0	0	0	0	0	0	3272	0	0	0	0	0	0	0	0	0	0	0	0	0	0	0	0	0	0	0	0	0	0	0	0	0	0	0	0	0
GEL-2035941-11	Breast	FALSE	607	618	9414	0	2407	0	0	0	0	0	0	0	0	0	0	0	0	734	0	0	0	0	0	0	0	0	0	0	0	0	0	0	0	0	0	0	0	0	0	0	0	0	0	0	0	0	0
GEL-2189211-11	Breast	FALSE	197	113	0	0	1581	0	0	0	0	0	0	0	0	0	0	0	0	0	0	0	0	0	0	0	0	0	0	0	0	0	0	0	0	0	0	0	0	0	0	0	0	0	0	0	0	0	0
GEL-2848209-11	Breast	FALSE	414	0	0	0	2938	0	0	0	0	0	0	0	0	0	0	0	0	0	0	0	0	0	0	0	0	0	0	0	0	0	0	0	0	0	0	0	0	0	0	0	0	0	0	0	0	0	0
GEL-2252631-11	Breast	FALSE	344	127	0	0	1320	0	0	0	0	0	443	0	0	0	0	0	0	81	0	0	0	0	0	0	0	0	0	0	0	0	0	0	0	0	0	0	0	0	0	0	0	0	0	0	0	0	0
GEL-2519561-11	Breast	FALSE	257	115	0	0	1384	0	0	0	0	0	399	0	0	0	0	0	0	0	0	0	0	0	0	0	0	0	0	0	0	0	0	0	0	0	0	0	0	0	0	0	0	0	0	0	0	0	0
GEL-2061552-11	Breast	FALSE	77	0	0	0	5067	0	0	0	0	0	0	0	0	0	0	0	0	0	0	0	0	3923	13642	0	0	0	0	0	0	0	0	0	0	0	0	0	0	0	0	0	0	0	0	0	6628	0	0
GEL-2432040-11	Breast	FALSE	173	1836	0	0	1101	0	0	0	0	0	0	0	0	0	0	0	0	1618	0	0	0	0	0	0	0	0	0	0	0	0	0	0	0	0	0	0	0	0	0	0	0	0	0	0	0	0	0
GEL-2056762-11	Breast	FALSE	278	228	0	0	1179	0	0	0	0	0	0	0	0	0	0	0	0	0	0	0	0	0	0	0	0	0	0	0	0	0	0	0	0	0	0	0	0	0	0	0	0	0	0	0	0	0	0
GEL-2734413-11	Breast	FALSE	530	532	2492	0	2102	0	0	0	0	0	0	0	0	0	0	0	0	189	0	0	0	0	0	0	0	0	0	0	0	0	0	0	0	0	0	0	0	0	0	0	0	0	0	0	0	0	0
GEL-2275763-11	Breast	FALSE	368	309	0	0	1517	0	0	0	0	0	0	0	0	0	0	0	0	176	0	0	0	0	0	585	0	0	0	0	0	0	0	0	0	0	0	0	0	0	0	0	0	0	0	0	0	0	0
GEL-2553746-11	Breast	FALSE	325	357	0	0	1316	0	0	0	0	0	0	0	0	0	0	0	0	0	0	0	0	0	0	0	0	0	0	0	0	0	0	0	0	0	0	0	0	0	0	0	0	0	0	0	0	0	0
GEL-2357889-11	Breast	FALSE	240	2868	0	0	1434	0	0	0	0	0	0	0	0	0	0	0	0	3070	0	0	0	0	0	0	0	0	0	0	0	0	0	0	0	0	0	0	0	0	0	0	0	0	0	0	0	0	0
GEL-2175579-11	Breast	FALSE	283	0	0	0	1050	0	0	0	0	0	328	0	0	0	0	0	0	0	0	0	0	0	0	0	0	0	0	0	0	0	0	0	0	0	0	0	0	0	0	0	0	0	0	0	0	0	0
GEL-2525045-11	Breast	FALSE	310	241	0	0	2243	0	0	0	0	0	719	0	0	0	0	0	0	124	0	0	0	0	0	0	0	0	0	0	0	0	1160	0	0	0	0	0	0	0	0	0	0	0	0	0	0	0	0
GEL-2687631-11	Breast	FALSE	404	13416	0	0	1427	0	0	0	0	0	0	0	0	0	0	0	0	14529	0	0	0	0	0	0	0	0	0	0	0	0	0	0	0	0	0	0	0	0	0	0	0	0	0	0	0	0	0
GEL-2177358-11	Breast	FALSE	452	677	0	0	3618	0	0	0	0	0	0	0	0	0	0	0	0	928	0	0	0	0	0	0	0	0	0	0	0	0	0	0	0	0	0	0	0	0	0	0	0	0	0	0	0	0	0
GEL-2182790-11	Breast	FALSE	202	81	0	0	1497	0	0	0	0	0	478	0	0	0	0	0	0	194	0	0	0	0	0	0	0	0	0	0	0	0	0	0	0	0	0	0	0	0	0	0	0	0	0	0	0	0	0
GEL-2853089-11	Breast	FALSE	26	0	0	0	420	0	0	0	0	0	0	0	0	0	0	0	0	0	0	0	0	0	0	0	0	0	0	0	0	0	0	0	0	0	0	0	0	0	0	0	0	0	0	0	0	0	0
GEL-2009329-11	Breast	FALSE	771	3393	0	0	4102	0	0	0	0	0	0	0	0	0	0	0	0	4594	0	0	0	0	0	0	0	0	0	0	0	0	0	0	0	0	0	0	0	0	0	0	0	0	0	0	0	0	0
GEL-2308819-11	Breast	FALSE	357	0	0	0	1908	0	0	0	0	0	0	0	0	0	0	0	0	0	0	0	0	0	0	0	0	0	0	0	0	0	0	0	0	0	0	0	0	0	0	0	0	0	0	0	0	0	0
GEL-2107125-11	Breast	FALSE	313	6672	0	0	3019	0	0	0	0	0	0	0	0	0	0	0	0	9656	0	0	0	0	0	0	0	0	0	0	0	0	0	0	0	0	0	0	0	0	0	0	0	0	0	0	0	0	0
GEL-2366902-11	Breast	FALSE	190	0	0	0	1443	0	0	0	0	0	0	0	0	0	0	0	0	0	0	0	0	0	0	0	0	0	0	0	0	0	0	0	0	0	0	0	0	0	0	0	0	0	0	0	0	0	0
GEL-2477997-11	Breast	FALSE	176	907	0	0	1159	0	0	0	0	0	0	0	0	0	0	0	0	449	0	0	0	0	0	0	0	0	0	0	0	0	0	0	0	0	0	0	0	0	0	0	0	0	0	0	0	0	0
GEL-2570202-11	Breast	FALSE	498	0	4444	0	4076	0	0	0	0	0	0	0	0	0	0	0	0	0	0	0	0	0	0	0	0	0	0	0	0	0	0	0	0	0	0	0	0	0	0	0	0	0	0	0	0	0	1629
GEL-2329997-11	Breast	FALSE	427	0	0	0	2480	0	0	0	0	0	0	0	0	0	0	0	0	0	0	0	0	0	0	0	0	0	0	0	0	0	0	0	0	0	0	0	0	0	0	0	0	0	0	0	0	0	0
GEL-2867479-11	Breast	FALSE	260	116	0	0	3520	0	0	0	0	0	0	0	0	0	0	0	0	299	0	0	0	0	0	0	0	0	0	0	0	0	0	0	0	0	0	0	0	0	0	0	0	0	0	0	0	0	0
GEL-2409366-11	Breast	FALSE	190	238	4743	0	1572	0	0	0	0	0	0	0	0	0	0	0	0	1000	0	0	0	0	0	0	0	0	0	0	0	0	0	0	0	0	0	0	0	0	0	0	0	0	0	0	0	0	0
GEL-2721990-11	Breast	FALSE	323	0	0	0	1571	0	0	0	0	0	0	0	0	0	0	0	0	0	0	0	0	0	0	337	0	0	0	0	0	0	0	0	0	0	0	0	0	0	0	0	0	0	0	0	0	0	0
GEL-2776566-11	Breast	FALSE	431	845	0	0	2249	0	0	0	0	0	0	0	0	0	0	0	0	659	0	0	0	0	0	0	0	0	0	0	0	0	0	0	0	0	0	0	0	0	0	0	0	0	0	0	0	0	0
GEL-2278075-11	Breast	FALSE	356	667	0	0	4357	0	0	0	0	0	3317	0	0	0	0	0	0	1046	0	0	0	0	0	0	0	0	0	0	0	0	0	0	0	0	0	0	0	0	0	0	0	0	0	0	0	0	0
GEL-2239110-11	Breast	FALSE	408	136	0	0	1483	0	0	0	0	0	0	0	0	0	0	0	0	58	0	0	0	0	0	257	0	0	0	0	0	0	0	0	0	0	0	0	0	0	0	0	0	0	0	0	0	0	0
GEL-2611081-11	Breast	FALSE	744	243	0	0	3807	0	0	0	0	0	1331	0	0	0	0	0	0	251	0	0	0	0	0	0	0	0	0	0	0	0	0	0	0	0	0	0	0	0	0	0	0	0	0	0	0	0	0
GEL-2299633-11	Breast	FALSE	1875	467	0	0	4408	0	0	0	0	0	0	0	0	0	0	0	0	0	0	0	0	0	0	2049	0	0	0	0	0	0	0	0	0	0	0	0	0	0	0	0	0	0	0	0	0	0	0
GEL-2624829-11	Breast	FALSE	185	506	0	0	1220	0	0	0	0	0	0	0	0	0	0	0	0	706	0	0	0	0	0	0	0	0	0	0	0	0	0	0	0	0	0	0	0	0	0	0	0	0	0	0	0	0	0
GEL-2411995-11	Breast	FALSE	764	810	0	0	5211	0	0	0	0	0	0	0	0	0	0	0	0	574	0	0	0	0	0	0	0	0	0	0	0	0	0	0	0	0	0	0	0	0	0	0	0	0	0	0	0	0	0
GEL-2217404-11	Breast	FALSE	218	0	0	0	2137	0	0	0	0	0	0	0	0	0	0	0	0	0	0	0	0	0	0	0	0	0	0	0	0	0	0	0	0	0	0	0	0	0	0	0	0	0	0	0	0	0	0
GEL-2951743-11	Breast	FALSE	567	214	0	0	2416	0	0	0	0	0	0	0	0	0	0	0	0	90	0	0	0	0	0	575	0	0	0	0	0	0	0	0	0	0	0	0	0	0	0	0	0	0	0	0	0	0	0
GEL-2878681-11	Breast	FALSE	264	0	0	0	1189	0	0	0	0	0	0	0	0	0	0	0	0	0	0	0	0	0	0	0	0	0	0	0	0	0	0	0	0	0	0	0	0	0	0	0	0	0	0	0	0	0	0
GEL-2353138-11	Breast	FALSE	245	183	0	0	1108	0	0	0	0	0	0	0	0	0	0	0	0	94	0	0	0	0	0	320	0	0	0	0	0	0	0	0	0	0	0	0	0	0	0	0	0	0	0	0	0	0	0
GEL-2731432-11	Breast	FALSE	198	105	0	0	884	0	0	0	0	0	0	0	0	0	0	0	0	50	0	0	0	0	0	409	0	0	0	0	0	0	0	0	0	0	0	0	0	0	0	0	0	0	0	0	0	0	0
GEL-2580101-11	Breast	FALSE	285	0	0	0	896	0	0	0	0	0	290	0	0	0	0	0	0	0	0	0	0	0	0	0	0	0	0	0	0	0	0	0	0	0	0	0	0	0	0	0	0	0	0	0	0	0	0
GEL-2208394-11	Breast	FALSE	766	1196	1242	0	1599	0	0	0	0	0	0	0	0	0	0	0	0	2104	0	0	0	0	0	0	0	0	0	0	0	0	0	0	0	0	0	0	0	0	0	0	0	0	0	0	0	0	0
GEL-2581968-11	Breast	FALSE	328	1155	0	0	2136	0	0	0	0	0	0	0	0	0	0	0	0	745	0	0	0	0	0	0	0	0	0	0	0	0	0	0	0	0	0	0	0	0	0	0	0	0	0	0	0	0	0
GEL-2637785-11	Breast	FALSE	316	0	0	0	1896	0	0	0	0	0	0	0	0	0	0	0	0	0	0	0	0	0	0	631	0	0	0	0	0	0	0	0	0	0	0	0	0	0	0	0	0	0	0	0	0	0	0
GEL-2506641-11	Breast	FALSE	875	0	0	0	2715	0	0	0	0	0	0	0	0	0	0	0	0	0	0	0	0	0	0	0	0	0	0	0	0	0	0	0	0	0	0	0	0	0	0	0	0	0	0	0	0	0	0
GEL-2981491-11	Breast	FALSE	204	75	0	0	1076	0	0	0	0	0	0	0	0	0	0	0	0	0	0	0	0	0	0	239	0	0	0	0	0	0	0	0	0	0	0	0	0	0	0	0	0	0	0	0	0	0	0
GEL-2878171-11	Breast	FALSE	445	152	0	0	1632	0	0	0	0	0	0	0	0	0	0	0	0	66	0	0	0	0	0	0	0	0	0	0	0	0	0	0	0	0	0	0	0	0	0	0	0	0	0	0	0	0	0
GEL-2930654-11	Breast	FALSE	462	550	0	0	3372	0	0	0	0	0	0	0	0	0	0	0	0	476	0	0	0	0	0	1668	0	0	0	0	0	0	0	0	0	0	0	0	0	0	0	0	0	0	0	0	0	0	0
GEL-2076628-11	Breast	FALSE	824	19333	0	0	3582	0	0	0	0	0	0	0	0	0	0	0	0	14600	0	0	0	0	0	0	0	0	0	0	0	0	0	0	0	0	0	0	0	0	0	0	0	0	0	0	0	0	0
GEL-2903595-11	Breast	FALSE	252	0	0	0	1835	0	0	0	0	0	0	0	0	0	0	0	0	0	0	0	0	0	0	0	0	0	0	0	0	0	0	0	0	0	0	0	0	0	0	0	0	0	0	0	0	0	0
GEL-2222221-11	Breast	FALSE	513	792	0	0	2627	0	0	0	0	0	0	0	0	0	0	0	0	364	0	0	0	0	0	949	0	0	0	0	0	0	0	0	0	0	0	0	0	0	0	0	0	0	0	0	0	0	0
GEL-2963147-11	Breast	FALSE	708	16638	0	0	3349	0	0	0	0	0	0	0	0	0	0	0	0	12786	0	0	0	0	0	0	0	0	0	0	0	0	0	0	0	0	0	0	0	0	0	0	0	0	0	0	0	0	0
GEL-2183450-11	Breast	FALSE	349	161	1084	0	897	0	0	0	0	0	0	0	0	0	0	0	0	230	0	0	0	0	0	464	0	0	0	0	0	0	0	0	0	0	0	0	0	0	0	0	0	0	0	0	0	0	0
GEL-2051874-11	Breast	FALSE	418	18368	0	0	2016	0	0	0	0	0	0	0	0	0	0	0	0	20437	0	0	0	0	0	0	0	0	0	0	0	0	0	0	0	0	0	0	0	0	0	0	0	0	0	0	0	0	0
GEL-2592136-11	Breast	FALSE	356	0	0	0	1230	0	0	0	0	0	599	0	0	0	0	0	0	0	0	0	0	0	0	0	0	0	0	0	0	0	0	0	0	0	0	0	0	0	0	0	0	0	0	0	0	0	0
GEL-2883138-11	Breast	FALSE	414	403	2494	0	1971	0	0	0	0	0	0	0	0	0	0	0	0	319	0	0	0	0	0	1267	0	0	0	0	0	0	0	0	0	0	0	0	0	0	0	0	0	0	0	0	0	0	0
GEL-2755413-11	Breast	FALSE	261	272	0	0	1729	0	0	0	0	0	0	0	0	0	0	0	0	125	0	0	0	0	0	0	0	0	0	0	0	0	0	0	0	0	0	0	0	0	0	0	0	0	0	0	0	0	0
GEL-2440671-11	Breast	FALSE	220	0	0	0	1726	0	0	0	0	0	0	0	0	0	0	0	0	0	0	0	0	0	0	0	0	0	0	0	0	0	0	0	0	0	0	0	0	0	0	0	0	0	0	0	0	0	0
GEL-2330829-11	Breast	FALSE	456	0	0	0	2389	0	0	0	0	0	0	0	0	0	0	0	0	0	0	0	0	0	0	0	0	0	0	0	0	0	0	0	0	0	0	0	0	0	0	0	0	0	0	0	0	0	0
GEL-2490856-11	Breast	FALSE	220	0	0	0	888	0	0	0	0	0	0	0	0	0	0	0	0	0	0	0	0	0	0	279	0	0	0	0	0	0	0	0	0	238	0	0	0	0	0	0	0	0	0	0	0	0	0
GEL-2016822-11	Breast	FALSE	216	419	0	0	1246	0	0	0	0	0	0	0	0	0	0	0	0	68	0	0	0	0	0	0	0	0	0	0	0	0	0	0	0	0	0	0	0	0	0	0	0	0	0	0	0	0	0
GEL-2229715-11	Breast	FALSE	306	210	0	0	1526	0	0	0	0	0	0	0	0	0	0	0	0	74	0	0	0	0	0	0	0	0	0	0	0	0	0	0	0	0	0	0	0	0	0	0	0	0	0	0	0	0	0
GEL-2351135-11	Breast	FALSE	397	972	0	0	1663	0	0	0	0	0	0	0	0	0	0	0	0	450	0	0	0	0	0	0	0	0	0	0	0	0	0	0	0	0	0	0	0	0	0	0	0	0	0	0	0	0	0
GEL-2678277-11	Breast	FALSE	123	255	0	0	2985	0	0	0	0	0	1395	0	0	0	0	0	0	491	0	0	0	0	0	0	0	0	0	0	0	0	0	0	0	0	0	0	0	0	0	0	0	0	0	0	0	0	0
GEL-2885571-11	Breast	FALSE	330	478	0	0	1054	0	0	0	0	0	0	0	0	0	0	0	0	318	0	0	0	0	0	0	0	0	0	0	0	0	0	0	0	0	0	0	0	0	0	0	0	0	0	0	0	0	0
GEL-2284714-11	Breast	FALSE	371	268	0	0	1895	0	0	0	0	0	0	0	0	0	0	0	0	60	0	0	0	0	0	0	0	0	0	0	0	0	0	0	0	0	0	0	0	0	0	0	0	0	0	0	0	0	0
GEL-2528333-11	Breast	FALSE	376	469	3812	0	2645	0	0	0	0	0	2998	0	0	0	0	0	0	638	0	0	0	0	0	0	0	0	0	0	0	0	0	0	0	0	0	0	0	0	0	0	0	0	0	0	0	0	0
GEL-2001262-11	Breast	FALSE	389	0	0	0	1679	0	0	0	0	0	0	0	0	0	0	0	0	0	0	0	0	0	0	0	0	0	0	0	0	0	0	0	0	0	0	0	0	0	0	0	0	0	0	0	0	0	0
GEL-2436154-11	Breast	FALSE	822	958	0	0	5897	0	0	0	0	0	0	0	0	0	0	0	0	1369	0	0	0	0	718	1358	0	0	0	0	0	0	0	0	0	0	0	0	0	0	0	0	0	0	0	0	0	0	0
GEL-2113691-11	Breast	FALSE	1404	2410	0	0	4395	0	0	0	0	0	0	0	0	0	0	0	0	2286	0	0	0	0	0	0	0	0	0	0	0	0	0	0	0	0	0	0	0	0	0	0	0	0	0	0	0	0	0
GEL-2247156-11	Breast	FALSE	39	0	0	0	404	0	0	0	0	0	0	0	0	0	0	0	0	0	0	0	0	0	0	0	0	0	0	0	0	0	0	0	0	0	0	0	0	0	0	0	0	0	0	0	0	0	0
GEL-2234696-11	Breast	FALSE	1101	0	0	0	3402	0	0	0	0	0	0	0	0	0	0	0	0	0	0	0	0	0	0	1571	0	0	0	0	0	0	0	0	0	0	0	0	0	0	0	0	0	0	0	0	0	0	0
GEL-2208340-11	Breast	FALSE	159	160	0	0	1126	0	0	0	0	0	0	0	0	0	0	0	0	74	0	0	0	0	0	0	0	0	0	0	0	0	0	0	0	0	0	0	0	0	0	0	0	0	0	0	0	0	0
GEL-2179905-11	Breast	FALSE	399	147	0	0	1608	0	0	0	0	0	916	0	0	0	0	0	0	126	0	0	0	0	0	0	0	0	0	0	0	0	0	0	0	0	0	0	0	0	0	0	0	0	0	0	0	0	0
GEL-2157921-11	Breast	FALSE	547	221	1848	0	2283	0	0	0	0	0	0	0	0	0	0	0	0	253	0	0	0	0	0	616	0	0	0	0	0	0	0	0	0	0	0	0	0	0	0	0	0	0	0	0	0	0	0
GEL-2685890-11	Breast	FALSE	189	86	592	0	921	0	0	0	0	0	0	0	0	0	0	0	0	56	0	0	0	0	0	0	0	0	0	0	0	0	0	0	0	0	0	0	0	0	0	0	0	0	0	0	0	0	0
GEL-2613957-11	Breast	FALSE	14727	1841	0	0	2202	0	0	0	0	0	0	0	0	0	0	0	0	2479	0	0	0	0	0	0	0	0	0	0	0	0	0	0	0	0	0	0	0	0	0	0	0	0	0	0	0	0	0
GEL-2568700-11	Breast	FALSE	576	283	11826	0	4039	0	0	0	0	0	0	0	0	0	0	0	0	840	0	0	0	0	0	0	0	0	0	0	0	0	0	0	0	0	0	0	0	0	0	0	0	0	0	0	0	0	0
GEL-2379443-11	Breast	FALSE	412	1273	0	0	2290	0	0	0	0	0	0	0	0	0	0	0	0	0	0	0	0	0	0	0	0	0	0	0	0	0	0	0	0	0	0	0	0	0	0	0	0	0	0	0	0	0	0
GEL-2865496-11	Breast	FALSE	198	79	0	0	672	0	0	0	0	0	230	0	0	0	0	0	0	38	0	0	0	0	0	0	0	0	0	0	0	0	0	0	0	0	0	0	0	0	0	0	0	0	0	0	0	0	0
GEL-2808326-11	Breast	FALSE	329	233	0	0	2199	0	0	0	0	0	0	0	0	0	0	0	0	117	0	0	0	0	0	765	0	0	0	0	0	0	0	0	0	0	0	0	0	0	0	0	0	0	0	0	0	0	0
GEL-2086999-11	Breast	FALSE	636	825	0	0	5166	0	0	0	0	0	1536	0	0	0	0	0	0	742	0	0	0	165	456	0	0	0	0	0	0	0	0	0	0	0	0	0	0	0	0	0	0	0	0	0	0	0	0
GEL-2631583-11	Breast	FALSE	244	3371	0	0	969	0	0	0	0	0	0	0	0	0	0	0	0	3351	0	0	0	0	0	0	0	0	0	0	0	0	0	0	0	0	0	0	0	0	0	0	0	0	0	0	0	0	0
GEL-2710776-11	Breast	FALSE	1062	19917	0	0	3074	0	0	0	0	0	0	0	0	0	0	0	0	13842	0	0	0	0	0	0	0	0	0	0	0	0	0	0	0	0	0	0	0	0	0	0	0	0	0	0	0	0	0
GEL-2164464-11	Breast	FALSE	516	35870	0	0	1782	0	0	0	0	0	0	0	0	0	0	0	0	46393	0	0	0	0	0	0	0	0	0	0	0	0	0	0	0	0	0	0	0	0	0	0	0	0	0	0	0	0	0
GEL-2405351-11	Breast	FALSE	812	1027	0	0	5661	0	0	0	0	0	5929	0	0	0	0	0	0	681	0	0	0	0	0	0	0	0	0	0	0	0	0	0	0	0	0	0	0	0	0	0	0	0	0	0	0	0	0
GEL-2682470-11	Breast	FALSE	225	402	0	0	1105	0	0	0	0	0	0	0	0	0	0	0	0	0	0	0	0	0	0	0	0	0	0	0	0	0	0	0	0	0	0	0	0	0	0	0	0	0	0	0	0	0	0
GEL-2210479-11	Breast	FALSE	463	0	0	0	3078	0	0	0	0	0	0	0	0	0	0	0	0	0	0	0	0	0	0	629	0	0	0	0	0	0	0	0	0	0	0	0	0	0	0	0	0	0	0	0	0	0	0
GEL-2784609-11	Breast	FALSE	364	0	0	0	2401	0	0	0	0	0	0	0	0	0	0	0	0	0	0	0	0	0	0	795	0	0	0	0	0	0	0	0	0	0	0	0	0	0	0	0	0	0	0	0	0	0	0
GEL-2474637-11	Breast	FALSE	302	287	0	0	1611	0	0	0	0	0	0	0	0	0	0	0	0	211	0	0	0	0	0	0	0	0	0	0	0	0	0	0	0	0	0	0	0	0	0	0	0	0	0	0	0	0	0
GEL-2286953-11	Breast	FALSE	467	3378	0	0	2558	0	0	0	0	0	0	0	0	0	0	0	0	1805	0	0	0	0	0	0	0	0	0	0	0	0	0	0	0	0	0	0	0	0	0	0	0	0	0	0	0	0	0
GEL-2111893-11	Breast	FALSE	251	338	0	0	1999	0	0	0	0	0	0	0	0	0	0	0	0	401	0	0	0	0	0	0	0	0	0	0	0	0	0	0	0	0	0	0	0	0	0	0	0	0	0	0	0	0	0
GEL-2899154-11	Breast	FALSE	326	0	0	0	2604	0	0	0	0	0	0	0	0	0	0	0	0	0	0	0	0	0	0	0	0	0	0	0	0	0	0	0	0	0	0	0	0	0	0	0	0	0	1304	0	0	0	0
GEL-2483402-11	Breast	FALSE	258	182	0	0	2104	0	0	0	0	0	1191	0	0	0	0	0	0	214	0	0	0	0	0	0	0	0	0	0	0	0	0	0	0	0	0	0	0	0	0	0	0	0	0	0	0	0	0
GEL-2810476-11	Breast	FALSE	453	610	0	0	2034	0	0	0	0	0	930	0	0	0	0	0	0	725	0	0	0	0	0	0	0	0	0	0	0	0	0	0	0	0	0	0	0	0	0	0	0	0	0	0	0	0	0
GEL-2744350-11	Breast	FALSE	200	134	0	0	1141	0	0	0	0	0	0	0	0	0	0	0	0	69	0	0	0	0	0	367	0	0	0	0	0	0	0	0	0	0	0	0	0	0	0	0	0	0	0	0	0	0	0
GEL-2142520-11	Breast	FALSE	351	186	0	0	1354	0	0	0	0	0	0	0	0	0	0	0	0	146	0	0	0	0	0	715	0	0	0	0	0	0	0	0	0	0	0	0	0	0	0	0	0	0	0	0	0	0	0
GEL-2136032-11	Breast	FALSE	251	175	0	0	1791	0	0	0	0	0	0	0	0	0	0	0	0	0	0	0	0	0	0	0	0	0	0	0	0	0	0	0	0	0	0	0	0	0	0	0	0	0	0	0	0	0	0
GEL-2241427-11	Breast	FALSE	348	246	0	0	1936	0	0	0	0	0	0	0	0	0	0	0	0	0	0	0	0	0	0	0	0	0	0	0	0	0	0	0	0	0	0	0	0	0	0	0	0	0	0	0	0	0	0
GEL-2472276-11	Breast	FALSE	350	296	0	0	1363	0	0	0	0	0	0	0	0	0	0	0	0	105	0	0	0	0	0	0	0	0	0	0	0	0	0	0	0	0	0	0	0	0	0	0	0	0	0	0	0	0	0
GEL-2110676-11	Breast	FALSE	128	0	0	0	1298	0	0	0	0	0	0	0	0	0	0	0	0	0	0	0	0	0	0	0	0	0	0	0	0	0	0	0	0	0	0	0	0	0	0	0	0	0	0	0	0	0	0
GEL-2309243-11	Breast	FALSE	400	27470	0	0	1948	0	0	0	0	0	0	0	0	0	0	0	0	22772	0	0	0	0	0	0	0	0	0	0	0	0	0	0	0	0	0	0	0	0	0	0	0	0	0	0	0	0	0
GEL-2909861-11	Breast	FALSE	238	396	0	0	1307	0	0	0	0	0	0	0	0	0	0	0	0	140	0	0	0	0	0	0	0	0	0	0	0	0	0	0	0	0	0	0	0	0	0	0	0	0	0	0	0	0	0
GEL-2153408-11	Breast	FALSE	596	1792	5317	0	1141	0	0	0	0	0	0	0	0	0	0	0	0	3545	0	0	0	0	0	0	0	0	0	0	0	0	0	0	0	0	0	0	0	0	0	0	0	0	0	0	0	0	0
GEL-2373096-11	Breast	FALSE	287	0	0	0	980	0	0	0	0	0	0	0	0	0	0	0	0	0	0	0	0	0	0	333	0	0	0	0	0	0	0	0	0	0	0	0	0	0	0	0	0	0	0	0	0	0	0
GEL-2932192-11	Breast	FALSE	292	530	0	0	2089	0	0	0	0	0	0	0	0	0	0	0	0	148	0	0	0	0	0	0	0	0	0	0	0	0	0	0	0	0	0	0	0	0	0	0	0	0	0	0	0	0	0
GEL-2048763-11	Breast	FALSE	578	203	0	0	1967	0	0	0	0	0	737	0	0	0	0	0	0	254	0	0	0	0	0	0	0	0	0	0	0	0	0	0	0	0	0	0	0	0	0	0	0	0	0	0	0	0	0
GEL-2385221-11	Breast	FALSE	217	116	0	0	1018	0	0	0	0	0	0	0	0	0	0	0	0	36	0	0	0	0	0	0	0	0	0	0	0	0	0	0	0	0	0	0	0	0	0	0	0	0	0	0	0	0	0
GEL-2588453-11	Breast	FALSE	371	0	0	0	1754	0	0	0	0	0	0	0	0	0	0	0	0	0	0	0	0	0	0	469	0	0	0	0	0	0	0	0	0	0	0	0	0	0	0	0	0	0	0	0	0	0	0
GEL-2435931-11	Breast	FALSE	162	0	0	0	1121	0	0	0	0	0	0	0	0	0	0	0	0	0	0	0	0	0	0	212	0	0	0	0	0	0	0	0	0	0	0	0	0	0	0	0	0	0	0	0	0	0	0
GEL-2441318-11	Breast	FALSE	229	161	0	0	1492	0	0	0	0	0	0	0	0	0	0	0	0	284	0	0	0	0	0	0	0	0	0	0	0	0	0	0	0	0	0	0	0	0	0	0	0	0	0	0	0	0	0
GEL-2319822-12	Breast	FALSE	1142	442	0	0	2965	0	0	0	0	0	0	0	0	0	0	0	0	230	0	0	0	0	0	774	0	0	0	0	0	0	0	0	0	0	0	0	0	0	0	0	0	0	0	0	0	0	0
GEL-2025217-11	Breast	FALSE	188	206	0	0	1121	0	0	0	0	0	0	0	0	0	0	0	0	116	0	0	0	0	0	0	0	0	0	0	0	0	0	0	0	0	0	0	0	0	0	0	0	0	0	0	0	0	0
GEL-2355257-11	Breast	FALSE	307	491	0	0	1131	0	0	0	0	0	0	0	0	0	0	0	0	581	0	0	0	0	0	0	0	0	0	0	0	0	0	0	0	0	0	0	0	0	0	0	0	0	0	0	0	0	0
GEL-2029770-11	Breast	FALSE	163	301	0	0	1271	0	0	0	0	0	0	0	0	0	0	0	0	325	0	0	0	0	0	0	0	0	0	0	0	0	0	0	0	0	0	0	0	0	0	0	0	0	0	0	0	0	0
GEL-2295635-11	Breast	FALSE	354	349	0	0	1490	0	0	0	0	0	517	0	0	0	0	0	0	161	0	0	0	0	0	0	0	0	0	0	0	0	0	0	0	0	0	0	0	0	0	0	0	0	0	0	0	0	0
GEL-2695465-11	Breast	FALSE	509	131	0	0	1921	0	0	0	0	0	0	0	0	0	0	0	0	83	0	0	0	0	0	0	0	0	0	0	0	0	0	0	0	0	0	0	0	0	0	0	0	0	0	0	0	0	0
GEL-2236308-11	Breast	FALSE	254	0	0	0	2054	0	0	0	0	0	576	0	0	0	0	0	0	165	0	0	0	0	0	0	0	0	0	0	0	0	0	0	0	0	0	0	0	0	0	0	0	0	0	0	0	0	0
GEL-2966433-11	Breast	FALSE	308	90	0	0	1331	0	0	0	0	0	0	0	0	0	0	0	0	0	0	0	0	0	0	521	0	0	0	0	0	0	0	0	0	0	0	0	0	0	0	0	0	0	0	0	0	0	0
GEL-2315350-11	Breast	FALSE	351	0	0	0	1831	0	0	0	0	0	0	0	0	0	0	0	0	0	0	0	0	0	0	282	0	0	0	0	0	0	0	0	0	0	0	0	0	0	0	0	0	0	0	0	0	0	0
GEL-2658969-11	Breast	FALSE	364	0	0	0	1828	0	0	0	0	0	0	0	0	0	0	0	0	0	0	0	0	0	0	0	0	0	0	0	0	0	0	0	0	0	0	0	0	0	0	0	0	0	0	0	0	0	0
GEL-2415605-11	Breast	FALSE	272	522	0	0	5680	0	0	0	0	0	2577	0	0	0	0	0	0	1092	0	0	0	270	1143	0	0	0	0	0	0	0	0	0	0	0	0	0	0	0	0	0	0	0	0	0	0	0	0
GEL-2454557-11	Breast	FALSE	288	312	5250	0	1028	0	0	0	0	0	0	0	0	0	0	0	0	655	0	0	0	0	0	0	0	0	0	0	0	0	0	0	0	0	0	0	0	0	0	0	0	0	0	0	0	0	0
GEL-2925584-11	Breast	FALSE	369	182	0	0	2314	0	0	0	0	0	0	0	0	0	0	0	0	76	0	0	0	0	0	365	0	0	0	0	0	0	0	0	0	0	0	0	0	0	0	0	0	0	0	0	0	0	0
GEL-2603859-11	Breast	FALSE	368	330	0	0	1380	0	0	0	0	0	0	0	0	0	0	0	0	74	0	0	0	0	0	0	0	0	0	0	0	0	0	0	0	0	0	0	0	0	0	0	0	0	0	0	0	0	0
GEL-2155590-11	Breast	FALSE	447	0	0	0	1537	0	0	0	0	0	0	0	0	0	0	0	0	0	0	0	0	0	0	322	0	0	0	0	0	0	0	0	0	0	0	0	0	0	0	0	0	0	0	0	0	0	0
GEL-2729026-11	Breast	FALSE	571	1085	1486	0	1424	0	0	0	0	0	0	0	0	0	0	0	0	1003	0	0	0	0	0	0	0	0	0	0	0	0	0	0	0	0	0	0	0	0	0	0	0	0	0	0	0	0	0
GEL-2194470-11	Breast	FALSE	257	111	0	0	1152	0	0	0	0	0	0	0	0	0	0	0	0	74	0	0	0	0	0	0	0	0	0	0	0	0	0	0	0	0	0	0	0	0	0	0	0	0	0	0	0	0	0
GEL-2362192-11	Breast	FALSE	586	1390	10618	0	1287	0	0	0	0	0	0	0	0	0	0	0	0	1698	0	0	0	0	0	0	0	0	0	0	0	0	0	0	0	0	0	0	0	0	0	0	0	0	0	0	0	0	0
GEL-2281553-11	Breast	FALSE	583	837	0	0	6738	0	0	0	0	0	3692	0	0	0	0	0	0	1002	0	0	0	857	1114	0	0	0	0	0	0	0	0	0	0	0	0	0	0	0	0	0	0	0	0	0	0	0	0
GEL-2786734-11	Breast	FALSE	234	0	0	0	2816	0	0	0	0	0	1691	0	0	0	0	0	0	0	0	0	0	0	0	0	0	0	0	0	0	0	0	0	0	0	0	0	0	0	0	0	0	0	0	0	0	0	0
GEL-2040920-11	Breast	FALSE	860	0	0	0	2116	0	0	0	0	0	0	0	0	0	0	0	0	0	0	0	0	0	0	0	0	0	0	0	0	0	0	0	0	0	0	0	0	0	0	0	0	0	0	0	0	0	0
GEL-2929516-11	Breast	FALSE	158	0	0	0	1579	0	0	0	0	0	0	0	0	0	0	0	0	0	0	0	0	0	0	0	0	0	0	0	0	0	0	0	0	0	0	0	0	0	0	0	0	0	0	0	0	0	0
GEL-2156869-11	Breast	FALSE	386	146	0	0	1438	0	0	0	0	0	0	0	0	0	0	0	0	0	0	0	0	0	0	462	0	0	0	0	0	0	0	0	0	0	0	0	0	0	0	0	0	0	0	0	0	0	0
GEL-2652626-11	Breast	FALSE	218	0	0	0	1235	0	0	0	0	0	297	0	0	0	0	0	0	0	0	0	0	0	0	0	0	0	0	0	0	0	0	0	0	0	0	0	0	0	0	0	0	0	0	0	0	0	0
GEL-2114223-11	Breast	FALSE	181	86	0	0	875	0	0	0	0	0	0	0	0	0	0	0	0	37	0	0	0	0	0	350	0	0	0	0	0	0	0	0	0	0	0	0	0	0	0	0	0	0	0	0	0	0	0
GEL-2099857-11	Breast	FALSE	768	0	5355	0	3609	0	0	0	0	0	0	0	0	0	0	0	0	0	0	0	0	0	0	0	0	0	0	0	0	0	0	0	0	0	0	0	0	0	0	0	0	0	0	0	0	0	0
GEL-2828456-11	Breast	FALSE	241	102	2612	0	1509	0	0	0	0	0	1364	0	0	0	0	0	0	365	0	0	0	0	0	0	0	0	0	0	0	0	0	0	0	0	0	0	0	0	0	0	0	0	0	0	0	0	0
GEL-2959441-11	Breast	FALSE	154	0	0	0	1164	0	0	0	0	0	0	0	0	0	0	0	0	0	0	0	0	0	0	0	0	0	0	0	0	0	0	0	0	0	0	0	0	0	0	0	0	0	0	0	0	0	0
GEL-2994727-11	Breast	FALSE	244	0	0	0	1303	0	0	0	0	0	0	0	0	0	0	0	0	0	0	0	0	0	0	0	0	0	0	0	0	0	0	0	0	0	0	0	0	0	0	0	0	0	0	0	0	0	0
GEL-2209402-11	Breast	FALSE	878	1048	3106	0	1931	0	0	0	0	0	0	0	0	0	0	0	0	1728	0	0	0	0	0	0	0	0	0	0	0	0	0	0	0	0	0	0	0	0	0	0	0	0	0	0	0	0	0
GEL-2633376-11	Breast	FALSE	190	98	0	0	1409	0	0	0	0	0	0	0	0	0	0	0	0	62	0	0	0	0	0	0	0	0	0	0	0	0	0	0	0	0	0	0	0	0	0	0	0	0	0	0	0	0	0
GEL-2731528-11	Breast	FALSE	190	0	0	0	915	0	0	0	0	0	340	0	0	0	0	0	0	0	0	0	0	0	0	0	0	0	0	0	0	0	0	0	0	170	0	0	0	0	0	0	0	0	0	0	0	0	0
GEL-2581936-11	Breast	FALSE	418	669	6232	0	3024	0	0	0	0	0	3439	0	0	0	0	0	0	1090	0	0	0	0	0	0	0	0	0	0	0	0	0	0	0	0	0	0	0	0	0	0	0	0	0	0	0	0	0
GEL-2835934-11	Breast	FALSE	416	1122	0	0	2231	0	0	0	0	0	0	0	0	0	0	0	0	1070	0	0	0	0	0	0	0	0	0	0	0	0	0	0	0	0	0	0	0	0	0	0	0	0	0	0	0	0	0
GEL-2444260-11	Breast	FALSE	340	0	0	0	1645	0	0	0	0	0	0	0	0	0	0	0	0	0	0	0	0	0	0	0	0	0	0	0	0	0	0	0	0	0	0	0	0	0	0	0	0	0	0	0	0	0	0
GEL-2748421-11	Breast	FALSE	661	224	0	0	2773	0	0	0	0	0	0	0	0	0	0	0	0	186	0	0	0	0	0	653	0	0	0	0	0	0	0	0	0	0	0	0	0	0	0	0	0	0	0	0	0	0	0
GEL-2905020-11	Breast	FALSE	419	713	2241	0	2535	0	0	0	0	0	0	0	0	0	0	0	0	200	0	0	0	0	0	0	0	0	0	0	0	0	0	0	0	0	0	0	0	0	0	0	0	0	0	0	0	0	0
GEL-2570109-11	Breast	FALSE	261	287	1318	0	1140	0	0	0	0	0	0	0	0	0	0	0	0	225	0	0	0	0	0	573	0	0	0	0	0	0	0	0	0	0	0	0	0	0	0	0	0	0	0	0	0	0	0
GEL-2629452-11	Breast	FALSE	505	807	0	0	3773	0	0	0	0	0	0	0	0	0	0	0	0	359	0	0	0	0	0	0	0	0	0	0	0	0	0	0	0	0	0	0	0	0	0	0	0	0	0	0	0	0	0
GEL-2291144-11	Breast	FALSE	490	4868	0	0	4195	0	0	0	0	0	0	0	0	0	0	0	0	4540	0	0	0	0	0	0	0	0	0	0	0	0	0	0	0	0	0	0	0	0	0	0	0	0	0	0	0	0	0
GEL-2869726-11	Breast	FALSE	192	0	0	0	933	0	0	0	0	0	417	0	0	0	0	0	0	0	0	0	0	0	0	0	0	0	0	0	0	0	0	0	0	208	0	0	0	0	0	0	0	0	0	0	0	0	0
GEL-2756394-11	Breast	FALSE	584	131	0	0	2585	0	0	0	0	0	1379	0	0	0	0	0	0	428	0	0	0	0	0	0	0	0	0	0	0	0	0	0	0	0	0	0	0	0	0	0	0	0	0	0	0	0	0
GEL-2371157-11	Breast	FALSE	301	195	0	0	1489	0	0	0	0	0	0	0	0	0	0	0	0	0	0	0	0	0	0	0	0	0	0	0	0	0	0	0	0	0	0	0	0	0	0	0	0	0	0	0	0	0	0
GEL-2593522-11	Breast	FALSE	411	363	0	0	1691	0	0	0	0	0	0	0	0	0	0	0	0	172	0	0	0	0	0	0	0	0	0	0	0	0	0	0	0	0	0	0	0	0	0	0	0	0	0	0	0	0	0
GEL-2018549-11	Breast	FALSE	323	217	0	0	1770	0	0	0	0	0	0	0	0	0	0	0	0	0	0	0	0	0	0	0	0	0	0	0	0	0	0	0	0	0	0	0	0	0	0	0	0	0	0	0	0	0	0
GEL-2322683-11	Breast	FALSE	353	876	4910	0	1420	0	0	0	0	0	0	0	0	0	0	0	0	1969	0	0	0	0	0	0	0	0	0	0	0	0	0	0	0	0	0	0	0	0	0	0	0	0	0	0	0	0	0
GEL-2775317-11	Breast	FALSE	308	272	0	0	3046	0	0	0	0	0	0	0	0	0	0	0	0	109	0	0	0	0	0	0	0	0	0	0	0	0	0	0	0	0	0	0	0	0	0	0	0	0	0	0	0	0	0
GEL-2641985-11	Breast	FALSE	239	211	0	0	1514	0	0	0	0	0	640	0	0	0	0	0	0	165	0	0	0	0	0	0	0	0	0	0	0	0	0	0	0	0	0	0	0	0	0	0	0	0	0	0	0	0	0
GEL-2076693-11	Breast	FALSE	502	411	5872	0	2314	0	0	0	0	0	0	0	0	0	0	0	0	584	0	0	0	0	0	1068	0	0	0	0	0	0	0	0	0	0	0	0	0	0	0	0	0	0	0	0	0	0	0
GEL-2112828-11	Breast	FALSE	845	1794	11895	0	2136	0	0	0	0	0	0	0	0	0	0	0	0	2408	0	0	0	0	0	0	0	0	0	0	0	0	0	0	0	0	0	0	0	0	0	0	0	0	0	0	0	0	0
GEL-2393867-11	Breast	FALSE	648	0	0	0	2750	0	0	0	0	0	1283	0	0	0	0	0	0	0	0	0	0	0	0	0	0	0	0	0	0	0	0	0	0	0	0	0	0	0	0	0	0	0	0	0	0	0	0
GEL-2859109-11	Breast	FALSE	236	399	0	0	2803	0	0	0	0	0	0	0	0	0	0	0	0	880	0	0	0	0	0	0	0	0	0	0	0	0	0	0	0	0	0	0	0	0	0	0	0	0	0	0	0	0	0
GEL-2141047-11	Breast	FALSE	240	138	0	0	1454	0	0	0	0	0	0	0	0	0	0	0	0	215	0	0	0	0	0	416	0	0	0	0	0	0	0	0	0	0	0	0	0	0	0	0	0	0	0	0	0	0	0
GEL-2084243-11	Breast	FALSE	572	404	0	0	2437	0	0	0	0	0	0	0	0	0	0	0	0	716	0	0	0	0	0	0	0	0	0	0	0	0	0	0	0	0	0	0	0	0	0	0	0	0	0	0	0	0	0
GEL-2733002-11	Breast	FALSE	327	0	0	0	1560	0	0	0	0	0	0	0	0	0	0	0	0	0	0	0	0	0	0	371	0	0	0	0	0	0	0	0	0	0	0	0	0	0	0	0	0	0	0	0	0	0	0
GEL-2425095-11	Breast	FALSE	183	0	0	0	1166	0	0	0	0	0	0	0	0	0	0	0	0	0	0	0	0	0	0	219	0	0	0	0	0	0	0	0	0	206	0	0	0	0	0	0	0	0	0	0	0	0	0
GEL-2697776-11	Breast	FALSE	259	109	0	0	1309	0	0	0	0	0	348	0	0	0	0	0	0	69	0	0	0	0	0	0	0	0	0	0	0	0	0	0	0	0	0	0	0	0	0	0	0	0	0	0	0	0	0
GEL-2993148-11	Breast	FALSE	677	212	0	0	3589	0	0	0	0	0	0	0	0	0	0	0	0	0	0	0	0	0	0	0	0	0	0	0	0	0	0	0	0	0	0	0	0	0	0	0	0	0	0	0	0	0	0
GEL-2843980-11	Breast	FALSE	415	154	0	0	1722	0	0	0	0	0	0	0	0	0	0	0	0	126	0	0	0	0	0	0	0	0	0	0	0	0	0	0	0	0	0	0	0	0	0	0	0	0	0	0	0	0	0
GEL-2987141-11	Breast	FALSE	312	651	0	0	1803	0	0	0	0	0	0	0	0	0	0	0	0	316	0	0	0	0	0	0	0	0	0	0	0	0	0	0	0	0	0	0	0	0	0	0	0	0	0	0	0	0	0
GEL-2255827-11	Breast	FALSE	101	0	0	0	719	0	0	0	0	0	0	0	0	0	0	0	0	0	0	0	0	0	0	0	0	0	0	0	0	0	0	0	0	0	0	0	0	0	0	0	0	0	0	0	0	0	0
GEL-2172411-11	Breast	FALSE	240	0	0	0	1032	0	0	0	0	0	0	0	0	0	0	0	0	0	0	0	0	0	0	190	0	0	0	0	0	0	0	0	0	0	0	0	0	0	0	0	0	0	0	0	0	0	0
GEL-2128139-11	Breast	FALSE	532	274	0	0	1952	0	0	0	0	0	0	0	0	0	0	0	0	225	0	0	0	0	0	0	0	0	0	0	0	0	0	0	0	0	0	0	0	0	0	0	0	0	0	0	0	0	0
GEL-2507433-11	Breast	FALSE	419	0	0	0	1536	0	0	0	0	0	0	0	0	0	0	0	0	0	0	0	0	0	0	0	0	0	0	0	0	0	0	0	0	0	0	0	0	0	0	0	0	0	0	0	0	0	0
GEL-2875605-11	Breast	FALSE	429	592	2006	0	2211	0	0	0	0	0	0	0	0	0	0	0	0	136	0	0	0	0	0	0	0	0	0	0	0	0	0	0	0	0	0	0	0	0	0	0	0	0	0	0	0	0	0
GEL-2268885-11	Breast	FALSE	525	0	4698	0	2687	0	0	0	0	0	3810	0	0	0	0	0	0	0	0	0	0	0	0	0	0	0	0	0	0	0	0	0	0	0	0	0	0	0	0	0	0	0	0	0	0	0	0
GEL-2122432-11	Breast	FALSE	269	2326	0	0	1972	0	0	0	0	0	0	0	0	0	0	0	0	3151	0	0	0	0	0	0	0	0	0	0	0	0	0	0	0	0	0	0	0	0	0	0	0	0	0	0	0	0	0
GEL-2305505-11	Breast	FALSE	339	10810	0	0	1922	0	0	0	0	0	0	0	0	0	0	0	0	8419	0	0	0	0	0	0	0	0	0	0	0	0	0	0	0	0	0	0	0	0	0	0	0	0	0	0	0	0	0
GEL-2986844-11	Breast	FALSE	263	743	0	0	5612	0	0	0	0	0	2926	0	0	0	0	0	0	1404	0	0	0	0	0	0	0	0	0	0	0	0	0	0	0	0	0	0	0	0	0	0	0	0	3134	0	0	0	0
GEL-2535765-11	Breast	FALSE	191	814	0	0	1429	0	0	0	0	0	0	0	0	0	0	0	0	255	0	0	0	0	0	0	0	0	0	0	0	0	0	0	0	0	0	0	0	0	0	0	0	0	0	0	0	0	0
GEL-2603070-11	Breast	FALSE	127	0	0	0	973	0	0	0	0	0	0	0	0	0	0	0	0	0	0	0	0	0	0	0	0	0	0	0	0	0	0	0	0	0	0	0	0	0	0	0	0	0	0	0	0	0	0
GEL-2130674-11	Breast	FALSE	319	692	0	0	2001	0	0	0	0	0	0	0	0	0	0	0	0	593	0	0	0	0	0	0	0	0	0	0	0	0	0	0	0	0	0	0	0	0	0	0	0	0	0	0	0	0	0
GEL-2193669-11	Breast	FALSE	348	464	0	0	2509	0	0	0	0	0	0	0	0	0	0	0	0	236	0	0	0	199	363	742	0	0	0	0	0	0	0	0	0	0	0	0	0	0	0	0	0	0	0	0	0	0	0
GEL-2948143-11	Breast	FALSE	237	0	0	0	1664	0	0	0	0	0	373	0	0	0	0	0	0	0	0	0	0	0	0	0	0	0	0	0	0	0	0	0	0	0	0	0	0	0	0	0	0	0	0	0	0	0	0
GEL-2298893-11	Breast	FALSE	854	30980	0	0	2636	0	0	0	0	0	0	0	0	0	0	0	0	26935	0	0	0	0	0	0	0	0	0	0	0	0	0	0	0	0	0	0	0	0	0	0	0	0	0	0	0	0	0
GEL-2269189-11	Breast	FALSE	231	151	0	0	1308	0	0	0	0	0	0	0	0	0	0	0	0	64	0	0	0	0	0	228	0	0	0	0	0	0	0	0	0	0	0	0	0	0	0	0	0	0	0	0	0	0	0
GEL-2039726-11	Breast	FALSE	365	174	0	0	1516	0	0	0	0	0	0	0	0	0	0	0	0	117	0	0	0	0	0	303	0	0	0	0	0	0	0	0	0	0	0	0	0	0	0	0	0	0	0	0	0	0	0
GEL-2166258-11	Breast	FALSE	222	387	4030	0	1432	0	0	0	0	0	0	0	0	0	0	0	0	602	0	0	0	0	0	0	0	0	0	0	0	0	0	0	0	0	0	0	0	0	0	0	0	0	0	0	0	0	0
GEL-2835511-11	Breast	FALSE	160	133	0	0	920	0	0	0	0	0	0	0	0	0	0	0	0	94	0	0	0	0	0	0	0	0	0	0	0	0	0	0	0	0	0	0	0	0	0	0	0	0	0	0	0	0	0
GEL-2786660-11	Breast	FALSE	274	0	0	0	1893	0	0	0	0	0	0	0	0	0	0	0	0	0	0	0	0	0	0	673	0	0	0	0	0	0	0	0	0	0	0	0	0	0	0	0	0	0	0	0	0	0	0
GEL-2517884-11	Breast	FALSE	176	113	0	0	1545	0	0	0	0	0	357	0	0	0	0	0	0	0	0	0	0	0	0	0	0	0	0	0	0	0	0	0	0	0	0	0	0	0	0	0	0	0	0	0	0	0	0
GEL-2402079-11	Breast	FALSE	882	866	0	0	5007	0	0	0	0	0	0	0	0	0	0	0	0	909	0	0	0	0	0	2595	0	0	0	0	0	0	0	0	0	0	0	0	0	0	0	0	0	0	0	0	0	0	0
GEL-2393614-11	Breast	FALSE	488	189	0	0	2940	0	0	0	0	0	961	0	0	0	0	0	0	123	0	0	0	0	0	0	0	0	0	0	0	0	0	0	0	0	0	0	0	0	0	0	0	0	0	0	0	0	0
GEL-2873850-11	Breast	FALSE	333	393	4873	0	563	0	0	0	0	0	0	0	0	0	0	0	0	354	0	0	0	0	0	0	0	0	0	0	0	0	0	0	0	0	0	0	0	0	0	0	0	0	0	0	0	0	0
GEL-2358897-11	Breast	FALSE	538	370	1197	0	1312	0	0	0	0	0	0	0	0	0	0	0	0	404	0	0	0	0	0	0	0	0	0	0	0	0	0	0	0	0	0	0	0	0	0	0	0	0	0	0	0	0	0
GEL-2364209-11	Breast	FALSE	307	155	1052	0	1411	0	0	0	0	0	0	0	0	0	0	0	0	0	0	0	0	0	0	0	0	0	0	0	0	0	0	0	0	0	0	0	0	0	0	0	0	0	0	0	0	0	0
GEL-2000890-11	Breast	FALSE	184	162	3137	0	2763	0	0	0	0	0	1226	0	0	0	0	0	0	369	0	0	0	0	0	0	0	0	0	0	0	0	0	0	0	0	0	0	0	0	0	0	0	0	0	0	0	0	0
GEL-2335000-11	Breast	FALSE	268	10437	0	0	1648	0	0	0	0	0	0	0	0	0	0	0	0	8843	0	0	0	0	0	0	0	0	0	0	0	0	0	0	0	0	0	0	0	0	0	0	0	0	0	0	0	0	0
GEL-2089794-11	Breast	FALSE	172	482	0	0	1599	0	0	0	0	0	0	0	0	0	0	0	0	0	0	0	0	120	465	0	0	0	0	0	0	0	0	0	0	0	0	0	0	0	0	0	0	0	0	0	0	0	0
GEL-2764555-11	Breast	FALSE	194	6918	0	0	1555	0	0	0	0	0	0	0	0	0	0	0	0	7427	0	0	0	0	0	0	0	0	0	0	0	0	0	0	0	0	0	0	0	0	0	0	0	0	0	0	0	0	0
GEL-2359360-11	Breast	FALSE	363	0	0	0	2789	0	0	0	0	0	938	0	0	0	0	0	0	0	0	0	0	0	0	0	0	0	0	0	0	0	0	0	0	0	0	0	0	0	0	0	0	0	0	0	0	0	0
GEL-2339823-11	Breast	FALSE	228	339	3376	0	2019	0	0	0	0	0	1268	0	0	0	0	0	0	532	0	0	0	0	0	0	0	0	0	0	0	0	0	0	0	0	0	0	0	0	0	0	0	0	0	0	0	0	0
GEL-2348537-11	Breast	FALSE	144	199	0	0	1401	0	0	0	0	0	0	0	0	0	0	0	0	166	0	0	0	0	0	336	0	0	0	0	0	0	0	0	0	0	0	0	0	0	0	0	0	0	0	0	0	0	0
GEL-2807005-11	Breast	FALSE	484	0	0	0	4182	0	0	0	0	0	0	0	0	0	0	0	0	0	0	0	0	0	0	0	0	0	0	0	0	0	0	0	0	0	0	0	0	0	0	0	0	0	0	0	1112	0	0
GEL-2617417-11	Breast	FALSE	227	0	0	0	1440	0	0	0	0	0	0	0	0	0	0	0	0	0	0	0	0	0	0	0	0	0	0	0	0	0	0	0	0	0	0	0	0	0	0	0	0	0	0	0	0	0	0
GEL-2010962-11	Breast	FALSE	282	406	0	0	1128	0	0	0	0	0	0	0	0	0	0	0	0	298	0	0	0	0	0	0	0	0	0	0	0	0	0	0	0	0	0	0	0	0	0	0	0	0	0	0	0	0	0
GEL-2152074-11	Breast	FALSE	335	103	0	0	1223	0	0	0	0	0	0	0	0	0	0	0	0	0	0	0	0	0	0	230	0	0	0	0	0	0	0	0	0	0	0	0	0	0	0	0	0	0	0	0	0	0	0
GEL-2618838-11	Breast	FALSE	440	594	0	0	2791	0	0	0	0	0	0	0	0	0	0	0	0	835	0	0	0	0	0	0	0	0	0	0	0	0	0	0	0	0	0	0	0	0	0	0	0	0	0	0	0	0	0
GEL-2104397-11	Breast	FALSE	261	3052	0	0	2387	0	0	0	0	0	0	0	0	0	0	0	0	1678	0	0	0	0	0	0	0	0	0	0	0	0	0	0	0	0	0	0	0	0	0	0	0	0	0	0	0	0	0
GEL-2384967-11	Breast	FALSE	220	195	0	0	3075	0	0	0	0	0	0	0	0	0	0	0	0	118	0	0	0	0	0	924	0	0	0	0	0	0	0	0	0	0	0	0	0	0	0	0	0	0	0	0	0	0	0
GEL-2744261-11	Breast	FALSE	332	4731	0	0	3926	0	0	0	0	0	0	0	0	0	0	0	0	3405	0	0	0	2192	12051	0	0	0	0	0	0	0	0	0	0	0	0	0	0	0	0	0	0	0	0	0	0	0	0
GEL-2000339-11	Breast	FALSE	95	655	2040	0	674	0	0	0	0	0	0	0	0	0	0	0	0	945	0	0	0	0	0	0	0	0	0	0	0	0	0	0	0	0	0	0	0	0	0	0	0	0	0	0	0	0	0
GEL-2827551-11	Breast	FALSE	306	281	0	0	2720	0	0	0	0	0	1075	0	0	0	0	0	0	179	0	0	0	0	0	0	0	0	0	0	0	0	0	0	0	0	0	0	0	0	0	0	0	0	0	0	0	0	0
GEL-2717819-11	Breast	FALSE	237	2933	0	0	2235	0	0	0	0	0	0	0	0	0	0	0	0	6144	0	0	0	0	0	0	0	0	0	0	0	0	0	0	0	0	0	0	0	0	0	0	0	0	0	0	0	0	0
GEL-2948741-11	Breast	FALSE	374	0	0	0	2502	0	0	0	0	0	0	0	0	0	0	0	0	0	0	0	0	0	0	505	0	0	0	0	0	0	0	0	0	435	0	0	0	0	0	0	0	0	0	0	0	0	0
GEL-2767428-11	Breast	FALSE	327	0	0	0	2745	0	0	0	0	0	0	0	0	0	0	0	0	0	0	0	0	0	0	0	0	0	0	0	0	0	0	0	0	0	0	0	0	0	0	0	0	0	0	0	0	0	0
GEL-2698163-11	Breast	FALSE	1147	638	0	0	4180	0	0	0	0	0	0	0	0	0	0	0	0	458	0	0	0	0	0	2692	0	0	0	0	0	0	0	0	0	0	0	0	0	0	0	0	0	0	0	0	0	0	0
GEL-2964983-11	Breast	FALSE	776	7060	0	0	4295	0	0	0	0	0	0	0	0	0	0	0	0	14553	0	0	0	0	0	0	0	0	0	0	0	0	0	0	0	0	0	0	0	0	0	0	0	0	0	0	0	0	0
GEL-2755608-11	Breast	FALSE	78	570	0	0	2266	0	0	0	0	0	1831	0	0	0	0	0	0	1539	0	0	0	0	0	0	0	0	0	0	0	0	0	0	0	0	0	0	0	0	0	0	0	0	1827	0	0	0	0
GEL-2613596-11	Breast	FALSE	453	698	0	0	1557	0	0	0	0	0	0	0	0	0	0	0	0	636	0	0	0	0	0	542	0	0	0	0	0	0	0	0	0	0	0	0	0	0	0	0	0	0	0	0	0	0	0
GEL-2461560-11	Breast	FALSE	269	0	0	0	1752	0	0	0	0	0	497	0	0	0	0	0	0	0	0	0	0	0	0	0	0	0	0	0	0	0	0	0	0	0	0	0	0	0	0	0	0	0	0	0	0	0	0
GEL-2804116-11	Breast	FALSE	702	16633	0	0	3873	0	0	0	0	0	0	0	0	0	0	0	0	12883	0	0	0	0	0	0	0	0	0	0	0	0	0	0	0	0	0	0	0	0	0	0	0	0	0	0	0	0	0
GEL-2083415-11	Breast	FALSE	326	290	1102	0	1310	0	0	0	0	0	0	0	0	0	0	0	0	148	0	0	0	0	0	687	0	0	0	0	0	0	0	0	0	0	0	0	0	0	0	0	0	0	0	0	790	0	0
GEL-2831161-11	Breast	FALSE	699	246	1889	0	1788	0	0	0	0	0	0	0	0	0	0	0	0	327	0	0	0	0	0	0	0	0	0	0	0	0	0	0	0	0	0	0	0	0	0	0	0	0	0	0	0	0	0
GEL-2985800-11	Breast	FALSE	636	9417	0	0	5458	0	0	0	0	0	0	0	0	0	0	0	0	9186	0	0	0	0	0	0	0	0	0	0	0	0	0	0	0	0	0	0	0	0	0	0	0	0	0	0	0	0	0
GEL-2087034-11	Breast	FALSE	357	0	0	0	1797	0	0	0	0	0	0	0	0	0	0	0	0	0	0	0	0	0	0	0	0	0	0	0	0	0	0	0	0	0	0	0	0	0	0	0	0	0	0	0	0	0	0
GEL-2555354-11	Breast	FALSE	754	0	0	0	2690	0	0	0	0	0	0	0	0	0	0	0	0	0	0	0	0	0	0	872	0	0	0	0	0	0	0	0	0	0	0	0	0	0	0	0	0	0	0	0	0	0	0
GEL-2380646-11	Breast	FALSE	996	0	0	0	2736	0	0	0	0	0	0	0	0	0	0	0	0	0	0	0	0	0	0	0	0	0	0	0	0	0	0	0	0	0	0	0	0	0	0	0	0	0	0	0	0	0	0
GEL-2194997-11	Breast	FALSE	447	948	4717	0	692	0	0	0	0	0	0	0	0	0	0	0	0	1535	0	0	0	0	0	0	0	0	0	0	0	0	0	0	0	0	0	0	0	0	0	0	0	0	0	0	0	0	0
GEL-2315588-11	Breast	FALSE	606	935	0	0	2249	0	0	0	0	0	0	0	0	0	0	0	0	471	0	0	0	0	0	0	0	0	0	0	0	0	0	0	0	0	0	0	0	0	0	0	0	0	0	0	0	0	0
GEL-2444528-11	Breast	FALSE	399	769	0	0	1803	0	0	0	0	0	0	0	0	0	0	0	0	322	0	0	0	0	0	0	0	0	0	0	0	0	0	0	0	0	0	0	0	0	0	0	0	0	0	0	0	0	0
GEL-2186670-11	Breast	FALSE	210	233	1804	0	1507	0	0	0	0	0	0	0	0	0	0	0	0	194	0	0	0	119	410	0	0	0	0	0	0	0	0	0	0	0	0	0	0	0	0	0	0	0	0	0	651	0	0
GEL-2980189-11	Breast	FALSE	513	133	0	0	2210	0	0	0	0	0	0	0	0	0	0	0	0	0	0	0	0	0	0	439	0	0	0	0	0	0	0	0	0	0	0	0	0	0	0	0	0	0	0	0	0	0	0
GEL-2999548-11	Breast	FALSE	367	476	0	0	1843	0	0	0	0	0	838	0	0	0	0	0	0	170	0	0	0	0	0	0	0	0	0	0	0	0	0	0	0	0	0	0	0	0	0	0	0	0	0	0	0	0	0
GEL-2720184-11	Breast	FALSE	411	194	0	0	2806	0	0	0	0	0	0	0	0	0	0	0	0	119	0	0	0	0	0	0	0	0	0	0	0	0	0	0	0	0	0	0	0	0	0	0	0	0	0	0	0	0	0
GEL-2910345-11	Breast	FALSE	206	121	0	0	1359	0	0	0	0	0	0	0	0	0	0	0	0	118	0	0	0	0	0	0	0	0	0	0	0	0	0	0	0	0	0	0	0	0	0	0	0	0	0	0	0	0	0
GEL-2405810-11	Breast	FALSE	302	191	0	0	1951	0	0	0	0	0	0	0	0	0	0	0	0	0	0	0	0	0	0	0	0	0	0	0	0	0	0	0	0	0	0	0	0	0	0	0	0	0	0	0	0	0	0
GEL-2565782-11	Breast	FALSE	403	460	1633	0	1829	0	0	0	0	0	0	0	0	0	0	0	0	821	0	0	0	0	0	0	0	0	0	0	0	0	0	0	0	0	0	0	0	0	0	0	0	0	0	0	0	0	0
GEL-2040031-11	Breast	FALSE	293	591	3119	0	1653	0	0	0	0	0	1689	0	0	0	0	0	0	848	0	0	0	0	0	0	0	0	0	0	0	0	0	0	0	0	0	0	0	0	0	0	0	0	0	0	0	0	0
GEL-2810207-11	Breast	FALSE	416	389	6442	0	2549	0	0	0	0	0	0	0	0	0	0	0	0	931	0	0	0	0	0	0	0	0	0	0	0	0	0	0	0	0	0	0	0	0	0	0	0	0	0	0	0	0	0
GEL-2571467-11	Breast	FALSE	595	424	0	0	3876	0	0	0	0	0	1400	0	0	0	0	0	0	709	0	0	0	0	0	0	0	0	0	0	0	0	0	0	0	0	0	0	0	0	0	0	0	0	0	0	0	0	0
GEL-2440721-11	Breast	FALSE	366	0	0	0	2074	0	0	0	0	0	0	0	0	0	0	0	0	0	0	0	0	0	0	0	0	0	0	0	0	0	0	0	0	0	0	0	0	0	0	0	0	0	0	0	0	0	0
GEL-2197484-12	Breast	FALSE	107	0	0	0	1164	0	0	0	0	0	0	0	0	0	0	0	0	0	0	0	0	0	0	0	0	0	0	0	0	0	0	0	0	0	0	0	0	0	0	0	0	0	0	0	0	0	0
GEL-2904371-11	Breast	FALSE	379	0	0	0	1196	0	0	0	0	0	0	0	0	0	0	0	0	0	0	0	0	0	0	271	0	0	0	0	0	0	0	0	0	0	0	0	0	0	0	0	0	0	0	0	0	0	0
GEL-2262846-11	Breast	FALSE	382	1314	5651	0	1967	0	0	0	0	0	0	0	0	0	0	0	0	2847	0	0	0	0	0	0	0	0	0	0	0	0	0	0	0	0	0	0	0	0	0	0	0	0	0	0	0	0	0
GEL-2934969-11	Breast	FALSE	717	259	1974	0	2261	0	0	0	0	0	0	0	0	0	0	0	0	329	0	0	0	0	0	0	0	0	0	0	0	0	0	0	0	0	0	0	0	0	0	0	0	0	0	0	0	0	0
GEL-2246785-11	Breast	FALSE	32	26	0	0	359	0	0	0	0	0	0	0	0	0	0	0	0	43	0	0	0	0	0	0	0	0	0	0	0	0	0	0	0	0	0	0	0	0	0	0	0	0	0	0	0	0	0
GEL-2467043-11	Breast	FALSE	1847	752	0	0	4770	0	0	0	0	0	0	0	0	0	0	0	0	988	0	0	0	0	0	0	0	0	0	0	0	0	0	0	0	0	0	0	0	0	0	0	0	0	0	0	0	0	0
GEL-2717200-11	Breast	FALSE	516	679	0	0	4248	0	0	0	0	0	0	0	0	0	0	0	0	452	0	0	0	0	0	985	0	0	0	0	0	0	0	0	0	0	0	0	0	0	0	0	0	0	0	0	0	0	0
GEL-2467715-11	Breast	FALSE	326	0	0	0	3129	0	0	0	0	0	0	0	0	0	0	0	0	0	0	0	0	0	0	0	0	0	0	0	0	0	0	0	0	0	0	0	0	0	0	0	0	0	0	0	0	0	0
GEL-2334623-11	Breast	FALSE	603	0	0	0	2670	0	0	0	0	0	0	0	0	0	0	0	0	0	0	0	0	0	0	1309	0	0	0	0	0	0	0	0	0	0	0	0	0	0	0	0	0	0	0	0	0	0	0
GEL-2132275-11	Breast	FALSE	282	0	0	0	1699	0	0	0	0	0	0	0	0	0	0	0	0	0	0	0	0	0	0	829	0	0	0	0	0	0	0	0	0	0	0	0	0	0	0	0	0	0	0	0	0	0	0
GEL-2690439-11	Breast	FALSE	291	0	0	0	1394	0	0	0	0	0	378	0	0	0	0	0	0	0	0	0	0	0	0	0	0	0	0	0	0	0	0	0	0	0	0	0	0	0	0	0	0	0	0	0	0	0	0
GEL-2962607-11	Breast	FALSE	412	0	0	0	2727	0	0	0	0	0	0	0	0	0	0	0	0	0	0	0	0	0	0	527	0	0	0	0	0	0	0	0	0	0	0	0	0	0	0	0	0	0	0	0	0	0	0
GEL-2474257-11	Breast	FALSE	186	155	1601	0	1757	0	0	0	0	0	983	0	0	0	0	0	0	123	0	0	0	0	0	0	0	0	0	0	0	0	0	0	0	0	0	0	0	0	0	0	0	0	0	0	0	0	0
GEL-2108589-11	Breast	FALSE	158	0	0	0	1306	0	0	0	0	0	0	0	0	0	0	0	0	0	0	0	0	0	0	0	0	0	0	0	0	0	0	0	0	0	0	0	0	0	0	0	0	0	0	0	0	0	0
GEL-2958744-11	Breast	FALSE	540	156	1423	0	1398	0	0	0	0	0	0	0	0	0	0	0	0	0	0	0	0	0	0	463	0	0	0	0	0	0	0	0	0	0	0	0	0	0	0	0	0	0	0	0	0	0	0
GEL-2944062-11	Breast	FALSE	346	544	7493	0	1456	0	0	0	0	0	0	0	0	0	0	0	0	919	0	0	0	0	0	0	0	0	0	0	0	0	0	0	0	0	0	0	0	0	0	0	0	0	0	0	0	0	0
GEL-2978590-11	Breast	FALSE	391	156	0	0	1495	0	0	0	0	0	0	0	0	0	0	0	0	129	0	0	0	0	0	0	0	0	0	0	0	0	0	0	0	0	0	0	0	0	0	0	0	0	0	0	0	0	0
GEL-2375936-11	Breast	FALSE	372	260	1317	0	1150	0	0	0	0	0	0	0	0	0	0	0	0	237	0	0	0	0	0	0	0	0	0	0	0	0	0	0	0	0	0	0	0	0	0	0	0	0	0	0	0	0	0
GEL-2581560-11	Breast	FALSE	449	0	0	0	1599	0	0	0	0	0	0	0	0	0	0	0	0	0	0	0	0	0	0	0	0	0	0	0	0	0	0	0	0	0	0	0	0	0	0	0	0	0	0	0	0	0	0
GEL-2789780-11	Breast	FALSE	302	0	0	0	1155	0	0	0	0	0	0	0	0	0	0	0	0	0	0	0	0	0	0	356	0	0	0	0	0	0	0	0	0	0	0	0	0	0	0	0	0	0	0	0	0	0	0
GEL-2278802-11	Breast	FALSE	537	0	3376	0	2974	0	0	0	0	0	2954	0	0	0	0	0	0	0	0	0	0	0	0	0	0	0	0	0	0	0	0	0	0	0	0	0	0	0	0	0	0	0	0	0	0	0	0
GEL-2492140-12	Breast	FALSE	221	957	0	0	1535	0	0	0	0	0	0	0	0	0	0	0	0	140	0	0	0	0	0	487	0	0	0	0	0	0	0	0	0	0	0	0	0	0	0	0	0	0	0	0	0	0	0
GEL-2796920-11	Breast	FALSE	295	0	0	0	1504	0	0	0	0	0	0	0	0	0	0	0	0	0	0	0	0	0	0	0	0	0	0	0	0	0	0	0	0	0	0	0	0	0	0	0	0	0	0	0	0	0	0
GEL-2573511-11	Breast	FALSE	230	178	0	0	2090	0	0	0	0	0	0	0	0	0	0	0	0	112	0	0	0	0	0	0	0	0	0	0	0	0	0	0	0	0	0	0	0	0	0	0	0	0	0	0	0	0	0
GEL-2606232-11	Breast	FALSE	876	1709	0	0	2586	0	0	0	0	0	0	0	0	0	0	0	0	1619	0	0	0	0	0	0	0	0	0	0	0	0	0	0	0	0	0	0	0	0	0	0	0	0	0	0	0	0	0
GEL-2662556-11	Breast	FALSE	582	1485	0	0	2129	0	0	0	0	0	0	0	0	0	0	0	0	403	0	0	0	0	0	0	0	0	0	0	0	0	0	0	0	0	0	0	0	0	0	0	0	0	0	0	0	0	0
GEL-2020763-11	Breast	FALSE	267	800	0	0	1696	0	0	0	0	0	0	0	0	0	0	0	0	578	0	0	0	0	0	0	0	0	0	0	0	0	0	0	0	0	0	0	0	0	0	0	0	0	0	0	0	0	0
GEL-2394890-11	Breast	FALSE	646	0	0	0	1613	0	0	0	0	0	0	0	0	0	0	0	0	0	0	0	0	0	0	319	0	0	0	0	0	0	0	0	0	0	0	0	0	0	0	0	0	0	0	0	0	0	0
GEL-2490176-11	Breast	FALSE	282	953	0	0	1495	0	0	0	0	0	0	0	0	0	0	0	0	1223	0	0	0	0	0	0	0	0	0	0	0	0	0	0	0	0	0	0	0	0	0	0	0	0	0	0	0	0	0
GEL-2894367-11	Breast	FALSE	724	213	0	0	1671	0	0	0	0	0	0	0	0	0	0	0	0	0	0	0	0	0	0	969	0	0	0	0	0	0	0	0	0	0	0	0	0	0	0	0	0	0	0	0	0	0	0
GEL-2977235-11	Breast	FALSE	933	787	0	0	3993	0	0	0	0	0	0	0	0	0	0	0	0	523	0	0	0	0	0	1022	0	0	0	0	0	0	0	0	0	0	0	0	0	0	0	0	0	0	0	0	0	0	0
GEL-2722143-11	Breast	FALSE	292	91	0	0	1423	0	0	0	0	0	396	0	0	0	0	0	0	0	0	0	0	0	0	0	0	0	0	0	0	0	0	0	0	0	0	0	0	0	0	0	0	0	0	0	0	0	0
GEL-2134172-11	Breast	FALSE	289	1317	0	0	1434	0	0	0	0	0	0	0	0	0	0	0	0	1012	0	0	0	0	0	0	0	0	0	0	0	0	0	0	0	0	0	0	0	0	0	0	0	0	0	0	0	0	0
GEL-2284517-11	Breast	FALSE	285	0	0	0	1421	0	0	0	0	0	0	0	0	0	0	0	0	0	0	0	0	0	0	0	0	0	0	0	0	0	0	0	0	0	0	0	0	0	0	0	0	0	0	0	0	0	0
GEL-2985516-11	Breast	FALSE	470	2274	0	0	2626	0	0	0	0	0	1898	0	0	0	0	0	0	1516	0	0	0	0	0	0	0	0	0	0	0	0	0	0	0	0	0	0	0	0	0	0	0	0	0	0	0	0	0
GEL-2703779-11	Breast	FALSE	266	0	0	0	1634	0	0	0	0	0	534	0	0	0	0	0	0	0	0	0	0	0	0	0	0	0	0	0	0	0	0	0	0	317	0	0	0	0	0	0	0	0	0	0	0	0	0
GEL-2190184-11	Breast	FALSE	662	905	0	0	2763	0	0	0	0	0	1205	0	0	0	0	0	0	678	0	0	0	0	0	0	0	0	0	0	0	0	0	0	0	0	0	0	0	0	0	0	0	0	0	0	0	0	0
GEL-2380342-11	Breast	FALSE	567	532	7055	0	2420	0	0	0	0	0	2595	0	0	0	0	0	0	911	0	0	0	0	0	0	0	0	0	0	0	0	0	0	0	0	0	0	0	0	0	0	0	0	0	0	0	0	0
GEL-2840026-11	Breast	FALSE	300	0	0	0	8831	0	0	0	0	0	0	0	0	0	0	0	0	0	0	0	0	3347	7024	0	0	0	0	0	0	0	0	0	0	0	0	0	0	0	0	0	0	0	0	0	0	0	0
GEL-2069266-11	Breast	FALSE	822	0	0	0	3054	0	0	0	0	0	0	0	0	0	0	0	0	0	0	0	0	0	0	0	0	0	0	0	0	0	0	0	0	0	0	0	0	0	0	0	0	0	0	0	0	0	0
GEL-2743963-11	Breast	FALSE	393	197	0	0	1505	0	0	0	0	0	676	0	0	0	0	0	0	0	0	0	0	0	0	0	0	0	0	0	0	0	0	0	0	357	0	0	0	0	0	0	0	0	0	0	0	0	0
GEL-2728515-11	Breast	FALSE	199	0	0	0	1128	0	0	0	0	0	0	0	0	0	0	0	0	0	0	0	0	0	0	0	0	0	0	0	0	0	0	0	0	0	0	0	0	0	0	0	0	0	0	0	0	0	0
GEL-2372020-12	Breast	FALSE	925	1470	11182	0	3583	0	0	0	0	0	0	0	0	0	0	0	0	2256	0	0	0	0	744	0	0	0	0	0	0	0	0	0	0	0	0	0	0	0	0	0	0	0	0	0	0	0	0
GEL-2064461-11	Breast	FALSE	138	0	0	0	1783	0	0	0	0	0	0	0	0	0	0	0	0	0	0	0	0	0	0	0	0	0	0	0	0	0	0	0	0	0	0	0	0	0	0	0	0	0	0	0	0	0	0
GEL-2722408-11	Breast	FALSE	714	198	0	0	3532	0	0	0	0	0	0	0	0	0	0	0	0	289	0	0	0	0	0	0	0	0	0	0	0	0	0	0	0	0	0	0	0	0	0	0	0	0	0	0	0	0	0
GEL-2462706-11	Breast	FALSE	208	0	0	0	1258	0	0	0	0	0	0	0	0	0	0	0	0	0	0	0	0	0	0	526	0	0	0	0	0	0	0	0	0	0	0	0	0	0	0	0	0	0	0	0	0	0	0
GEL-2976463-11	Breast	FALSE	411	164	0	0	1326	0	0	0	0	0	0	0	0	0	0	0	0	77	0	0	0	0	0	254	0	0	0	0	0	0	0	0	0	0	0	0	0	0	0	0	0	0	0	0	0	0	0
GEL-2022302-11	Breast	FALSE	963	1683	0	0	4499	0	0	0	0	0	0	0	0	0	0	0	0	0	0	0	0	0	0	3094	0	0	0	0	0	0	0	0	0	1225	0	0	0	0	0	0	0	0	0	0	0	0	0
GEL-2650467-11	Breast	FALSE	214	0	0	0	6289	0	0	0	0	0	4100	0	0	0	0	0	0	554	0	0	0	0	0	0	0	0	0	0	0	0	0	0	0	0	0	0	0	0	0	0	0	0	0	0	0	0	0
GEL-2942633-11	Breast	FALSE	318	0	0	0	3021	0	0	0	0	0	0	0	0	0	0	0	0	0	0	0	0	0	0	0	0	0	0	0	0	0	0	0	0	0	0	0	0	0	0	0	0	0	0	0	0	0	0
GEL-2265581-11	Breast	FALSE	268	0	977	0	1221	0	0	0	0	0	0	0	0	0	0	0	0	0	0	0	0	0	0	470	0	0	0	0	0	0	0	0	0	0	0	0	0	0	0	0	0	0	0	0	0	0	0
GEL-2759701-11	Breast	FALSE	159	201	0	0	2638	0	0	0	0	0	1518	0	0	0	0	0	0	348	0	0	0	0	0	0	0	0	0	0	0	0	0	0	0	0	0	0	0	0	0	0	0	0	0	0	0	0	0
GEL-2784766-11	Breast	FALSE	414	6687	0	0	2112	0	0	0	0	0	0	0	0	0	0	0	0	7706	0	0	0	0	0	0	0	0	0	0	0	0	0	0	0	0	0	0	0	0	0	0	0	0	0	0	0	0	0
GEL-2168530-11	Breast	FALSE	227	84	0	0	1142	0	0	0	0	0	0	0	0	0	0	0	0	0	0	0	0	0	0	215	0	0	0	0	0	0	0	0	0	0	0	0	0	0	0	0	0	0	0	0	0	0	0
GEL-2835244-11	Breast	FALSE	382	1034	0	0	4599	0	0	0	0	0	2351	0	0	0	0	0	0	772	0	0	0	0	0	1278	0	0	0	0	0	0	0	0	0	0	0	0	0	0	0	0	0	0	0	0	0	0	0
GEL-2348706-11	Breast	FALSE	463	138	0	0	3177	0	0	0	0	0	1020	0	0	0	0	0	0	348	0	0	0	0	0	0	0	0	0	0	0	0	0	0	0	0	0	0	0	0	0	0	0	0	0	0	0	0	0
GEL-2667684-11	Breast	FALSE	195	680	0	0	1304	0	0	0	0	0	0	0	0	0	0	0	0	866	0	0	0	0	0	0	0	0	0	0	0	0	0	0	0	0	0	0	0	0	0	0	0	0	0	0	0	0	0
GEL-2510297-11	Breast	FALSE	412	382	0	0	1507	0	0	0	0	0	0	0	0	0	0	0	0	282	0	0	0	0	0	636	0	0	0	0	0	0	0	0	0	0	0	0	0	0	0	0	0	0	0	0	0	0	0
GEL-2124868-11	Breast	FALSE	707	296	4462	0	3287	0	0	0	0	0	2388	0	0	0	0	0	0	433	0	0	0	0	0	0	0	0	0	0	0	0	0	0	0	0	0	0	0	0	0	0	0	0	0	0	0	0	0
GEL-2686604-11	Breast	FALSE	395	3675	0	0	2170	0	0	0	0	0	0	0	0	0	0	0	0	2246	0	0	0	0	0	0	0	0	0	0	0	0	0	0	0	0	0	0	0	0	0	0	0	0	0	0	0	0	0
GEL-2094178-11	Breast	FALSE	571	470	0	0	1518	0	0	0	0	0	0	0	0	0	0	0	0	220	0	0	0	0	0	0	0	0	0	0	0	0	0	0	0	0	0	0	0	0	0	0	0	0	0	0	0	0	0
GEL-2980594-11	Breast	FALSE	287	350	5363	0	1648	0	0	0	0	0	0	0	0	0	0	0	0	380	0	0	0	0	0	0	0	0	0	0	0	0	0	0	0	0	0	0	0	0	0	0	0	0	0	0	0	0	0
GEL-2270335-11	Breast	FALSE	279	1913	0	0	1521	0	0	0	0	0	0	0	0	0	0	0	0	1213	0	0	0	0	0	0	0	0	0	0	0	0	0	0	0	0	0	0	0	0	0	0	0	0	0	0	0	0	0
GEL-2440029-11	Breast	FALSE	334	0	0	0	1540	0	0	0	0	0	0	0	0	0	0	0	0	0	0	0	0	0	0	0	0	0	0	0	0	0	0	0	0	0	0	0	0	0	0	0	0	0	0	0	0	0	0
GEL-2879732-11	Breast	FALSE	233	335	2028	0	1307	0	0	0	0	0	0	0	0	0	0	0	0	251	0	0	0	0	0	661	0	0	0	0	0	0	0	0	0	0	0	0	0	0	0	0	0	0	0	0	0	0	0
GEL-2250853-11	Breast	FALSE	331	3070	0	0	1454	0	0	0	0	0	0	0	0	0	0	0	0	2794	0	0	0	0	0	0	0	0	0	0	0	0	0	0	0	0	0	0	0	0	0	0	0	0	0	0	0	0	0
GEL-2955190-11	Breast	FALSE	216	0	0	0	1339	0	0	0	0	0	0	0	0	0	0	0	0	0	0	0	0	0	0	0	0	0	0	0	0	0	0	0	0	0	0	0	0	0	0	0	0	0	0	0	0	0	0
GEL-2802870-11	Breast	FALSE	400	269	0	0	1929	0	0	0	0	0	0	0	0	0	0	0	0	456	0	0	0	0	0	0	0	0	0	0	0	0	0	0	0	0	0	0	0	0	0	0	0	0	0	0	0	0	0
GEL-2449948-11	Breast	FALSE	708	928	11994	0	6044	0	0	0	0	0	6063	0	0	0	0	0	0	1016	0	0	0	0	0	0	0	0	0	0	0	0	0	0	0	0	0	0	0	0	0	0	0	0	0	0	0	0	0
GEL-2128062-11	Breast	FALSE	239	0	0	0	1328	0	0	0	0	0	0	0	0	0	0	0	0	0	0	0	0	0	0	0	0	0	0	0	0	0	0	0	0	0	0	0	0	0	0	0	0	0	0	0	0	0	0
GEL-2035474-11	Breast	FALSE	276	0	0	0	2377	0	0	0	0	0	0	0	0	0	0	0	0	0	0	0	0	0	0	0	0	0	0	0	0	0	0	0	0	0	0	0	0	0	0	0	0	0	0	0	0	0	0
GEL-2665304-11	Breast	FALSE	313	3492	0	0	1622	0	0	0	0	0	0	0	0	0	0	0	0	3873	0	0	0	0	0	0	0	0	0	0	0	0	0	0	0	0	0	0	0	0	0	0	0	0	0	0	0	0	0
GEL-2078811-11	Breast	FALSE	208	0	0	0	1465	0	0	0	0	0	0	0	0	0	0	0	0	0	0	0	0	0	0	415	0	0	0	0	0	0	0	0	0	0	0	0	0	0	0	0	0	0	0	0	0	0	0
GEL-2226767-11	Breast	FALSE	318	525	0	0	3517	0	0	0	0	0	2321	0	0	0	0	0	0	771	0	0	0	0	533	0	0	0	0	0	0	0	0	0	0	0	0	0	0	0	0	0	0	0	0	0	0	0	0
GEL-2054300-11	Breast	FALSE	581	631	4574	0	3183	0	0	0	0	0	3266	0	0	0	0	0	0	635	0	0	0	0	0	0	0	0	0	0	0	0	0	0	0	0	0	0	0	0	0	0	0	0	0	0	0	0	0
GEL-2456488-11	Breast	FALSE	322	0	0	0	1931	0	0	0	0	0	0	0	0	0	0	0	0	0	0	0	0	0	0	466	0	0	0	0	0	0	0	0	0	0	0	0	0	0	0	0	0	0	0	0	0	0	0
GEL-2400623-11	Breast	FALSE	400	887	2622	0	1769	0	0	0	0	0	0	0	0	0	0	0	0	789	0	0	0	0	0	0	0	0	0	0	0	0	0	0	0	0	0	0	0	0	0	0	0	0	0	0	0	0	0
GEL-2384810-11	Breast	FALSE	229	510	0	0	2061	0	0	0	0	0	0	0	0	0	0	0	0	0	0	0	0	0	0	0	0	0	0	0	0	0	0	0	0	0	0	0	0	0	0	0	0	0	0	0	0	0	0
GEL-2781751-11	Breast	FALSE	571	0	0	0	5881	0	0	0	0	0	0	0	0	0	0	0	0	0	0	0	0	217	399	1167	0	0	0	0	0	0	0	0	0	0	0	0	0	0	0	0	0	0	0	0	1568	0	0
GEL-2669744-11	Breast	FALSE	260	136	0	0	2745	0	0	0	0	0	1039	0	0	0	0	0	0	247	0	0	0	0	0	0	0	0	0	0	0	0	0	0	0	0	0	0	0	0	0	0	0	0	0	0	0	0	0
GEL-2020210-11	Breast	FALSE	178	57	0	0	873	0	0	0	0	0	0	0	0	0	0	0	0	77	0	0	0	0	0	0	0	0	0	0	0	0	0	0	0	0	0	0	0	0	0	0	0	0	0	0	0	0	0
GEL-2297749-11	Breast	FALSE	602	568	9034	0	2911	0	0	0	0	0	0	0	0	0	0	0	0	1291	0	0	0	0	0	0	0	0	0	0	0	0	0	0	0	0	0	0	0	0	0	0	0	0	0	0	0	0	0
GEL-2130441-11	Breast	FALSE	171	279	0	0	1031	0	0	0	0	0	0	0	0	0	0	0	0	110	0	0	0	0	0	585	0	0	0	0	0	0	0	0	0	0	0	0	0	0	0	0	0	0	0	0	0	0	0
GEL-2978974-11	Breast	FALSE	346	716	0	0	1449	0	0	0	0	0	0	0	0	0	0	0	0	494	0	0	0	0	0	0	0	0	0	0	0	0	0	0	0	0	0	0	0	0	0	0	0	0	0	0	0	0	0
GEL-2130481-11	Breast	FALSE	155	0	0	0	1140	0	0	0	0	0	0	0	0	0	0	0	0	0	0	0	0	0	0	205	0	0	0	0	0	0	0	0	0	0	0	0	0	0	0	0	0	0	0	0	0	0	0
GEL-2575112-11	Breast	FALSE	717	365	0	0	2741	0	0	0	0	0	972	0	0	0	0	0	0	198	0	0	0	0	0	0	0	0	0	0	0	0	0	0	0	0	0	0	0	0	0	0	0	0	0	0	0	0	0
GEL-2555784-11	Breast	FALSE	313	512	0	0	3726	0	0	0	0	0	1478	0	0	0	0	0	0	672	0	0	0	0	0	0	0	0	0	0	0	0	0	0	0	0	0	0	0	0	0	0	0	0	0	0	0	0	0
GEL-2044178-11	Breast	FALSE	663	709	0	0	3385	0	0	0	0	0	0	0	0	0	0	0	0	526	0	0	0	0	0	2084	0	0	0	0	0	0	0	0	0	0	0	0	0	0	0	0	0	0	0	0	0	0	0
GEL-2155781-11	Breast	FALSE	1790	0	0	0	2519	0	0	0	0	0	0	0	0	0	0	0	0	0	0	0	0	0	0	0	0	0	0	0	0	0	2390	0	0	0	0	0	0	0	0	0	0	0	0	0	0	0	4588
GEL-2692251-11	Breast	FALSE	571	865	7462	0	4700	0	0	0	0	0	5863	0	0	0	0	0	0	1602	0	0	0	0	714	0	0	0	0	0	0	0	0	0	0	0	0	0	0	0	0	0	0	0	0	0	0	0	0
GEL-2320871-11	Breast	FALSE	454	589	0	0	2946	0	0	0	0	0	0	0	0	0	0	0	0	358	0	0	0	0	0	893	0	0	0	0	0	0	0	0	0	0	0	0	0	0	0	0	0	0	0	0	0	0	0
GEL-2189102-11	Breast	FALSE	293	1464	0	0	3744	0	0	0	0	0	2304	0	0	0	0	0	0	1879	0	0	0	0	0	0	0	0	0	0	0	0	0	0	0	0	0	0	0	0	0	0	0	0	0	0	0	0	0
GEL-2835692-11	Breast	FALSE	237	4041	0	0	1463	0	0	0	0	0	0	0	0	0	0	0	0	2483	0	0	0	0	0	0	0	0	0	0	0	0	0	0	0	0	0	0	0	0	0	0	0	0	0	0	0	0	0
GEL-2396697-11	Breast	FALSE	516	313	0	0	1952	0	0	0	0	0	0	0	0	0	0	0	0	82	0	0	0	0	0	0	0	0	0	0	0	0	0	0	0	0	0	0	0	0	0	0	0	0	0	0	0	0	0
GEL-2406501-11	Breast	FALSE	382	0	0	0	2033	0	0	0	0	0	0	0	0	0	0	0	0	0	0	0	0	0	0	0	0	0	0	0	0	0	0	0	0	0	0	0	0	0	0	0	0	0	0	0	0	0	0
GEL-2059137-11	Breast	FALSE	167	0	0	0	1101	0	0	0	0	0	0	0	0	0	0	0	0	0	0	0	0	0	0	220	0	0	0	0	0	0	0	0	0	0	0	0	0	0	0	0	0	0	0	0	0	0	0
GEL-2127255-11	Breast	FALSE	178	214	0	0	1363	0	0	0	0	0	0	0	0	0	0	0	0	84	0	0	0	0	0	0	0	0	0	0	0	0	0	0	0	0	0	0	0	0	0	0	0	0	0	0	0	0	0
GEL-2562377-11	Breast	FALSE	641	664	0	0	4130	0	0	0	0	0	2056	0	0	0	0	0	0	1125	0	0	0	0	0	1359	0	0	0	0	0	0	0	0	0	0	0	0	0	0	0	0	0	0	0	0	0	0	0
GEL-2063300-11	Breast	FALSE	464	0	0	0	1596	0	0	0	0	0	736	0	0	0	0	0	0	0	0	0	0	0	0	0	0	0	0	0	0	0	0	0	0	536	0	0	0	0	0	0	0	0	0	0	0	0	0
GEL-2238051-11	Breast	FALSE	423	238	0	0	4202	0	0	0	0	0	1223	0	0	0	0	0	0	320	0	0	0	0	0	0	0	0	0	0	0	0	0	0	0	0	0	0	0	0	0	0	0	0	0	0	0	0	0
GEL-2277987-11	Breast	FALSE	485	2386	1508	0	1890	0	0	0	0	0	0	0	0	0	0	0	0	1368	0	0	0	0	0	0	0	0	0	0	0	0	0	0	0	0	0	0	0	0	0	0	0	0	0	0	0	0	0
GEL-2393808-11	Breast	FALSE	684	229	0	0	1778	0	0	0	0	0	0	0	0	0	0	0	0	197	0	0	0	0	0	663	0	0	0	0	0	0	0	0	0	0	0	0	0	0	0	0	0	0	0	0	0	0	0
GEL-2781358-11	Breast	FALSE	528	0	0	0	1762	0	0	0	0	0	0	0	0	0	0	0	0	0	0	0	0	0	0	378	0	0	0	0	0	0	0	0	0	0	0	0	0	0	0	0	0	0	0	0	0	0	0
GEL-2896849-11	Breast	FALSE	353	236	0	0	2529	0	0	0	0	0	702	0	0	0	0	0	0	329	0	0	0	0	0	0	0	0	0	0	0	0	0	0	0	0	0	0	0	0	0	0	0	0	0	0	0	0	0
GEL-2569941-11	Breast	FALSE	315	334	6045	0	1845	0	0	0	0	0	0	0	0	0	0	0	0	721	0	0	0	0	0	0	0	0	0	0	0	0	0	0	0	0	0	0	0	0	0	0	0	0	0	0	0	0	0
GEL-2042229-11	Breast	FALSE	812	3045	0	0	10275	0	0	0	0	0	4329	0	0	0	0	0	0	4862	0	0	0	0	0	0	0	0	0	0	0	0	0	0	0	0	0	0	0	0	0	0	0	0	0	0	0	0	0
GEL-2783778-11	Breast	FALSE	521	713	10929	0	2225	0	0	0	0	0	0	0	0	0	0	0	0	1160	0	0	0	0	0	0	0	0	0	0	0	0	0	0	0	0	0	0	0	0	0	0	0	0	0	0	0	0	0
GEL-2987641-11	Breast	FALSE	428	0	0	0	1734	0	0	0	0	0	0	0	0	0	0	0	0	0	0	0	0	0	0	572	0	0	0	0	0	0	0	0	0	0	0	0	0	0	0	0	0	0	0	0	0	0	0
GEL-2461811-11	Breast	FALSE	277	185	0	0	1826	0	0	0	0	0	778	0	0	0	0	0	0	200	0	0	0	0	0	0	0	0	0	0	0	0	0	0	0	0	0	0	0	0	0	0	0	0	0	0	575	0	0
GEL-2297347-11	Breast	FALSE	220	0	0	0	1327	0	0	0	0	0	0	0	0	0	0	0	0	0	0	0	0	0	0	0	0	0	0	0	0	0	0	0	0	0	0	0	0	0	0	0	0	0	0	0	0	0	0
GEL-2959332-11	Breast	FALSE	139	244	0	0	898	0	0	0	0	0	0	0	0	0	0	0	0	143	0	0	0	0	0	0	0	0	0	0	0	0	0	0	0	0	0	0	0	0	0	0	0	0	0	0	0	0	0
GEL-2760817-11	Breast	FALSE	864	172	0	0	2344	0	0	0	0	0	0	0	0	0	0	0	0	259	0	0	0	0	0	687	0	0	0	0	0	0	0	0	0	0	0	0	0	0	0	0	0	0	0	0	0	0	0
GEL-2378826-11	Breast	FALSE	557	129	0	0	4288	0	0	0	0	0	1631	0	0	0	0	0	0	349	0	0	0	0	0	0	0	0	0	0	0	0	0	0	0	0	0	0	0	0	0	0	0	0	0	0	0	0	0
GEL-2106831-11	Breast	FALSE	277	208	0	0	3695	0	0	0	0	0	3182	0	0	0	0	0	0	507	0	0	0	0	0	0	0	0	0	0	0	0	0	0	0	0	0	0	0	0	0	0	0	0	2578	0	0	0	0
GEL-2988142-11	Breast	FALSE	787	364	0	0	3696	0	0	0	0	0	0	0	0	0	0	0	0	319	0	0	0	0	0	1095	0	0	0	0	0	0	0	0	0	0	0	0	0	0	0	0	0	0	0	0	0	0	0
GEL-2702054-11	Breast	FALSE	737	0	4283	0	3110	0	0	0	0	0	0	0	0	0	0	0	0	0	0	0	0	0	0	0	0	0	0	0	0	0	0	0	0	0	0	0	0	0	0	0	0	0	0	0	0	0	0
GEL-2849212-11	Breast	FALSE	463	194	0	0	1679	0	0	0	0	0	0	0	0	0	0	0	0	200	0	0	0	0	0	482	0	0	0	0	0	0	0	0	0	0	0	0	0	0	0	0	0	0	0	0	0	0	0
GEL-2309422-11	Breast	FALSE	211	207	0	0	992	0	0	0	0	0	0	0	0	0	0	0	0	0	0	0	0	0	0	304	0	0	0	0	0	0	0	0	0	0	0	0	0	0	0	0	0	0	0	0	0	0	0
GEL-2675445-11	Breast	FALSE	293	572	0	0	2306	0	0	0	0	0	0	0	0	0	0	0	0	749	0	0	0	0	0	0	0	0	0	0	0	0	0	0	0	0	0	0	0	0	0	0	0	0	0	0	0	0	0
GEL-2526834-11	Breast	FALSE	297	137	0	0	1333	0	0	0	0	0	0	0	0	0	0	0	0	0	0	0	0	0	0	0	0	0	0	0	0	0	0	0	0	0	0	0	0	0	0	0	0	0	0	0	0	0	0
GEL-2627354-11	Breast	FALSE	802	2535	0	0	3280	0	0	0	0	0	0	0	0	0	0	0	0	1075	0	0	0	0	0	0	0	0	0	0	0	0	0	0	0	0	0	0	0	0	0	0	0	0	0	0	0	0	0
GEL-2015767-11	Breast	FALSE	399	370	0	0	1766	0	0	0	0	0	0	0	0	0	0	0	0	106	0	0	0	0	0	0	0	0	0	0	0	0	0	0	0	0	0	0	0	0	0	0	0	0	0	0	0	0	0
GEL-2418656-11	Breast	FALSE	546	0	0	0	2505	0	0	0	0	0	0	0	0	0	0	0	0	0	0	0	0	0	0	694	0	0	0	0	0	0	0	0	0	0	0	0	0	0	0	0	0	0	0	0	0	0	0
GEL-2587987-11	Breast	FALSE	350	201	0	0	1423	0	0	0	0	0	0	0	0	0	0	0	0	0	0	0	0	0	0	0	0	0	0	0	0	0	0	0	0	0	0	0	0	0	0	0	0	0	0	0	0	0	0
GEL-2346280-11	Breast	FALSE	202	92	0	0	1039	0	0	0	0	0	311	0	0	0	0	0	0	46	0	0	0	0	0	0	0	0	0	0	0	0	0	0	0	0	0	0	0	0	0	0	0	0	0	0	0	0	0
GEL-2051182-11	Breast	FALSE	416	513	0	0	3519	0	0	0	0	0	1752	0	0	0	0	0	0	694	0	0	0	0	0	0	0	0	0	0	0	0	0	0	0	0	0	0	0	0	0	0	0	0	0	0	0	0	0
GEL-2572315-11	Breast	FALSE	648	998	0	0	3721	0	0	0	0	0	0	0	0	0	0	0	0	1011	0	0	0	0	0	0	0	0	0	0	0	0	0	0	0	0	0	0	0	0	0	0	0	0	0	0	0	0	0
GEL-2492771-11	Breast	FALSE	279	308	0	0	4508	0	0	0	0	0	2693	0	0	0	0	0	0	1190	0	0	0	0	0	0	0	0	0	0	0	0	0	0	0	0	0	0	0	0	0	0	0	0	3504	0	0	0	0
GEL-2210252-11	Breast	FALSE	364	6482	0	0	2275	0	0	0	0	0	0	0	0	0	0	0	0	5925	0	0	0	0	0	0	0	0	0	0	0	0	0	0	0	0	0	0	0	0	0	0	0	0	0	0	0	0	0
GEL-2244000-11	Breast	FALSE	175	0	0	0	1359	0	0	0	0	0	0	0	0	0	0	0	0	0	0	0	0	0	0	535	0	0	0	0	0	0	0	0	0	0	0	0	0	0	0	0	0	0	0	0	0	0	0
GEL-2517014-11	Breast	FALSE	116	0	0	0	1032	0	0	0	0	0	0	0	0	0	0	0	0	0	0	0	0	0	0	0	0	0	0	0	0	0	0	0	0	0	0	0	0	0	0	0	0	0	0	0	0	0	0
GEL-2593262-11	Breast	FALSE	349	324	0	0	1772	0	0	0	0	0	0	0	0	0	0	0	0	251	0	0	0	0	0	0	0	0	0	0	0	0	0	0	0	0	0	0	0	0	0	0	0	0	0	0	0	0	0
GEL-2468682-11	Breast	FALSE	810	351	0	0	2024	0	0	0	0	0	0	0	0	0	0	0	0	0	0	0	0	0	0	952	0	0	0	0	0	0	0	0	0	0	0	0	0	0	0	0	0	0	0	0	0	0	0
GEL-2377277-11	Breast	FALSE	783	1086	0	0	2848	0	0	0	0	0	0	0	0	0	0	0	0	787	0	0	0	0	0	0	0	0	0	0	0	0	0	0	0	0	0	0	0	0	0	0	0	0	0	0	0	0	0
GEL-2120125-11	Breast	FALSE	224	306	3122	0	1290	0	0	0	0	0	1132	0	0	0	0	0	0	603	0	0	0	0	0	0	0	0	0	0	0	0	0	0	0	0	0	0	0	0	0	0	0	0	0	0	0	0	0
GEL-2925983-11	Breast	FALSE	735	1398	0	0	6285	0	0	0	0	0	2538	0	0	0	0	0	0	1115	0	0	0	588	1671	0	0	0	0	0	0	0	0	0	0	0	0	0	0	0	0	0	0	0	0	0	0	0	0
GEL-2127182-11	Breast	FALSE	400	508	0	0	2000	0	0	0	0	0	0	0	0	0	0	0	0	146	0	0	0	0	0	0	0	0	0	0	0	0	0	0	0	0	0	0	0	0	0	0	0	0	0	0	0	0	0
GEL-2582235-11	Breast	FALSE	408	3942	0	0	2700	0	0	0	0	0	0	0	0	0	0	0	0	1450	0	0	0	0	0	0	0	0	0	0	0	0	0	0	0	0	0	0	0	0	0	0	0	0	0	0	0	0	0
GEL-2322612-12	Breast	FALSE	419	571	0	0	2823	0	0	0	0	0	1048	0	0	0	0	0	0	253	0	0	0	0	0	0	0	0	0	0	0	0	0	0	0	0	0	0	0	0	0	0	0	0	0	0	0	0	0
GEL-2270548-11	Breast	FALSE	874	0	0	0	3185	0	0	0	0	0	979	0	0	0	0	0	0	0	0	0	0	0	0	0	0	0	0	0	0	0	0	0	0	0	0	0	0	0	0	0	0	0	0	0	0	0	0
GEL-2002843-11	Breast	FALSE	351	0	0	0	1478	0	0	0	0	0	0	0	0	0	0	0	0	0	0	0	0	0	0	0	0	0	0	0	0	0	0	0	0	0	0	0	0	0	0	0	0	0	0	0	0	0	0
GEL-2646715-11	Breast	FALSE	121	81	0	0	987	0	0	0	0	0	306	0	0	0	0	0	0	142	0	0	0	0	0	0	0	0	0	0	0	0	0	0	0	0	0	0	0	0	0	0	0	0	0	0	0	0	0
GEL-2821800-11	Breast	FALSE	262	149	0	0	1170	0	0	0	0	0	0	0	0	0	0	0	0	0	0	0	0	0	0	502	0	0	0	0	0	0	0	0	0	0	0	0	0	0	0	0	0	0	0	0	0	0	0
GEL-2594952-11	Breast	FALSE	195	84	0	0	1032	0	0	0	0	0	0	0	0	0	0	0	0	0	0	0	0	0	0	199	0	0	0	0	0	0	0	0	0	0	0	0	0	0	0	0	0	0	0	0	0	0	0
GEL-2315863-11	Breast	FALSE	586	0	1806	0	1967	0	0	0	0	0	0	0	0	0	0	0	0	0	0	0	0	0	0	0	0	0	0	0	0	0	0	0	0	0	0	0	0	0	0	0	0	0	0	0	0	0	0
GEL-2270146-11	Breast	FALSE	291	9305	0	0	2173	0	0	0	0	0	0	0	0	0	0	0	0	6902	0	0	0	0	0	0	0	0	0	0	0	0	0	0	0	0	0	0	0	0	0	0	0	0	0	0	0	0	0
GEL-2069780-11	Breast	FALSE	265	181	0	0	1165	0	0	0	0	0	0	0	0	0	0	0	0	173	0	0	0	0	0	0	0	0	0	0	0	0	0	0	0	0	0	0	0	0	0	0	0	0	0	0	0	0	0
GEL-2937790-11	Breast	FALSE	210	0	0	0	1069	0	0	0	0	0	344	0	0	0	0	0	0	0	0	0	0	0	0	0	0	0	0	0	0	0	0	0	0	0	0	0	0	0	0	0	0	0	0	0	0	0	0
GEL-2176056-11	Breast	FALSE	239	0	0	0	1976	0	0	0	0	0	0	0	0	0	0	0	0	0	0	0	0	0	0	0	0	0	0	0	0	0	0	0	0	0	0	0	0	0	0	0	0	0	0	0	0	0	0
GEL-2563444-11	Breast	FALSE	390	2003	0	0	3815	0	0	0	0	0	0	0	0	0	0	0	0	3129	0	0	0	0	0	0	0	0	0	0	0	0	0	0	0	0	0	0	0	0	0	0	0	0	0	0	0	0	0
GEL-2717588-11	Breast	FALSE	510	74617	0	0	1663	0	0	0	0	0	0	0	0	0	0	0	0	101847	0	0	0	0	0	0	0	0	0	0	0	0	0	0	0	0	0	0	0	0	0	0	0	0	0	0	0	0	0
GEL-2265557-11	Breast	FALSE	291	0	0	0	1435	0	0	0	0	0	0	0	0	0	0	0	0	0	0	0	0	0	0	251	0	0	0	0	0	0	0	0	0	0	0	0	0	0	0	0	0	0	0	0	0	0	0
GEL-2133130-11	Breast	FALSE	566	361	0	0	3232	0	0	0	0	0	1815	0	0	0	0	0	0	422	0	0	0	0	338	0	0	0	0	0	0	0	0	0	0	0	0	0	0	0	0	0	0	0	0	0	0	0	0
GEL-2718125-11	Breast	FALSE	368	409	5022	0	2096	0	0	0	0	0	1682	0	0	0	0	0	0	772	0	0	0	0	0	0	0	0	0	0	0	0	0	0	0	0	0	0	0	0	0	0	0	0	0	0	0	0	0
GEL-2218011-11	Breast	FALSE	278	1074	0	0	1606	0	0	0	0	0	0	0	0	0	0	0	0	315	0	0	0	0	0	0	0	0	0	0	0	0	0	0	0	0	0	0	0	0	0	0	0	0	0	0	0	0	0
GEL-2344173-11	Breast	FALSE	174	195	0	0	3652	0	0	0	0	0	2300	0	0	0	0	0	0	562	0	0	0	0	0	0	0	0	0	0	0	0	0	0	0	0	0	0	0	0	0	0	0	0	2180	0	0	0	0
GEL-2507800-11	Breast	FALSE	364	0	0	0	1638	0	0	0	0	0	0	0	0	0	0	0	0	0	0	0	0	0	0	301	0	0	0	0	0	0	0	0	0	0	0	0	0	0	0	0	0	0	0	0	0	0	0
GEL-2551274-11	Breast	FALSE	261	0	0	0	1929	0	0	0	0	0	0	0	0	0	0	0	0	0	0	0	0	0	0	0	0	0	0	0	0	0	0	0	0	0	0	0	0	0	0	0	0	0	0	0	0	0	0
GEL-2250840-11	Breast	FALSE	422	210	0	0	1807	0	0	0	0	0	0	0	0	0	0	0	0	94	0	0	0	0	0	0	0	0	0	0	0	0	0	0	0	0	0	0	0	0	0	0	0	0	0	0	0	0	0
GEL-2599195-11	Breast	FALSE	221	0	0	0	1440	0	0	0	0	0	0	0	0	0	0	0	0	0	0	0	0	0	0	0	0	0	0	0	0	0	0	0	0	0	0	0	0	0	0	0	0	0	0	0	0	0	0
GEL-2288971-11	Breast	FALSE	785	12096	0	0	4345	0	0	0	0	0	0	0	0	0	0	0	0	11410	0	0	0	0	0	0	0	0	0	0	0	0	0	0	0	0	0	0	0	0	0	0	0	0	0	0	0	0	0
GEL-2241096-11	Breast	FALSE	167	0	0	0	3325	0	0	0	0	0	2072	0	0	0	0	0	0	0	0	0	0	0	0	0	0	0	0	0	0	0	0	0	0	0	0	0	0	0	0	0	0	0	3098	0	0	0	0
GEL-2841716-11	Breast	FALSE	680	183	0	0	2776	0	0	0	0	0	0	0	0	0	0	0	0	137	0	0	0	0	0	0	0	0	0	0	0	0	0	0	0	0	0	0	0	0	0	0	0	0	0	0	0	0	0
GEL-2153012-11	Breast	FALSE	166	338	2478	0	2080	0	0	0	0	0	1366	0	0	0	0	0	0	451	0	0	0	0	0	0	0	0	0	0	0	0	0	0	0	0	0	0	0	0	0	0	0	0	0	0	0	0	0
GEL-2770480-11	Breast	FALSE	126	0	0	0	1054	0	0	0	0	0	0	0	0	0	0	0	0	0	0	0	0	0	0	0	0	0	0	0	0	0	0	0	0	188	0	0	0	0	0	0	0	0	0	0	0	0	0
GEL-2400844-11	Breast	FALSE	84	0	0	0	730	0	0	0	0	0	0	0	0	0	0	0	0	0	0	0	0	0	0	0	0	0	0	0	0	0	0	0	0	0	0	0	0	0	0	0	0	0	0	0	0	0	0
GEL-2520386-11	Breast	FALSE	412	363	8035	0	722	0	0	0	0	0	0	0	0	0	0	0	0	705	0	0	0	0	0	0	0	0	0	0	0	0	0	0	0	0	0	0	0	0	0	0	0	0	0	0	0	0	0
GEL-2264073-11	Breast	FALSE	263	0	0	0	2570	0	0	0	0	0	1183	0	0	0	0	0	0	0	0	0	0	0	0	0	0	0	0	0	0	0	0	0	0	0	0	0	0	0	0	0	0	0	2041	0	0	0	0
GEL-2939712-11	Breast	FALSE	373	98	0	0	1787	0	0	0	0	0	435	0	0	0	0	0	0	0	0	0	0	0	0	0	0	0	0	0	0	0	0	0	0	0	0	0	0	0	0	0	0	0	0	0	0	0	0
GEL-2308898-11	Breast	FALSE	243	0	0	0	1370	0	0	0	0	0	1354	0	0	0	0	0	0	0	0	0	0	0	0	0	0	0	0	0	0	0	0	0	0	327	0	0	0	0	0	0	0	0	0	0	0	0	0
GEL-2410971-11	Breast	FALSE	300	2665	0	0	3085	0	0	0	0	0	0	0	0	0	0	0	0	3283	0	0	0	0	0	0	0	0	0	0	0	0	0	0	0	0	0	0	0	0	0	0	0	0	0	0	0	0	0
GEL-2970650-11	Breast	FALSE	102	0	0	0	1310	0	0	0	0	0	0	0	0	0	0	0	0	0	0	0	0	0	0	0	0	0	0	0	0	0	0	0	0	0	0	0	0	0	0	0	0	0	0	0	0	0	0
GEL-2647410-11	Breast	FALSE	346	320	0	0	2502	0	0	0	0	0	0	0	0	0	0	0	0	198	0	0	0	0	0	0	0	0	0	0	0	0	0	0	0	0	0	0	0	0	0	0	0	0	0	0	755	0	0
GEL-2865541-11	Breast	FALSE	158	0	0	0	8742	0	0	0	0	0	7160	0	0	0	0	0	0	0	0	0	0	0	0	0	0	0	0	0	0	0	0	0	0	0	0	0	0	0	0	0	0	0	6356	0	0	0	0
GEL-2175005-11	Breast	FALSE	121	0	0	0	1041	0	0	0	0	0	0	0	0	0	0	0	0	0	0	0	0	0	0	0	0	0	0	0	0	0	0	0	0	0	0	0	0	0	0	0	0	0	0	0	0	0	0
GEL-2423514-11	Breast	FALSE	68	339	0	0	477	0	0	0	0	0	0	0	0	0	0	0	0	328	0	0	0	0	0	0	0	0	0	0	0	0	0	0	0	0	0	0	0	0	0	0	0	0	0	0	0	0	0
GEL-2125134-11	Breast	FALSE	181	0	0	0	1822	0	0	0	0	0	0	0	0	0	0	0	0	0	0	0	0	0	0	240	0	0	0	0	0	0	0	0	0	0	0	0	0	0	0	0	0	0	0	0	0	0	0
GEL-2925627-11	Breast	FALSE	259	1260	0	0	1339	0	0	0	0	0	0	0	0	0	0	0	0	654	0	0	0	0	0	0	0	0	0	0	0	0	0	0	0	0	0	0	0	0	0	0	0	0	0	0	0	0	0
GEL-2434707-11	Breast	FALSE	206	165	0	0	1332	0	0	0	0	0	0	0	0	0	0	0	0	39	0	0	0	0	0	0	0	0	0	0	0	0	0	0	0	0	0	0	0	0	0	0	0	0	0	0	0	0	0
GEL-2235273-11	Breast	FALSE	244	118	0	0	1498	0	0	0	0	0	0	0	0	0	0	0	0	0	0	0	0	0	0	0	0	0	0	0	0	0	0	0	0	0	0	0	0	0	0	0	0	0	0	0	0	0	0
GEL-2140020-11	Breast	FALSE	341	0	2085	0	2150	0	0	0	0	0	0	0	0	0	0	0	0	0	0	0	0	0	0	0	0	0	0	0	0	0	0	0	0	0	0	0	0	0	0	0	0	0	0	0	0	0	0
GEL-2051779-11	Breast	FALSE	900	24180	0	0	5016	0	0	0	0	0	0	0	0	0	0	0	0	13751	0	0	0	0	0	0	0	0	0	0	0	0	0	0	0	0	0	0	0	0	0	0	0	0	0	0	0	0	0
GEL-2266430-11	Breast	FALSE	210	0	0	0	1514	0	0	0	0	0	0	0	0	0	0	0	0	0	0	0	0	0	0	0	0	0	0	0	0	0	0	0	0	0	0	0	0	0	0	0	0	0	0	0	0	0	0
GEL-2810779-11	Breast	FALSE	24	20	0	0	182	0	0	0	0	0	0	0	0	0	0	0	0	36	0	0	0	0	0	0	0	0	0	0	0	0	0	0	0	0	0	0	0	0	0	0	0	0	0	0	0	0	0
GEL-2679123-11	Breast	FALSE	546	643	2564	0	1857	0	0	0	0	0	0	0	0	0	0	0	0	397	0	0	0	0	0	1061	0	0	0	0	0	0	0	0	0	0	0	0	0	0	0	0	0	0	0	0	0	0	0
GEL-2661761-11	Breast	FALSE	149	0	0	0	1126	0	0	0	0	0	0	0	0	0	0	0	0	0	0	0	0	0	0	0	0	0	0	0	0	0	0	0	0	0	0	0	0	0	0	0	0	0	0	0	0	0	0
GEL-2036431-11	Breast	FALSE	212	0	0	0	1254	0	0	0	0	0	0	0	0	0	0	0	0	0	0	0	0	0	0	0	0	0	0	0	0	0	0	0	0	0	0	0	0	0	0	0	0	0	0	0	0	0	0
GEL-2224462-11	Breast	FALSE	150	0	0	0	1155	0	0	0	0	0	320	0	0	0	0	0	0	0	0	0	0	0	0	0	0	0	0	0	0	0	0	0	0	0	0	0	0	0	0	0	0	0	0	0	0	0	0
GEL-2718301-11	Breast	FALSE	241	4761	0	0	3378	0	0	0	0	0	0	0	0	0	0	0	0	5357	0	0	0	0	0	0	0	0	0	0	0	0	0	0	0	0	0	0	0	0	0	0	0	0	0	0	0	0	0
GEL-2349044-11	Breast	FALSE	326	357	0	0	1740	0	0	0	0	0	0	0	0	0	0	0	0	166	0	0	0	0	0	682	0	0	0	0	0	0	0	0	0	0	0	0	0	0	0	0	0	0	0	0	0	0	0
GEL-2796171-11	Breast	FALSE	149	65	0	0	280	0	0	0	0	0	262	0	0	0	0	0	0	110	0	0	0	0	0	0	0	0	0	0	0	0	203	0	0	163	0	0	0	0	0	0	0	0	0	0	0	0	0
GEL-2652318-11	Breast	FALSE	485	188	0	0	4419	0	0	0	0	0	2457	0	0	0	0	0	0	462	0	0	0	0	0	0	0	0	0	0	0	0	0	0	0	0	0	0	0	0	0	0	0	0	0	0	0	0	0
GEL-2858303-11	Breast	FALSE	121	0	0	0	979	0	0	0	0	0	0	0	0	0	0	0	0	0	0	0	0	0	0	0	0	0	0	0	0	0	0	0	0	0	0	0	0	0	0	0	0	0	0	0	0	0	0
GEL-2040566-11	Breast	FALSE	146	0	0	0	1005	0	0	0	0	0	0	0	0	0	0	0	0	0	0	0	0	0	0	233	0	0	0	0	0	0	0	0	0	0	0	0	0	0	0	0	0	0	0	0	0	0	0
GEL-2948113-11	Breast	FALSE	203	89	0	0	1220	0	0	0	0	0	0	0	0	0	0	0	0	47	0	0	0	0	0	493	0	0	0	0	0	0	0	0	0	0	0	0	0	0	0	0	0	0	0	0	0	0	0
GEL-2559113-11	Breast	FALSE	294	85	0	0	1179	0	0	0	0	0	0	0	0	0	0	0	0	52	0	0	0	0	0	245	0	0	0	0	0	0	0	0	0	0	0	0	0	0	0	0	0	0	0	0	0	0	0
GEL-2066074-11	Breast	FALSE	295	0	0	0	1291	0	0	0	0	0	0	0	0	0	0	0	0	0	0	0	0	0	0	290	0	0	0	0	0	0	0	0	0	255	0	0	0	0	0	0	0	0	0	0	0	0	0
GEL-2404575-11	Breast	FALSE	553	308	0	0	2514	0	0	0	0	0	704	0	0	0	0	0	0	0	0	0	0	0	0	0	0	0	0	0	0	0	0	0	0	0	0	0	0	0	0	0	0	0	0	0	0	0	0
GEL-2005896-11	Breast	FALSE	300	193	0	0	1409	0	0	0	0	0	851	0	0	0	0	0	0	83	0	0	0	0	0	0	0	0	0	0	0	0	0	0	0	0	0	0	0	0	0	0	0	0	0	0	0	0	0
GEL-2338062-11	Breast	FALSE	172	0	0	0	809	0	0	0	0	0	0	0	0	0	0	0	0	0	0	0	0	0	0	210	0	0	0	0	0	0	0	0	0	0	0	0	0	0	0	0	0	0	0	0	0	0	0
GEL-2619647-11	Breast	FALSE	218	0	0	0	935	0	0	0	0	0	259	0	0	0	0	0	0	0	0	0	0	0	0	0	0	0	0	0	0	0	0	0	0	0	0	0	0	0	0	0	0	0	0	0	0	0	0
GEL-2721264-11	Breast	FALSE	887	935	0	0	5588	0	0	0	0	0	3632	0	0	0	0	0	0	1106	0	0	0	0	0	0	0	0	0	0	0	0	0	0	0	0	0	0	0	0	0	0	0	0	0	0	0	0	0
GEL-2558215-11	Breast	FALSE	424	230	0	0	1258	0	0	0	0	0	456	0	0	0	0	0	0	55	0	0	0	0	0	0	0	0	0	0	0	0	0	0	0	0	0	0	0	0	0	0	0	0	0	0	0	0	0
GEL-2766069-11	Breast	FALSE	581	14092	0	0	2640	0	0	0	0	0	0	0	0	0	0	0	0	12574	0	0	0	0	0	0	0	0	0	0	0	0	0	0	0	0	0	0	0	0	0	0	0	0	0	0	0	0	0
GEL-2808863-11	Breast	FALSE	793	1322	0	0	2691	0	0	0	0	0	0	0	0	0	0	0	0	519	0	0	0	0	0	0	0	0	0	0	0	0	0	0	0	0	0	0	0	0	0	0	0	0	0	0	0	0	0
GEL-2064942-11	Breast	FALSE	471	138	0	0	1802	0	0	0	0	0	0	0	0	0	0	0	0	0	0	0	0	0	0	0	0	0	0	0	0	0	0	0	0	0	0	0	0	0	0	0	0	0	0	0	0	0	0
GEL-2929541-11	Breast	FALSE	585	186	0	0	2989	0	0	0	0	0	1605	0	0	0	0	0	0	357	0	0	0	0	0	898	0	0	0	0	0	0	0	0	0	0	0	0	0	0	0	0	0	0	0	0	0	0	0
GEL-2017531-11	Breast	FALSE	437	183	0	0	2470	0	0	0	0	0	1263	0	0	0	0	0	0	499	0	0	0	0	0	0	0	0	0	0	0	0	0	0	0	0	0	0	0	0	0	0	0	0	0	0	0	0	0
GEL-2246582-11	Breast	FALSE	164	2278	0	0	3753	0	0	0	0	0	0	0	0	0	0	0	0	3044	0	0	0	0	0	0	0	0	0	0	0	0	0	0	0	0	0	0	0	0	0	0	0	0	0	0	0	0	0
GEL-2523655-11	Breast	FALSE	248	1023	0	0	4101	0	0	0	0	0	2520	0	0	0	0	0	0	1085	0	0	0	0	0	0	0	0	0	0	0	0	0	0	0	0	0	0	0	0	0	0	0	0	0	0	0	0	0
GEL-2968016-11	Breast	FALSE	733	0	0	0	2695	0	0	0	0	0	0	0	0	0	0	0	0	0	0	0	0	0	0	0	0	0	0	0	0	0	0	0	0	0	0	0	0	0	0	0	0	0	0	0	0	0	0
GEL-2507585-11	Breast	FALSE	365	822	0	0	2823	0	0	0	0	0	0	0	0	0	0	0	0	496	0	0	0	0	0	0	0	0	0	0	0	0	0	0	0	0	0	0	0	0	0	0	0	0	0	0	0	0	0
GEL-2569729-11	Breast	FALSE	933	614	0	0	3467	0	0	0	0	0	0	0	0	0	0	0	0	287	0	0	0	0	0	1292	0	0	0	0	0	0	0	0	0	0	0	0	0	0	0	0	0	0	0	0	0	0	0
GEL-2108095-11	Breast	FALSE	415	1148	0	0	2879	0	0	0	0	0	0	0	0	0	0	0	0	1499	0	0	0	0	0	0	0	0	0	0	0	0	0	0	0	0	0	0	0	0	0	0	0	0	0	0	0	0	0
GEL-2999947-11	Breast	FALSE	339	114	0	0	1578	0	0	0	0	0	741	0	0	0	0	0	0	168	0	0	0	0	0	0	0	0	0	0	0	0	0	0	0	0	0	0	0	0	0	0	0	0	0	0	0	0	0
GEL-2768148-11	Breast	FALSE	212	104	901	0	1340	0	0	0	0	0	0	0	0	0	0	0	0	0	0	0	0	0	0	0	0	0	0	0	0	0	0	0	0	0	0	0	0	0	0	0	0	0	0	0	0	0	0
GEL-2007643-11	Breast	FALSE	337	124	0	0	1946	0	0	0	0	0	0	0	0	0	0	0	0	0	0	0	0	0	0	313	0	0	0	0	0	0	0	0	0	0	0	0	0	0	0	0	0	0	0	0	0	0	0
GEL-2359088-11	Breast	FALSE	204	0	0	0	1319	0	0	0	0	0	299	0	0	0	0	0	0	0	0	0	0	0	0	0	0	0	0	0	0	0	0	0	0	0	0	0	0	0	0	0	0	0	0	0	0	0	0
GEL-2639037-11	Breast	FALSE	432	104	0	0	2440	0	0	0	0	0	0	0	0	0	0	0	0	326	0	0	0	0	0	0	0	0	0	0	0	0	0	0	0	0	0	0	0	0	0	0	0	0	0	0	0	0	0
GEL-2163963-11	Breast	FALSE	448	0	0	0	1571	0	0	0	0	0	0	0	0	0	0	0	0	0	0	0	0	0	0	0	0	0	0	0	0	0	0	0	0	337	0	0	0	0	0	0	0	0	0	0	0	0	0
GEL-2220424-11	Breast	FALSE	760	935	14298	0	2226	0	0	0	0	0	0	0	0	0	0	0	0	1986	0	0	0	0	0	0	0	0	0	0	0	0	0	0	0	0	0	0	0	0	0	0	0	0	0	0	0	0	0
GEL-2404126-11	Breast	FALSE	209	73	0	0	1071	0	0	0	0	0	0	0	0	0	0	0	0	0	0	0	0	0	0	280	0	0	0	0	0	0	0	0	0	0	0	0	0	0	0	0	0	0	0	0	0	0	0
GEL-2916521-11	Breast	FALSE	370	153	0	0	1371	0	0	0	0	0	0	0	0	0	0	0	0	63	0	0	0	0	0	0	0	0	0	0	0	0	0	0	0	0	0	0	0	0	0	0	0	0	0	0	0	0	0
GEL-2345748-11	Breast	FALSE	347	254	7430	0	2178	0	0	0	0	0	0	0	0	0	0	0	0	644	0	0	0	0	0	0	0	0	0	0	0	0	0	0	0	0	0	0	0	0	0	0	0	0	0	0	0	0	0
GEL-2966689-11	Breast	FALSE	263	78	0	0	1058	0	0	0	0	0	270	0	0	0	0	0	0	0	0	0	0	0	0	0	0	0	0	0	0	0	0	0	0	0	0	0	0	0	0	0	0	0	0	0	0	0	0
GEL-2454193-11	Breast	FALSE	364	0	0	0	1866	0	0	0	0	0	0	0	0	0	0	0	0	0	0	0	0	0	0	301	0	0	0	0	0	0	0	0	0	0	0	0	0	0	0	0	0	0	0	0	0	0	0
GEL-2693464-11	Breast	FALSE	522	0	0	0	2210	0	0	0	0	0	660	0	0	0	0	0	0	0	0	0	0	0	0	0	0	0	0	0	0	0	0	0	0	0	0	0	0	0	0	0	0	0	0	0	0	0	0
GEL-2145942-11	Breast	FALSE	386	339	0	0	3363	0	0	0	0	0	1180	0	0	0	0	0	0	660	0	0	0	0	0	0	0	0	0	0	0	0	0	0	0	0	0	0	0	0	0	0	0	0	0	0	0	0	0
GEL-2638455-11	Breast	FALSE	553	162	0	0	2498	0	0	0	0	0	0	0	0	0	0	0	0	107	0	0	0	0	0	395	0	0	0	0	0	0	0	0	0	0	0	0	0	0	0	0	0	0	0	0	0	0	0
GEL-2434700-11	Breast	FALSE	222	84	0	0	808	0	0	0	0	0	0	0	0	0	0	0	0	0	0	0	0	0	0	167	0	0	0	0	0	0	0	0	0	0	0	0	0	0	0	0	0	0	0	0	0	0	0
GEL-2099802-11	Breast	FALSE	349	0	0	0	2095	0	0	0	0	0	0	0	0	0	0	0	0	0	0	0	0	0	0	0	0	0	0	0	0	0	0	0	0	333	0	0	0	0	0	0	0	0	0	0	0	0	0
GEL-2458140-11	Breast	FALSE	521	0	0	0	3287	0	0	0	0	0	0	0	0	0	0	0	0	0	0	0	0	0	0	1177	0	0	0	0	0	0	0	0	0	0	0	0	0	0	0	0	0	0	0	0	0	0	0
GEL-2425225-11	Breast	FALSE	395	542	0	0	4415	0	0	0	0	0	2617	0	0	0	0	0	0	999	0	0	0	0	0	0	0	0	0	0	0	0	0	0	0	0	0	0	0	0	0	0	0	0	0	0	0	0	0
GEL-2897868-11	Breast	FALSE	219	0	0	0	1644	0	0	0	0	0	0	0	0	0	0	0	0	0	0	0	0	0	0	670	0	0	0	0	0	0	0	0	0	0	0	0	0	0	0	0	0	0	0	0	0	0	0
GEL-2766074-11	Breast	FALSE	376	8109	0	0	1444	0	0	0	0	0	0	0	0	0	0	0	0	5927	0	0	0	0	0	0	0	0	0	0	0	0	0	0	0	0	0	0	0	0	0	0	0	0	0	0	0	0	0
GEL-2672200-11	Breast	FALSE	202	0	0	0	2671	0	0	0	0	0	702	0	0	0	0	0	0	0	0	0	0	0	0	0	0	0	0	0	0	0	0	0	0	0	0	0	0	0	0	0	0	0	0	0	0	0	0
GEL-2597007-11	Breast	FALSE	426	4974	0	0	2601	0	0	0	0	0	0	0	0	0	0	0	0	7283	0	0	0	0	0	0	0	0	0	0	0	0	0	0	0	0	0	0	0	0	0	0	0	0	0	0	0	0	0
GEL-2600480-11	Breast	FALSE	140	0	0	0	992	0	0	0	0	0	0	0	0	0	0	0	0	0	0	0	0	0	0	0	0	0	0	0	0	0	0	0	0	0	0	0	0	0	0	0	0	0	0	0	0	0	0
GEL-2844921-11	Breast	FALSE	715	248	0	0	2289	0	0	0	0	0	0	0	0	0	0	0	0	182	0	0	0	0	0	1002	0	0	0	0	0	0	0	0	0	0	0	0	0	0	0	0	0	0	0	0	0	0	0
GEL-2478716-11	Breast	FALSE	542	9621	0	0	2806	0	0	0	0	0	0	0	0	0	0	0	0	4528	0	0	0	0	0	0	0	0	0	0	0	0	0	0	0	0	0	0	0	0	0	0	0	0	0	0	0	0	0
GEL-2677887-11	Breast	FALSE	413	795	0	0	2099	0	0	0	0	0	0	0	0	0	0	0	0	1561	0	0	0	0	0	0	0	0	0	0	0	0	0	0	0	0	0	0	0	0	0	0	0	0	0	0	0	0	0
GEL-2692942-11	Breast	FALSE	285	398	0	0	1670	0	0	0	0	0	0	0	0	0	0	0	0	317	0	0	0	0	0	0	0	0	0	0	0	0	0	0	0	0	0	0	0	0	0	0	0	0	0	0	0	0	0
GEL-2121207-11	Breast	FALSE	256	0	0	0	2693	0	0	0	0	0	2250	0	0	0	0	0	0	0	0	0	0	0	0	0	0	0	0	0	0	0	0	0	0	0	0	0	0	0	0	0	0	0	1468	0	0	0	0
GEL-2391895-11	Breast	FALSE	258	111	0	0	1092	0	0	0	0	0	0	0	0	0	0	0	0	0	0	0	0	0	0	220	0	0	0	0	0	0	0	0	0	0	0	0	0	0	0	0	0	0	0	0	0	0	0
GEL-2085076-11	Breast	FALSE	821	5781	0	0	4105	0	0	0	0	0	0	0	0	0	0	0	0	5129	0	0	0	0	0	0	0	0	0	0	0	0	0	0	0	0	0	0	0	0	0	0	0	0	0	0	0	0	0
GEL-2226420-11	Breast	FALSE	287	0	0	0	1398	0	0	0	0	0	483	0	0	0	0	0	0	0	0	0	0	0	0	0	0	0	0	0	0	0	0	0	0	327	0	0	0	0	0	0	0	0	0	0	0	0	0
GEL-2399351-11	Breast	FALSE	305	101	0	0	1383	0	0	0	0	0	0	0	0	0	0	0	0	0	0	0	0	0	0	607	0	0	0	0	0	0	0	0	0	0	0	0	0	0	0	0	0	0	0	0	0	0	0
GEL-2687804-11	Breast	FALSE	491	501	0	0	2661	0	0	0	0	0	0	0	0	0	0	0	0	210	0	0	0	0	0	0	0	0	0	0	0	0	0	0	0	0	0	0	0	0	0	0	0	0	0	0	0	0	0
GEL-2496792-11	Breast	FALSE	749	166	0	0	2535	0	0	0	0	0	0	0	0	0	0	0	0	337	0	0	0	0	0	1259	0	0	0	0	0	0	0	0	0	0	0	0	0	0	0	0	0	0	0	0	0	0	0
GEL-2185836-11	Breast	FALSE	429	314	0	0	2286	0	0	0	0	0	1276	0	0	0	0	0	0	337	0	0	0	0	0	0	0	0	0	0	0	0	0	0	0	0	0	0	0	0	0	0	0	0	0	0	0	0	0
GEL-2295642-11	Breast	FALSE	431	21356	0	0	1756	0	0	0	0	0	0	0	0	0	0	0	0	22135	0	0	0	0	0	0	0	0	0	0	0	0	0	0	0	0	0	0	0	0	0	0	0	0	0	0	0	0	0
GEL-2852948-11	Breast	FALSE	291	3728	0	0	3583	0	0	0	0	0	0	0	0	0	0	0	0	2266	0	0	0	0	0	0	0	0	0	0	0	0	0	0	0	0	0	0	0	0	0	0	0	0	0	0	0	0	0
GEL-2434558-11	Breast	FALSE	170	166	0	0	4766	0	0	0	0	0	2355	0	0	0	0	0	0	427	0	0	0	0	0	0	0	0	0	0	0	0	0	0	0	0	0	0	0	0	0	0	0	0	0	0	1312	0	0
GEL-2290049-11	Breast	FALSE	531	373	3514	0	1871	0	0	0	0	0	0	0	0	0	0	0	0	0	0	0	0	0	0	0	0	0	0	0	0	0	0	0	0	0	0	0	0	0	0	0	0	0	0	0	0	0	0
GEL-2793565-11	Breast	FALSE	131	127	0	0	1191	0	0	0	0	0	0	0	0	0	0	0	0	0	0	0	0	0	0	0	0	0	0	0	0	0	0	0	0	0	0	0	0	0	0	0	0	0	0	0	0	0	0
GEL-2785591-11	Breast	FALSE	857	307	0	0	3964	0	0	0	0	0	2308	0	0	0	0	0	0	408	0	0	0	0	0	0	0	0	0	0	0	0	0	0	0	0	0	0	0	0	0	0	0	0	0	0	0	0	0
GEL-2760659-11	Breast	FALSE	146	0	416	0	622	0	0	0	0	0	0	0	0	0	0	0	0	0	0	0	0	0	0	0	0	0	0	0	0	0	0	0	0	0	0	0	0	0	0	0	0	0	0	0	0	0	0
GEL-2155229-11	Breast	FALSE	186	0	0	0	1063	0	0	0	0	0	0	0	0	0	0	0	0	0	0	0	0	0	0	0	0	0	0	0	0	0	0	0	0	0	0	0	0	0	0	0	0	0	0	0	0	0	0
GEL-2908788-11	Breast	FALSE	411	1613	0	0	1613	0	0	0	0	0	0	0	0	0	0	0	0	552	0	0	0	0	0	0	0	0	0	0	0	0	0	0	0	0	0	0	0	0	0	0	0	0	0	0	0	0	0
GEL-2629292-11	Breast	FALSE	536	0	4626	0	3624	0	0	0	0	0	0	0	0	0	0	0	0	0	0	0	0	0	595	0	0	0	0	0	0	0	0	0	0	0	0	0	0	0	0	0	0	0	0	0	1856	0	0
GEL-2597366-11	Breast	FALSE	96	57	0	0	466	0	0	0	0	0	0	0	0	0	0	0	0	0	0	0	0	0	0	0	0	0	0	0	0	0	0	0	0	0	0	0	0	0	0	0	0	0	0	0	0	0	0
GEL-2888513-11	Breast	FALSE	614	528	4040	0	2872	0	0	0	0	0	0	0	0	0	0	0	0	307	0	0	0	0	0	0	0	0	0	0	0	0	0	0	0	0	0	0	0	0	0	0	0	0	0	0	0	0	0
GEL-2767548-11	Breast	FALSE	556	420	0	0	2257	0	0	0	0	0	1315	0	0	0	0	0	0	269	0	0	0	982	1395	0	0	0	0	0	0	0	0	0	0	0	0	0	0	0	0	0	0	0	0	0	0	0	0
GEL-2860998-11	Breast	FALSE	374	0	0	0	2145	0	0	0	0	0	0	0	0	0	0	0	0	0	0	0	0	0	0	0	0	0	0	0	0	0	0	0	0	0	0	0	0	0	0	0	0	0	0	0	0	0	0
GEL-2492943-11	Breast	FALSE	461	228	0	0	2577	0	0	0	0	0	1086	0	0	0	0	0	0	226	0	0	0	0	0	0	0	0	0	0	0	0	0	0	0	0	0	0	0	0	0	0	0	0	0	0	0	0	0
GEL-2269791-11	Breast	FALSE	604	0	0	0	1522	0	0	0	0	0	0	0	0	0	0	0	0	0	0	0	0	0	0	541	0	0	0	0	0	0	0	0	0	367	0	0	0	0	0	0	0	0	0	0	0	0	0
GEL-2148024-11	Breast	FALSE	255	0	0	0	2207	0	0	0	0	0	1948	0	0	0	0	0	0	0	0	0	0	0	0	0	0	0	0	0	0	0	0	0	0	0	0	0	0	0	0	0	0	0	1564	0	0	0	0
GEL-2306668-11	Breast	FALSE	255	0	0	0	1810	0	0	0	0	0	0	0	0	0	0	0	0	0	0	0	0	0	0	0	0	0	0	0	0	0	0	0	0	0	0	0	0	0	0	0	0	0	0	0	0	0	0
GEL-2251640-11	Breast	FALSE	313	1902	0	0	3466	0	0	0	0	0	0	0	0	0	0	0	0	1548	0	0	0	0	0	0	0	0	0	0	0	0	0	0	0	0	0	0	0	0	0	0	0	0	0	0	0	0	0
GEL-2216625-11	Breast	FALSE	298	902	0	0	1620	0	0	0	0	0	0	0	0	0	0	0	0	2418	0	0	0	0	0	0	0	0	0	0	0	0	0	0	0	0	0	0	0	0	0	0	0	0	0	0	0	0	0
GEL-2970528-11	Breast	FALSE	428	2682	0	0	2148	0	0	0	0	0	0	0	0	0	0	0	0	1808	0	0	0	0	0	0	0	0	0	0	0	0	0	0	0	0	0	0	0	0	0	0	0	0	0	0	0	0	0
GEL-2968043-11	Breast	FALSE	562	302	0	0	2597	0	0	0	0	0	0	0	0	0	0	0	0	211	0	0	0	0	0	0	0	0	0	0	0	0	0	0	0	0	0	0	0	0	0	0	0	0	0	0	0	0	0
GEL-2524212-11	Breast	FALSE	443	0	0	0	2385	0	0	0	0	0	0	0	0	0	0	0	0	0	0	0	0	0	0	0	0	0	0	0	0	0	0	0	0	0	0	0	0	0	0	0	0	0	0	0	0	0	0
GEL-2385980-11	Breast	FALSE	283	0	0	0	1519	0	0	0	0	0	0	0	0	0	0	0	0	0	0	0	0	0	0	0	0	0	0	0	0	0	0	0	0	0	0	0	0	0	0	0	0	0	0	0	0	0	0
GEL-2926123-11	Breast	FALSE	287	17911	0	0	1565	0	0	0	0	0	0	0	0	0	0	0	0	30046	0	0	0	0	0	0	0	0	0	0	0	0	0	0	0	0	0	0	0	0	0	0	0	0	0	0	0	0	0
GEL-2394634-11	Breast	FALSE	325	802	1311	0	1191	0	0	0	0	0	0	0	0	0	0	0	0	1136	0	0	0	0	0	3037	0	0	0	0	0	0	0	0	0	0	0	0	0	0	0	0	0	0	0	0	0	0	0
GEL-2813531-11	Breast	FALSE	216	0	0	0	787	0	0	0	0	0	0	0	0	0	0	0	0	0	0	0	0	0	0	591	0	0	0	0	0	0	0	0	0	0	0	0	0	0	0	0	0	0	0	0	0	0	0
GEL-2448015-11	Breast	FALSE	449	1303	3125	0	1114	0	0	0	0	0	0	0	0	0	0	0	0	2276	0	0	0	0	0	0	0	0	0	0	0	0	0	0	0	0	0	0	0	0	0	0	0	0	0	0	0	0	0
GEL-2689694-11	Breast	FALSE	301	0	0	0	3317	0	0	0	0	0	0	0	0	0	0	0	0	0	0	0	0	0	0	0	0	0	0	0	0	0	0	0	0	0	0	0	0	0	0	0	0	0	0	0	0	0	0
GEL-2269741-11	Breast	FALSE	606	7194	0	0	2697	0	0	0	0	0	0	0	0	0	0	0	0	10217	0	0	0	0	0	0	0	0	0	0	0	0	0	0	0	0	0	0	0	0	0	0	0	0	0	0	0	0	0
GEL-2342878-11	Breast	FALSE	270	0	0	0	1027	0	0	0	0	0	356	0	0	0	0	0	0	0	0	0	0	0	0	0	0	0	0	0	0	0	0	0	0	188	0	0	0	0	0	0	0	0	0	0	0	0	0
GEL-2102109-11	Breast	FALSE	304	948	0	0	2333	0	0	0	0	0	0	0	0	0	0	0	0	1355	0	0	0	0	0	0	0	0	0	0	0	0	0	0	0	0	0	0	0	0	0	0	0	0	0	0	0	0	0
GEL-2174456-11	Breast	FALSE	375	162	0	0	1916	0	0	0	0	0	0	0	0	0	0	0	0	99	0	0	0	0	0	0	0	0	0	0	0	0	0	0	0	0	0	0	0	0	0	0	0	0	0	0	0	0	0
GEL-2033810-11	Breast	FALSE	422	0	0	0	892	0	0	0	0	0	456	0	0	0	0	0	0	0	0	0	0	0	0	0	0	0	0	0	0	0	0	0	0	243	0	0	0	0	0	0	0	0	0	0	0	0	0
GEL-2132485-11	Breast	FALSE	196	67	426	0	602	0	0	0	0	0	0	0	0	0	0	0	0	31	0	0	0	0	0	0	0	0	0	0	0	0	0	0	0	0	0	0	0	0	0	0	0	0	0	0	0	0	0
GEL-2296841-11	Breast	FALSE	222	617	0	0	1230	0	0	0	0	0	0	0	0	0	0	0	0	316	0	0	0	0	0	0	0	0	0	0	0	0	0	0	0	0	0	0	0	0	0	0	0	0	0	0	0	0	0
GEL-2707362-11	Breast	FALSE	231	0	0	0	1297	0	0	0	0	0	0	0	0	0	0	0	0	0	0	0	0	0	0	0	0	0	0	0	0	0	0	0	0	0	0	0	0	0	0	0	0	0	0	0	0	0	0
GEL-2357797-11	Breast	FALSE	169	142	0	0	1209	0	0	0	0	0	287	0	0	0	0	0	0	54	0	0	0	0	0	0	0	0	0	0	0	0	0	0	0	0	0	0	0	0	0	0	0	0	0	0	0	0	0
GEL-2724186-11	Breast	FALSE	188	0	0	0	966	0	0	0	0	0	0	0	0	0	0	0	0	0	0	0	0	0	0	320	0	0	0	0	0	0	0	0	0	0	0	0	0	0	0	0	0	0	0	0	0	0	0
GEL-2954205-11	Breast	FALSE	559	0	0	0	4988	0	0	0	0	0	0	0	0	0	0	0	0	0	0	0	0	2872	2572	0	0	0	0	0	0	0	0	0	0	0	0	0	0	0	0	0	0	0	0	0	0	0	0
GEL-2502498-11	Breast	FALSE	176	150	0	0	1328	0	0	0	0	0	536	0	0	0	0	0	0	101	0	0	0	0	0	0	0	0	0	0	0	0	0	0	0	0	0	0	0	0	0	0	0	0	0	0	0	0	0
GEL-2037097-11	Breast	FALSE	246	106	0	0	1268	0	0	0	0	0	385	0	0	0	0	0	0	46	0	0	0	0	0	0	0	0	0	0	0	0	0	0	0	0	0	0	0	0	0	0	0	0	0	0	0	0	0
GEL-2311827-11	Breast	FALSE	302	4062	0	0	1750	0	0	0	0	0	0	0	0	0	0	0	0	2568	0	0	0	0	0	0	0	0	0	0	0	0	0	0	0	0	0	0	0	0	0	0	0	0	0	0	0	0	0
GEL-2963718-11	Breast	FALSE	184	113	0	0	1083	0	0	0	0	0	0	0	0	0	0	0	0	0	0	0	0	0	0	0	0	0	0	0	0	0	0	0	0	0	0	0	0	0	0	0	0	0	0	0	0	0	0
GEL-2588844-11	Breast	FALSE	266	0	0	0	1071	0	0	0	0	0	0	0	0	0	0	0	0	0	0	0	0	0	0	0	0	0	0	0	0	0	0	0	0	0	0	0	0	0	0	0	0	0	0	0	0	0	0
GEL-2395665-11	Breast	FALSE	676	13982	0	0	3530	0	0	0	0	0	0	0	0	0	0	0	0	8833	0	0	0	0	0	0	0	0	0	0	0	0	0	0	0	0	0	0	0	0	0	0	0	0	0	0	0	0	0
GEL-2720363-11	Breast	FALSE	183	2995	0	0	2356	0	0	0	0	0	0	0	0	0	0	0	0	2270	0	0	0	0	0	0	0	0	0	0	0	0	0	0	0	0	0	0	0	0	0	0	0	0	0	0	0	0	0
GEL-2228124-11	Breast	FALSE	338	91	0	0	1937	0	0	0	0	0	758	0	0	0	0	0	0	196	0	0	0	0	0	0	0	0	0	0	0	0	0	0	0	0	0	0	0	0	0	0	0	0	0	0	0	0	0
GEL-2949526-11	Breast	FALSE	451	0	0	0	2035	0	0	0	0	0	0	0	0	0	0	0	0	0	0	0	0	0	0	1628	0	0	0	0	0	0	0	0	0	724	0	0	0	0	0	0	0	0	0	0	0	0	0
GEL-2741877-11	Breast	FALSE	367	0	0	0	1849	0	0	0	0	0	0	0	0	0	0	0	0	0	0	0	0	0	0	0	0	0	0	0	0	0	0	0	0	0	0	0	0	0	0	0	0	0	0	0	0	0	0
GEL-2439664-11	Breast	FALSE	385	106	0	0	1238	0	0	0	0	0	0	0	0	0	0	0	0	139	0	0	0	0	0	365	0	0	0	0	0	0	0	0	0	0	0	0	0	0	0	0	0	0	0	0	0	0	0
GEL-2477579-11	Breast	FALSE	292	320	2454	0	1630	0	0	0	0	0	1077	0	0	0	0	0	0	365	0	0	0	0	0	0	0	0	0	0	0	0	0	0	0	0	0	0	0	0	0	0	0	0	0	0	0	0	0
GEL-2945395-11	Breast	FALSE	250	68	0	0	1101	0	0	0	0	0	0	0	0	0	0	0	0	0	0	0	0	0	0	0	0	0	0	0	0	0	0	0	0	0	0	0	0	0	0	0	0	0	0	0	0	0	0
GEL-2858499-11	Breast	FALSE	374	114	0	0	1427	0	0	0	0	0	0	0	0	0	0	0	0	50	0	0	0	0	0	0	0	0	0	0	0	0	0	0	0	0	0	0	0	0	0	0	0	0	0	0	0	0	0
GEL-2363362-11	Breast	FALSE	257	107	1794	0	2200	0	0	0	0	0	0	0	0	0	0	0	0	223	0	0	0	0	0	544	0	0	0	0	0	0	0	0	0	0	0	0	0	0	0	0	0	0	0	0	0	0	0
GEL-2588747-11	Breast	FALSE	182	0	0	0	1297	0	0	0	0	0	403	0	0	0	0	0	0	0	0	0	0	0	0	0	0	0	0	0	0	0	0	0	0	0	0	0	0	0	0	0	0	0	0	0	0	0	0
GEL-2228407-11	Breast	FALSE	297	0	0	0	2154	0	0	0	0	0	0	0	0	0	0	0	0	0	0	0	0	0	0	364	0	0	0	0	0	0	0	0	0	0	0	0	0	0	0	0	0	0	0	0	0	0	0
GEL-2495055-11	Breast	FALSE	827	398	0	0	3949	0	0	0	0	0	0	0	0	0	0	0	0	455	0	0	0	0	0	794	0	0	0	0	0	0	0	0	0	0	0	0	0	0	0	0	0	0	0	0	0	0	0
GEL-2800161-11	Breast	FALSE	506	736	0	0	3287	0	0	0	0	0	0	0	0	0	0	0	0	810	0	0	0	0	0	948	0	0	0	0	0	0	0	0	0	0	0	0	0	0	0	0	0	0	0	0	0	0	0
GEL-2586911-11	Breast	FALSE	330	382	0	0	1521	0	0	0	0	0	0	0	0	0	0	0	0	72	0	0	0	0	0	0	0	0	0	0	0	0	0	0	0	0	0	0	0	0	0	0	0	0	0	0	0	0	0
GEL-2525210-11	Breast	FALSE	110	64	0	0	727	0	0	0	0	0	0	0	0	0	0	0	0	31	0	0	0	0	0	0	0	0	0	0	0	0	0	0	0	0	0	0	0	0	0	0	0	0	0	0	0	0	0
GEL-2266821-11	Breast	FALSE	285	135	0	0	1915	0	0	0	0	0	0	0	0	0	0	0	0	75	0	0	0	0	0	420	0	0	0	0	0	0	0	0	0	0	0	0	0	0	0	0	0	0	0	0	0	0	0
GEL-2742618-11	Breast	FALSE	308	71	2440	0	1225	0	0	0	0	0	0	0	0	0	0	0	0	327	0	0	0	0	0	0	0	0	0	0	0	0	0	0	0	0	0	0	0	0	0	0	0	0	0	0	0	0	0
GEL-2756342-11	Breast	FALSE	280	171	1809	0	1602	0	0	0	0	0	1218	0	0	0	0	0	0	189	0	0	0	0	0	0	0	0	0	0	0	0	0	0	0	0	0	0	0	0	0	0	0	0	0	0	0	0	0
GEL-2161197-11	Breast	FALSE	309	0	0	0	1174	0	0	0	0	0	483	0	0	0	0	0	0	0	0	0	0	0	0	0	0	0	0	0	0	0	0	0	0	226	0	0	0	0	0	0	0	0	0	0	0	0	0
GEL-2080096-11	Breast	FALSE	303	268	0	0	1825	0	0	0	0	0	0	0	0	0	0	0	0	109	0	0	0	0	0	0	0	0	0	0	0	0	0	0	0	0	0	0	0	0	0	0	0	0	0	0	0	0	0
GEL-2263954-11	Breast	FALSE	523	619	0	0	1809	0	0	0	0	0	0	0	0	0	0	0	0	185	0	0	0	0	0	437	0	0	0	0	0	0	0	0	0	0	0	0	0	0	0	0	0	0	0	0	0	0	0
GEL-2970452-11	Breast	FALSE	633	219	0	0	1371	0	0	0	0	0	0	0	0	0	0	0	0	77	0	0	0	0	0	582	0	0	0	0	0	0	0	0	0	0	0	0	0	0	0	0	0	0	0	0	0	0	0
GEL-2339259-11	Breast	FALSE	259	4355	0	0	5270	0	0	0	0	0	0	0	0	0	0	0	0	7815	0	0	0	0	0	0	0	0	0	0	0	0	0	0	0	0	0	0	0	0	0	0	0	0	2753	0	0	0	0
GEL-2343408-11	Breast	FALSE	345	0	0	0	2460	0	0	0	0	0	0	0	0	0	0	0	0	0	0	0	0	0	0	0	0	0	0	0	0	0	0	0	0	0	0	0	0	0	0	0	0	0	0	0	0	0	0
GEL-2729065-11	Breast	FALSE	484	1327	0	0	2328	0	0	0	0	0	0	0	0	0	0	0	0	3047	0	0	0	0	0	0	0	0	0	0	0	0	0	0	0	0	0	0	0	0	0	0	0	0	0	0	0	0	0
GEL-2497189-11	Breast	FALSE	198	0	0	0	3125	0	0	0	0	0	1962	0	0	0	0	0	0	0	0	0	0	0	0	0	0	0	0	0	0	0	0	0	0	0	0	0	0	0	0	0	0	0	2582	0	0	0	0
GEL-2704403-11	Breast	FALSE	476	198	0	0	2224	0	0	0	0	0	677	0	0	0	0	0	0	0	0	0	0	0	0	0	0	0	0	0	0	0	0	0	0	0	0	0	0	0	0	0	0	0	0	0	0	0	0
GEL-2553437-11	Breast	FALSE	602	4283	0	0	2983	0	0	0	0	0	0	0	0	0	0	0	0	4245	0	0	0	0	0	0	0	0	0	0	0	0	0	0	0	0	0	0	0	0	0	0	0	0	0	0	0	0	0
GEL-2696952-11	Breast	FALSE	272	357	0	0	1411	0	0	0	0	0	0	0	0	0	0	0	0	356	0	0	0	0	0	547	0	0	0	0	0	0	0	0	0	0	0	0	0	0	0	0	0	0	0	0	0	0	0
GEL-2709118-11	Breast	FALSE	410	746	0	0	3358	0	0	0	0	0	0	0	0	0	0	0	0	675	0	0	0	0	0	1174	0	0	0	0	0	0	0	0	0	0	0	0	0	0	0	0	0	0	0	0	0	0	0
GEL-2326597-11	Breast	FALSE	329	204	0	0	1291	0	0	0	0	0	0	0	0	0	0	0	0	56	0	0	0	0	0	0	0	0	0	0	0	0	0	0	0	0	0	0	0	0	0	0	0	0	0	0	0	0	0
GEL-2854214-11	Breast	FALSE	223	109	0	0	1313	0	0	0	0	0	0	0	0	0	0	0	0	0	0	0	0	0	0	0	0	0	0	0	0	0	0	0	0	0	0	0	0	0	0	0	0	0	0	0	0	0	0
GEL-2611050-11	Breast	FALSE	195	422	0	0	4383	0	0	0	0	0	3991	0	0	0	0	0	0	715	0	0	0	0	0	0	0	0	0	0	0	0	0	0	0	0	0	0	0	0	0	0	0	0	0	0	0	0	0
GEL-2608803-11	Breast	FALSE	717	3217	0	0	3350	0	0	0	0	0	0	0	0	0	0	0	0	3404	0	0	0	0	0	0	0	0	0	0	0	0	0	0	0	0	0	0	0	0	0	0	0	0	0	0	0	0	0
GEL-2499497-11	Breast	FALSE	329	220	0	0	2107	0	0	0	0	0	0	0	0	0	0	0	0	339	0	0	0	0	0	0	0	0	0	0	0	0	0	0	0	0	0	0	0	0	0	0	0	0	0	0	0	0	0
GEL-2114988-11	Breast	FALSE	198	152	0	0	1343	0	0	0	0	0	0	0	0	0	0	0	0	58	0	0	0	0	0	0	0	0	0	0	0	0	0	0	0	0	0	0	0	0	0	0	0	0	0	0	0	0	0
GEL-2738602-11	Breast	FALSE	580	1026	19838	0	4755	0	0	0	0	0	0	0	0	0	0	0	0	1586	0	0	0	0	0	0	0	0	0	0	0	0	0	0	0	0	0	0	0	0	0	0	0	0	0	0	0	0	0
GEL-2460129-11	Breast	FALSE	369	1604	0	0	2745	0	0	0	0	0	0	0	0	0	0	0	0	3150	0	0	0	0	0	0	0	0	0	0	0	0	0	0	0	0	0	0	0	0	0	0	0	0	0	0	0	0	0
GEL-2278583-11	Breast	FALSE	358	401	4490	0	1733	0	0	0	0	0	0	0	0	0	0	0	0	2151	0	0	0	0	0	0	0	0	0	0	0	0	0	0	0	0	0	0	0	0	0	0	0	0	0	0	0	0	0
GEL-2960960-11	Breast	FALSE	194	136	0	0	1829	0	0	0	0	0	0	0	0	0	0	0	0	307	0	0	0	0	0	379	0	0	0	0	0	0	0	0	0	0	0	0	0	0	0	0	0	0	0	0	0	0	0
GEL-2516072-11	Breast	FALSE	750	0	0	0	5383	0	0	0	0	0	3796	0	0	0	0	0	0	0	0	0	0	0	0	0	0	0	0	0	0	0	0	0	0	0	0	0	0	0	0	0	0	0	0	0	0	0	0
GEL-2509084-11	Breast	FALSE	2477	0	0	0	10443	0	0	0	0	0	0	0	0	0	0	0	0	0	0	0	0	0	0	0	0	0	0	0	0	0	24104	0	0	0	0	0	0	0	0	0	0	0	0	0	0	0	21053
GEL-2564000-11	Breast	FALSE	254	0	0	0	2066	0	0	0	0	0	0	0	0	0	0	0	0	0	0	0	0	0	0	704	0	0	0	0	0	0	0	0	0	0	0	0	0	0	0	0	0	0	0	0	0	0	0
GEL-2175843-11	Breast	FALSE	340	201	0	0	2186	0	0	0	0	0	0	0	0	0	0	0	0	227	0	0	0	0	0	548	0	0	0	0	0	0	0	0	0	0	0	0	0	0	0	0	0	0	0	0	0	0	0
GEL-2241373-11	Breast	FALSE	158	239	1833	0	1009	0	0	0	0	0	0	0	0	0	0	0	0	426	0	0	0	0	0	0	0	0	0	0	0	0	0	0	0	0	0	0	0	0	0	0	0	0	0	0	0	0	0
GEL-2241704-11	Breast	FALSE	144	573	0	0	935	0	0	0	0	0	0	0	0	0	0	0	0	306	0	0	0	0	0	0	0	0	0	0	0	0	0	0	0	0	0	0	0	0	0	0	0	0	0	0	0	0	0
GEL-2900747-11	Breast	FALSE	232	136	0	0	1135	0	0	0	0	0	398	0	0	0	0	0	0	0	0	0	0	0	0	0	0	0	0	0	0	0	0	0	0	0	0	0	0	0	0	0	0	0	0	0	0	0	0
GEL-2391192-11	Breast	FALSE	446	207	1944	0	2165	0	0	0	0	0	0	0	0	0	0	0	0	315	0	0	0	0	0	613	0	0	0	0	0	0	0	0	0	0	0	0	0	0	0	0	0	0	0	0	0	0	0
GEL-2567541-11	Breast	FALSE	803	0	0	0	3855	0	0	0	0	0	0	0	0	0	0	0	0	0	0	0	0	0	0	1248	0	0	0	0	0	0	0	0	0	0	0	0	0	0	0	0	0	0	0	0	0	0	0
GEL-2645592-11	Breast	FALSE	327	0	0	0	2154	0	0	0	0	0	0	0	0	0	0	0	0	0	0	0	0	0	0	0	0	0	0	0	0	0	0	0	0	0	0	0	0	0	0	0	0	0	0	0	0	0	0
GEL-2606283-11	Breast	FALSE	194	0	0	0	1015	0	0	0	0	0	0	0	0	0	0	0	0	0	0	0	0	0	0	0	0	0	0	0	0	0	0	0	0	0	0	0	0	0	0	0	0	0	0	0	0	0	0
GEL-2836383-11	Breast	FALSE	249	0	0	0	1512	0	0	0	0	0	562	0	0	0	0	0	0	0	0	0	0	0	0	0	0	0	0	0	0	0	0	0	0	0	0	0	0	0	0	0	0	0	0	0	0	0	0
GEL-2459402-11	Breast	FALSE	105	0	0	0	1881	0	0	0	0	0	586	0	0	0	0	0	0	0	0	0	0	0	0	0	0	0	0	0	0	0	0	0	0	0	0	0	0	0	0	0	0	0	943	0	0	0	0
GEL-2880321-11	Breast	FALSE	236	123	0	0	1362	0	0	0	0	0	0	0	0	0	0	0	0	0	0	0	0	0	0	0	0	0	0	0	0	0	0	0	0	0	0	0	0	0	0	0	0	0	0	0	0	0	0
GEL-2409381-11	Breast	FALSE	282	168	0	0	1428	0	0	0	0	0	0	0	0	0	0	0	0	97	0	0	0	0	0	0	0	0	0	0	0	0	0	0	0	0	0	0	0	0	0	0	0	0	0	0	0	0	0
GEL-2900991-11	Breast	FALSE	248	0	0	0	1847	0	0	0	0	0	0	0	0	0	0	0	0	0	0	0	0	0	0	0	0	0	0	0	0	0	0	0	0	0	0	0	0	0	0	0	0	0	0	0	0	0	0
GEL-2068374-11	Breast	FALSE	214	1238	0	0	1561	0	0	0	0	0	0	0	0	0	0	0	0	834	0	0	0	0	0	0	0	0	0	0	0	0	0	0	0	0	0	0	0	0	0	0	0	0	0	0	0	0	0
GEL-2849766-11	Breast	FALSE	493	0	0	0	6141	0	0	0	0	0	0	0	0	0	0	0	0	0	0	0	0	0	0	0	0	0	0	0	0	0	0	0	0	0	0	0	0	0	0	0	0	0	0	0	0	0	0
GEL-2157055-11	Breast	FALSE	177	86	0	0	629	0	0	0	0	0	243	0	0	0	0	0	0	0	0	0	0	0	0	0	0	0	0	0	0	0	0	0	0	0	0	0	0	0	0	0	0	0	0	0	0	0	0
GEL-2694781-11	Breast	FALSE	530	501	0	0	2999	0	0	0	0	0	0	0	0	0	0	0	0	558	0	0	0	0	0	869	0	0	0	0	0	0	0	0	0	0	0	0	0	0	0	0	0	0	0	0	0	0	0
GEL-2203952-11	Breast	FALSE	224	153	0	0	1567	0	0	0	0	0	0	0	0	0	0	0	0	0	0	0	0	0	0	0	0	0	0	0	0	0	0	0	0	0	0	0	0	0	0	0	0	0	0	0	0	0	0
GEL-2631905-11	Breast	FALSE	203	11854	0	0	1453	0	0	0	0	0	0	0	0	0	0	0	0	11478	0	0	0	0	0	0	0	0	0	0	0	0	0	0	0	0	0	0	0	0	0	0	0	0	0	0	0	0	0
[truncated: 8,984 more rows]
[truncated: 20 more columns]

## Sheet: Supp. Table 4b
public_sample_id	signature_extraction_group	Low count	DBS1	DBS2	DBS3	DBS4	DBS5	DBS6	DBS7	DBS8	DBS9	DBS10	DBS11	DBS12	DBS13	DBS14	DBS15	DBS16	DBS17	DBS18	DBS19
GEL-2534738-11	Bladder	FALSE	11	11	0	0	0	0	0	0	0	0	0	0	47	0	0	0	0	0	0
GEL-2520732-11	Bladder	TRUE	0	6	0	0	0	0	0	0	0	0	0	0	0	0	0	0	0	0	0
GEL-2921503-11	Bladder	FALSE	13	17	0	0	0	0	0	0	0	0	0	0	40	0	0	0	0	0	0
GEL-2080101-11	Bladder	FALSE	0	32	0	12	0	0	0	0	0	0	0	0	0	0	0	0	0	80	0
GEL-2091032-11	Bladder	FALSE	30	44	0	0	0	0	0	0	0	0	0	0	173	0	0	0	0	0	0
GEL-2197296-11	Bladder	FALSE	0	18	0	0	0	0	0	0	0	0	0	0	32	0	0	0	0	0	0
GEL-2771892-11	Bladder	FALSE	84	43	0	0	0	0	0	0	0	0	0	0	205	0	0	0	0	0	0
GEL-2559271-11	Bladder	FALSE	14	0	0	0	0	0	0	0	0	0	0	0	34	0	0	0	0	0	0
GEL-2444347-11	Bladder	TRUE	0	5	0	5	0	0	0	0	0	0	0	0	0	0	0	0	0	0	0
GEL-2013484-11	Bladder	TRUE	0	15	0	0	0	0	0	0	0	0	0	0	0	0	0	0	0	0	0
GEL-2166091-11	Bladder	FALSE	27	63	0	0	0	0	0	0	0	0	0	0	0	0	0	0	0	82	0
GEL-2409154-11	Bladder	TRUE	2	8	0	0	0	0	0	0	0	0	0	0	0	0	0	0	0	0	0
GEL-2126596-11	Bladder	FALSE	5	4	0	0	0	0	0	0	0	0	0	0	0	0	0	0	0	28	0
GEL-2436256-11	Bladder	FALSE	0	43	0	60	0	32	0	0	0	0	0	0	89	0	0	0	0	0	0
GEL-2620898-11	Bladder	FALSE	6	9	0	12	0	0	0	0	0	0	0	0	0	0	0	0	0	0	0
GEL-2068640-11	Bladder	FALSE	5	4	0	0	0	0	0	0	0	0	0	0	9	4	0	0	0	0	0
GEL-2924661-11	Bladder	FALSE	0	9	0	0	0	0	0	0	0	0	0	0	17	0	0	0	0	0	0
GEL-2227557-11	Bladder	FALSE	150	84	0	0	0	0	0	0	0	0	0	0	0	0	0	0	0	0	0
GEL-2737432-11	Bladder	FALSE	13	50	0	15	0	0	0	0	0	0	0	0	40	0	0	0	0	0	0
GEL-2040341-11	Bladder	TRUE	0	12	0	0	0	0	0	0	0	0	0	0	0	0	0	0	0	0	0
GEL-2760295-11	Bladder	FALSE	3	6	0	0	0	0	0	0	0	0	0	0	21	0	0	0	0	0	0
GEL-2709064-11	Bladder	TRUE	0	6	0	0	0	0	0	0	0	0	0	0	11	0	0	0	0	0	0
GEL-2766446-11	Bladder	FALSE	6	32	0	0	0	0	0	0	0	0	0	0	0	0	0	0	0	0	0
GEL-2658639-11	Bladder	FALSE	0	0	0	0	0	0	0	0	0	0	0	0	0	1031	0	0	0	0	0
GEL-2330714-11	Bladder	FALSE	0	24	0	12	0	0	0	0	0	0	0	0	24	0	0	0	0	0	0
GEL-2150133-11	Bladder	FALSE	7	28	0	0	0	0	0	0	0	0	0	0	47	0	0	0	0	0	0
GEL-2681093-11	Bladder	FALSE	0	170	0	0	0	0	0	0	0	0	0	0	0	0	0	0	0	136	0
GEL-2287723-11	Bladder	FALSE	60	212	0	0	0	0	0	0	0	0	0	0	0	0	0	0	0	176	0
GEL-2035365-11	Bladder	TRUE	0	9	0	0	0	0	0	0	0	0	0	0	0	0	0	0	0	0	0
GEL-2189549-11	Bladder	TRUE	2	3	0	3	0	0	0	0	0	0	0	0	7	0	0	0	0	0	0
GEL-2264008-11	Bladder	TRUE	0	3	0	0	0	0	0	0	0	0	0	0	13	0	0	0	0	0	0
GEL-2925955-11	Bladder	FALSE	13	28	0	0	0	0	0	0	0	0	0	0	48	0	0	0	0	0	0
GEL-2639340-11	Bladder	FALSE	7	16	0	0	0	0	0	0	0	0	0	0	25	0	0	0	0	0	0
GEL-2474441-11	Bladder	TRUE	3	4	0	0	0	0	0	0	0	0	0	0	0	0	0	0	0	9	0
GEL-2856538-11	Bladder	TRUE	0	0	0	0	0	1	0	0	0	0	0	0	3	0	0	0	0	0	0
GEL-2346964-11	Bladder	FALSE	13	0	0	0	0	0	0	0	0	0	0	0	45	0	0	0	0	0	0
GEL-2217736-11	Bladder	FALSE	5	12	0	0	0	7	0	0	0	0	0	0	0	0	0	0	0	0	0
GEL-2248304-11	Bladder	FALSE	0	7	0	0	0	0	0	0	0	0	0	0	0	0	0	0	0	13	0
GEL-2595425-11	Bladder	FALSE	34	32	0	0	0	0	0	0	0	0	0	0	134	0	0	0	0	0	0
GEL-2838384-11	Bladder	TRUE	2	2	0	0	0	2	0	0	0	0	0	0	0	0	0	0	0	0	0
GEL-2136767-11	Bladder	TRUE	0	3	0	2	0	0	0	0	0	0	0	0	0	0	0	0	0	0	0
GEL-2373430-11	Bladder	FALSE	0	12	0	6	0	0	0	0	0	0	0	0	0	0	0	0	0	13	0
GEL-2828550-11	Bladder	FALSE	4	11	0	0	0	0	0	0	0	0	0	0	0	0	0	0	0	25	0
GEL-2556474-11	Bladder	FALSE	0	26	0	0	0	0	0	0	0	0	0	0	0	0	0	0	0	25	0
GEL-2953375-11	Bladder	FALSE	0	926	0	0	0	0	0	0	0	0	0	0	0	0	0	0	0	0	0
GEL-2532349-11	Bladder	FALSE	0	44	0	0	0	0	0	0	0	0	0	0	0	0	0	0	0	0	0
GEL-2375327-11	Bladder	TRUE	0	0	0	4	0	0	0	0	0	0	0	0	0	0	0	0	0	0	0
GEL-2323418-11	Bladder	FALSE	0	24	0	12	0	0	0	0	0	0	0	0	29	0	0	0	0	0	0
GEL-2085147-11	Bladder	FALSE	0	112	0	0	0	0	0	0	0	0	0	0	0	0	0	0	0	0	0
GEL-2981381-11	Bladder	TRUE	0	9	0	0	0	0	0	0	0	0	0	0	6	0	0	0	0	0	0
GEL-2480290-11	Bladder	FALSE	0	159	0	0	0	0	0	0	0	0	0	0	0	0	0	0	0	0	0
GEL-2218107-11	Bladder	FALSE	3	12	0	7	0	0	0	0	0	0	0	0	0	0	0	0	0	13	0
GEL-2733238-11	Bladder	FALSE	6	18	0	0	0	0	0	0	0	0	0	0	0	0	0	0	0	22	0
GEL-2750273-11	Bladder	FALSE	0	189	0	0	0	0	0	0	0	0	0	0	0	0	0	0	0	0	0
GEL-2364892-11	Bladder	FALSE	0	16	0	0	0	0	0	0	0	0	0	0	0	0	0	0	0	17	0
GEL-2391155-11	Bladder	FALSE	8	3	0	0	0	0	0	0	0	0	0	0	17	0	0	0	0	0	0
GEL-2363356-11	Bladder	FALSE	6	15	0	0	0	0	0	0	0	0	0	0	0	0	0	0	0	21	0
GEL-2487993-11	Bladder	FALSE	3	5	0	0	0	0	0	0	0	0	0	0	0	0	0	0	0	13	0
GEL-2016121-11	Bladder	FALSE	0	9	0	5	0	0	0	0	0	0	0	0	9	0	0	0	0	0	0
GEL-2468177-11	Bladder	FALSE	11	16	0	0	0	0	0	0	0	0	0	0	32	0	0	0	0	0	0
GEL-2113492-11	Bladder	FALSE	8	16	0	0	0	0	0	0	0	0	0	0	0	0	0	0	0	37	0
GEL-2099745-11	Bladder	FALSE	0	35	0	13	0	0	0	0	0	0	0	0	0	0	0	0	0	0	0
GEL-2996136-11	Bladder	FALSE	0	17	0	0	0	0	0	0	0	0	0	0	14	0	0	0	0	0	0
GEL-2251746-11	Bladder	FALSE	31	10	0	0	0	0	0	0	0	0	0	0	30	0	0	0	0	0	0
GEL-2438366-11	Bladder	FALSE	0	73	0	0	0	0	0	0	0	0	0	0	0	0	0	0	0	96	0
GEL-2019802-11	Bladder	FALSE	0	9	0	0	0	0	0	0	0	0	0	0	23	0	0	0	0	0	0
GEL-2847052-11	Bladder	TRUE	0	0	0	5	0	0	0	0	0	0	0	0	0	0	0	0	0	0	0
GEL-2925060-11	Bladder	FALSE	0	329	0	0	0	0	0	0	0	0	0	0	0	0	0	0	0	0	0
GEL-2053013-11	Bladder	FALSE	0	23	0	0	0	0	0	0	0	0	0	0	0	0	0	0	0	0	0
GEL-2021343-11	Bladder	FALSE	0	22	0	8	0	0	0	0	0	0	0	0	0	0	0	0	0	30	0
GEL-2165446-11	Bladder	FALSE	4	6	0	0	0	0	0	0	0	0	0	0	0	0	0	0	0	21	0
GEL-2926518-11	Bladder	TRUE	6	6	0	0	0	0	0	0	0	0	0	0	0	0	0	0	0	0	0
GEL-2517939-11	Bladder	TRUE	0	0	0	4	0	0	0	0	0	0	0	0	0	0	0	0	0	0	0
GEL-2209218-11	Bladder	FALSE	5	9	0	6	0	0	0	0	0	0	0	0	26	0	0	0	0	0	0
GEL-2889696-11	Bladder	FALSE	0	23	0	10	0	0	0	0	0	0	0	0	27	0	0	0	0	0	0
GEL-2408130-11	Bladder	TRUE	0	0	0	3	0	0	0	0	0	0	0	0	0	0	0	0	0	0	0
GEL-2456418-11	Bladder	FALSE	22	47	0	0	0	0	0	0	0	0	0	0	100	0	0	0	0	0	0
GEL-2699720-11	Bladder	FALSE	24	24	0	22	0	0	0	0	0	0	0	0	0	0	0	0	0	45	0
GEL-2084337-11	Bladder	FALSE	0	19	0	10	0	11	0	0	0	0	0	0	0	0	0	0	0	0	0
GEL-2646677-11	Bladder	FALSE	0	15	0	23	0	0	0	0	0	0	0	0	42	0	0	0	0	0	0
GEL-2580809-11	Bladder	FALSE	20	39	0	16	0	20	0	0	0	0	0	0	0	0	0	0	0	0	0
GEL-2749497-11	Bladder	FALSE	460	98	0	0	0	0	0	0	0	0	0	0	0	0	0	0	0	0	0
GEL-2588988-11	Bladder	FALSE	5	12	0	0	0	0	0	0	0	0	0	0	32	0	0	0	0	0	0
GEL-2599039-11	Bladder	FALSE	9	51	0	0	0	0	0	0	0	0	0	0	46	0	0	0	0	0	0
GEL-2749230-11	Bladder	FALSE	10	17	0	0	0	0	0	0	0	0	0	0	14	0	0	0	0	0	0
GEL-2166517-11	Bladder	FALSE	0	76	0	24	0	0	0	0	0	0	0	0	0	0	0	0	0	70	0
GEL-2566350-11	Bladder	TRUE	1	3	0	0	0	0	0	0	0	0	0	0	0	0	0	0	0	0	0
GEL-2938811-11	Bladder	FALSE	44	18	0	0	42	0	0	0	0	0	0	0	102	0	0	0	0	0	0
GEL-2910032-11	Bladder	FALSE	5	10	0	17	0	0	0	0	0	0	0	0	0	0	0	0	0	0	0
GEL-2060746-11	Bladder	FALSE	0	31	0	15	0	0	0	0	0	0	0	0	0	0	0	0	0	0	0
GEL-2775008-11	Bladder	TRUE	0	4	0	0	0	0	0	0	0	0	0	0	0	0	0	0	0	13	0
GEL-2745974-11	Bladder	FALSE	0	21	0	0	0	0	0	0	0	0	0	0	45	0	0	0	0	0	0
GEL-2521884-11	Bladder	FALSE	0	28	0	0	0	0	0	0	0	0	0	0	0	0	0	0	0	0	0
GEL-2156262-11	Bladder	FALSE	2	2	0	0	0	0	0	0	0	0	0	0	25	0	0	0	0	0	0
GEL-2035657-11	Bladder	FALSE	0	16	0	0	0	0	11	0	0	0	0	0	0	0	0	0	0	0	0
GEL-2900333-11	Bladder	TRUE	0	5	0	0	0	0	8	0	0	0	0	0	0	0	0	0	0	0	0
GEL-2871942-11	Bladder	FALSE	21	112	0	0	0	0	0	0	0	0	0	0	112	0	0	0	0	0	0
GEL-2010071-11	Bladder	TRUE	0	11	0	0	0	0	0	0	0	0	0	0	0	0	0	0	0	0	0
GEL-2054489-11	Bladder	FALSE	0	23	0	0	0	61	0	0	0	0	0	0	0	0	0	0	0	0	0
GEL-2281729-11	Bladder	TRUE	3	0	0	0	0	0	0	0	0	0	0	0	0	0	0	0	0	13	0
GEL-2765547-11	Bladder	FALSE	0	62	0	0	0	0	0	0	0	0	0	0	0	0	0	0	0	54	0
GEL-2181544-11	Bladder	FALSE	0	24	0	0	0	0	0	0	0	0	0	0	31	0	0	0	0	0	0
GEL-2287099-11	Bladder	FALSE	0	81	0	0	0	0	0	0	0	0	0	0	0	0	0	0	0	0	0
GEL-2268136-11	Bladder	FALSE	10	11	0	9	0	0	0	0	0	0	0	0	0	0	0	0	0	0	0
GEL-2068258-11	Bladder	FALSE	9	5	0	0	0	0	0	0	0	0	0	0	16	0	0	0	0	0	0
GEL-2676020-11	Bladder	FALSE	14	0	0	0	0	0	0	0	0	0	0	0	19	0	0	0	0	0	0
GEL-2072743-11	Bladder	FALSE	0	0	0	0	0	0	0	0	0	0	0	0	0	693	0	0	0	0	0
GEL-2298918-11	Bladder	FALSE	0	18	0	0	0	0	0	0	0	0	0	0	0	0	0	0	0	53	0
GEL-2696723-11	Bladder	FALSE	0	8	0	0	0	0	0	0	0	0	0	0	19	0	0	0	0	0	0
GEL-2280928-11	Bladder	FALSE	0	62	0	31	0	0	0	0	0	0	0	0	0	0	0	0	0	112	0
GEL-2373213-11	Bladder	FALSE	329	97	0	0	0	0	0	0	0	0	0	0	0	0	0	0	0	0	0
GEL-2278550-11	Bladder	FALSE	31	19	0	0	0	0	0	0	0	0	0	0	0	0	0	0	0	57	0
GEL-2255196-11	Bladder	FALSE	0	99	0	0	0	0	0	0	0	0	0	0	0	0	0	0	0	0	0
GEL-2888062-11	Bladder	FALSE	0	24	0	0	0	0	0	0	0	0	0	0	0	0	0	0	0	52	0
GEL-2498713-11	Bladder	FALSE	4	7	0	9	0	0	0	0	0	0	0	0	0	0	0	0	0	0	0
GEL-2098871-11	Bladder	FALSE	3	4	0	0	0	0	0	0	0	0	0	0	0	0	0	0	0	21	0
GEL-2644280-11	Bladder	TRUE	0	0	0	0	0	0	0	0	0	0	0	0	12	0	0	0	0	0	0
GEL-2589018-11	Bladder	FALSE	0	61	0	0	0	0	0	0	0	0	0	0	45	0	0	0	0	0	0
GEL-2245654-11	Bladder	TRUE	3	9	0	0	0	5	0	0	0	0	0	0	0	0	0	0	0	0	0
GEL-2296717-11	Bladder	TRUE	0	9	0	5	0	0	0	0	0	0	0	0	0	0	0	0	0	0	0
GEL-2980002-11	Bladder	FALSE	0	9	0	0	0	0	0	0	0	0	0	0	0	0	0	0	0	29	0
GEL-2875130-11	Bladder	FALSE	8	22	0	18	0	0	0	0	0	0	0	0	0	0	0	0	0	0	0
GEL-2839877-11	Bladder	FALSE	61	97	0	0	0	0	0	0	0	0	0	0	0	0	0	0	0	69	0
GEL-2136429-11	Bladder	FALSE	0	15	0	0	0	0	0	0	0	0	0	0	15	0	0	0	0	0	0
GEL-2474816-11	Bladder	FALSE	11	5	0	0	0	0	0	0	0	0	0	0	13	0	0	0	0	0	0
GEL-2056533-11	Bladder	FALSE	7	9	0	0	0	0	0	0	0	0	0	0	0	0	0	0	0	16	0
GEL-2971207-11	Bladder	FALSE	11	12	0	0	0	0	0	0	0	0	0	0	0	0	0	0	0	29	0
GEL-2085312-11	Bladder	TRUE	0	9	0	0	0	0	0	0	0	0	0	0	0	0	0	0	0	0	0
GEL-2906485-11	Bladder	FALSE	8	19	0	13	0	0	0	0	0	0	0	0	0	0	0	0	0	0	0
GEL-2566923-11	Bladder	FALSE	5	23	0	12	0	0	0	0	0	0	0	0	0	0	0	0	0	0	0
GEL-2126916-11	Bladder	FALSE	0	8	0	22	0	0	0	0	0	0	0	0	24	0	0	0	0	0	0
GEL-2034297-11	Bladder	FALSE	0	108	0	0	0	0	0	0	0	0	0	0	0	0	0	0	0	0	0
GEL-2762534-11	Bladder	TRUE	0	4	0	6	0	3	0	0	0	0	0	0	0	0	0	0	0	0	0
GEL-2678263-11	Bladder	TRUE	6	10	0	0	0	0	0	0	0	0	0	0	0	0	0	0	0	0	0
GEL-2562145-11	Bladder	FALSE	52	73	0	0	0	0	0	0	0	0	0	0	0	0	0	0	0	78	0
GEL-2315469-11	Bladder	FALSE	4	13	0	0	0	0	0	0	0	0	0	0	0	0	0	0	0	13	0
GEL-2815178-11	Bladder	FALSE	10	9	0	0	0	0	0	0	0	0	0	0	24	0	0	0	0	0	0
GEL-2339914-11	Bladder	FALSE	0	9	0	0	0	0	0	0	0	0	0	0	23	0	0	0	0	0	0
GEL-2542567-11	Bladder	FALSE	2	6	0	0	0	0	0	0	0	0	0	0	12	0	0	0	0	0	0
GEL-2559947-11	Bladder	FALSE	15	5	0	0	0	0	0	0	0	0	0	0	31	0	0	0	0	0	0
GEL-2047693-11	Bladder	FALSE	21	94	0	0	0	0	0	0	0	0	0	0	160	0	0	0	0	0	0
GEL-2649011-11	Bladder	TRUE	0	12	0	6	0	0	0	0	0	0	0	0	0	0	0	0	0	0	0
GEL-2006322-11	Bladder	FALSE	35	0	0	0	0	0	187	0	0	0	0	0	0	134	0	0	0	0	0
GEL-2101922-11	Bladder	TRUE	0	5	0	0	0	0	0	0	0	0	0	0	0	0	0	0	0	12	0
GEL-2821349-11	Bladder	FALSE	0	26	0	0	0	0	0	0	0	0	0	0	0	0	0	0	0	0	0
GEL-2706492-11	Bladder	FALSE	3	4	0	0	0	0	0	0	0	0	0	0	23	0	0	0	0	0	0
GEL-2381766-11	Bladder	FALSE	12	46	0	14	0	0	0	0	0	0	0	0	38	0	0	0	0	0	0
GEL-2370867-11	Bladder	FALSE	0	92	0	33	0	0	0	0	0	0	0	0	0	0	0	0	0	102	0
GEL-2023937-11	Bladder	TRUE	6	4	0	5	0	0	0	0	0	0	0	0	0	0	0	0	0	0	0
GEL-2492977-11	Bladder	FALSE	0	22	0	0	0	0	0	0	0	0	0	0	0	0	0	0	0	20	0
GEL-2853833-11	Bladder	FALSE	11	11	0	0	0	0	0	0	0	0	0	0	29	0	0	0	0	0	0
GEL-2997448-11	Bladder	FALSE	9	13	0	6	0	0	0	0	0	0	0	0	0	0	0	0	0	22	0
GEL-2569296-11	Bladder	FALSE	51	142	0	0	0	0	0	0	0	0	0	0	0	0	0	0	0	0	0
GEL-2450721-11	Bladder	FALSE	0	33	0	0	0	22	0	0	0	0	0	0	0	0	0	0	0	0	0
GEL-2087566-11	Bladder	FALSE	0	22	0	0	0	0	0	0	0	0	0	0	38	0	0	0	0	51	0
GEL-2008671-11	Bladder	FALSE	0	496	0	0	0	0	0	0	0	0	0	0	0	0	0	0	0	0	0
GEL-2485713-11	Bladder	FALSE	35	90	0	0	0	0	0	0	0	0	0	0	81	0	0	0	0	0	0
GEL-2621937-11	Bladder	FALSE	0	27	0	0	0	57	0	0	0	0	0	0	61	0	0	0	0	0	0
GEL-2438014-11	Bladder	FALSE	14	18	0	13	0	0	0	0	0	0	0	0	21	0	0	0	0	0	0
GEL-2162770-11	Bladder	FALSE	0	11	0	9	4	0	0	0	0	0	0	0	0	0	0	0	0	0	0
GEL-2581764-11	Bladder	FALSE	0	54	0	0	0	0	0	0	0	0	0	0	0	0	0	0	0	0	0
GEL-2050523-11	Bladder	FALSE	5	0	0	0	0	0	0	0	0	0	0	0	0	0	0	0	0	15	0
GEL-2849842-11	Bladder	FALSE	7	2	0	0	0	0	0	0	0	0	0	0	11	0	0	0	0	0	0
GEL-2383505-11	Bladder	FALSE	0	29	0	14	0	0	0	0	0	0	0	0	0	0	0	0	0	0	0
GEL-2932417-11	Bladder	FALSE	4	4	0	0	0	0	0	0	0	0	0	0	12	0	0	0	0	0	0
GEL-2510329-11	Bladder	FALSE	0	85	0	0	25	0	0	0	0	0	0	0	80	0	0	0	0	0	0
GEL-2363601-11	Bladder	FALSE	168	35	0	0	0	0	0	0	0	0	0	0	0	0	0	0	0	0	0
GEL-2329578-11	Bladder	TRUE	0	2	0	0	0	0	0	0	0	0	0	0	0	0	0	0	0	0	0
GEL-2495198-11	Bladder	FALSE	5	17	0	11	0	0	0	0	0	0	0	0	0	0	0	0	0	0	0
GEL-2376169-11	Bladder	FALSE	13	56	0	0	0	0	0	0	0	0	0	0	0	0	0	0	0	0	0
GEL-2819049-11	Bladder	FALSE	8	13	0	0	0	0	0	0	0	0	0	0	21	0	0	0	0	0	0
GEL-2017830-11	Bladder	FALSE	0	7	0	10	0	0	0	0	0	0	0	0	15	0	0	0	0	0	0
GEL-2237723-11	Bladder	FALSE	0	111	0	0	0	0	0	0	0	0	0	0	0	0	0	0	0	0	0
GEL-2907639-11	Bladder	FALSE	7	35	0	0	0	0	0	0	0	0	0	0	28	0	0	0	0	0	0
GEL-2621839-11	Bladder	FALSE	0	13	0	0	0	0	0	0	0	0	0	0	34	0	0	0	0	0	0
GEL-2264962-11	Bladder	FALSE	18	15	0	0	0	0	0	0	0	0	0	0	0	0	0	0	0	54	0
GEL-2159374-11	Bladder	TRUE	4	5	0	0	0	0	0	0	0	0	0	0	0	0	0	0	0	0	0
GEL-2262700-11	Bladder	FALSE	0	43	0	0	0	0	0	0	0	0	0	0	64	0	0	0	0	0	0
GEL-2083208-11	Bladder	FALSE	4	8	0	0	0	0	0	0	0	0	0	0	0	0	0	0	0	9	0
GEL-2955250-11	Bladder	FALSE	9	15	0	0	0	0	0	0	0	0	0	0	24	0	0	0	0	0	0
GEL-2432676-11	Bladder	TRUE	0	8	0	0	7	0	0	0	0	0	0	0	0	0	0	0	0	0	0
GEL-2534837-11	Bladder	FALSE	17	92	0	0	0	0	0	0	0	0	0	0	78	0	0	0	0	0	0
GEL-2369518-11	Bladder	FALSE	0	6	0	4	0	0	0	0	0	0	0	0	13	0	0	0	0	0	0
GEL-2185031-11	Bladder	FALSE	38	35	0	0	0	0	0	0	0	0	0	0	67	0	0	0	0	0	0
GEL-2153464-11	Bladder	FALSE	11	22	0	0	0	0	0	0	0	0	0	0	27	0	0	0	0	0	0
GEL-2423377-11	Bladder	TRUE	2	5	0	0	0	0	0	0	0	0	0	0	0	0	0	0	0	0	0
GEL-2455175-11	Bladder	FALSE	14	43	0	20	0	0	0	0	0	0	0	0	0	0	0	0	0	0	0
GEL-2679154-11	Bladder	FALSE	10	0	0	0	0	0	0	0	0	0	0	0	15	0	0	0	0	0	0
GEL-2178923-11	Bladder	FALSE	0	66	0	27	0	0	0	0	0	0	0	0	0	0	0	0	0	0	0
GEL-2208643-11	Bladder	FALSE	0	61	0	0	185	0	0	0	0	0	0	0	0	0	0	0	0	255	0
GEL-2364020-11	Bladder	FALSE	0	28	0	0	0	0	0	0	0	0	0	0	0	0	0	0	0	0	0
GEL-2511835-11	Bladder	FALSE	17	9	0	0	0	0	0	0	0	0	0	0	24	0	0	0	0	0	0
GEL-2431626-11	Bladder	FALSE	0	82	0	29	0	0	0	0	0	0	0	0	0	0	0	0	0	0	0
GEL-2160045-11	Bladder	TRUE	3	5	0	0	0	0	0	0	0	0	0	0	11	0	0	0	0	0	0
GEL-2188943-11	Bladder	FALSE	0	29	0	0	0	0	0	0	0	0	0	0	0	0	0	0	0	39	0
GEL-2719183-11	Bladder	FALSE	16	17	0	13	0	0	0	0	0	0	0	0	0	0	0	0	0	39	0
GEL-2014547-11	Bladder	TRUE	7	4	0	8	0	0	0	0	0	0	0	0	0	0	0	0	0	0	0
GEL-2125617-11	Bladder	TRUE	2	5	0	3	0	0	0	0	0	0	0	0	0	0	0	0	0	9	0
GEL-2371988-11	Bladder	FALSE	21	0	0	0	0	0	0	0	0	0	0	0	0	0	0	0	0	0	0
GEL-2500279-11	Bladder	FALSE	0	17	0	0	0	0	0	0	0	0	0	0	63	0	0	0	0	0	0
GEL-2079120-11	Bladder	TRUE	6	0	0	4	0	0	0	0	0	0	0	0	9	0	0	0	0	0	0
GEL-2680018-11	Bladder	FALSE	5	8	0	0	0	0	0	0	0	0	0	0	36	0	0	0	0	0	0
GEL-2194797-11	Bladder	FALSE	0	59	0	0	0	0	0	0	0	0	0	0	39	0	0	0	0	0	0
GEL-2062640-11	Bladder	FALSE	12	28	0	0	0	0	0	0	0	0	0	0	0	0	0	0	0	0	0
GEL-2593344-11	Bladder	FALSE	85	25	0	32	0	0	0	0	0	0	0	0	0	0	0	0	0	0	0
GEL-2259496-11	Bladder	FALSE	4	7	0	0	0	0	0	0	0	0	0	0	20	0	0	0	0	0	0
GEL-2444040-11	Bladder	TRUE	3	0	0	0	0	0	0	0	0	0	0	0	16	0	0	0	0	0	0
GEL-2926640-11	Bladder	FALSE	5	5	0	0	0	0	0	0	0	0	0	0	0	0	0	0	0	12	0
GEL-2497583-11	Bladder	TRUE	2	0	0	0	0	0	0	0	0	0	0	0	0	0	0	0	0	4	0
GEL-2601748-11	Bladder	TRUE	0	0	0	0	0	7	0	0	0	0	0	0	8	0	0	0	0	0	0
GEL-2334715-11	Bladder	FALSE	12	32	0	11	9	0	0	0	0	0	0	0	0	0	0	0	0	0	0
GEL-2314016-11	Bladder	FALSE	11	19	0	0	0	0	0	0	0	0	0	0	31	0	0	0	0	0	0
GEL-2034725-11	Bladder	FALSE	0	4	0	0	0	0	0	0	0	0	0	0	0	0	0	0	0	19	0
GEL-2843794-11	Bladder	FALSE	5	0	0	0	0	0	0	0	0	0	0	0	23	0	0	0	0	0	0
GEL-2168571-11	Bladder	TRUE	0	18	0	0	0	0	0	0	0	0	0	0	0	0	0	0	0	0	0
GEL-2982105-11	Bladder	FALSE	0	8	0	11	0	0	0	0	0	0	0	0	0	0	0	0	0	32	0
GEL-2341641-11	Bladder	FALSE	0	265	0	0	0	0	0	0	0	0	0	0	0	0	0	0	0	0	0
GEL-2677695-11	Bladder	FALSE	16	22	0	0	0	0	0	0	0	0	0	0	61	0	0	0	0	0	0
GEL-2701153-11	Bladder	FALSE	0	40	0	20	0	0	0	0	0	0	0	0	0	0	0	0	0	0	0
GEL-2637593-11	Bladder	FALSE	16	59	0	36	0	0	0	0	0	0	0	0	0	0	0	0	0	0	0
GEL-2864591-11	Bladder	FALSE	14	81	0	0	0	0	0	0	0	0	0	0	0	0	0	0	0	63	0
GEL-2895247-11	Bladder	FALSE	22	41	0	0	0	0	0	0	0	0	0	0	50	0	0	0	0	0	0
GEL-2482109-11	Bladder	FALSE	0	34	0	18	0	25	0	0	0	0	0	0	62	0	0	0	0	0	0
GEL-2809641-11	Bladder	FALSE	0	55	0	0	0	0	0	0	0	0	0	0	0	0	0	0	0	48	0
GEL-2806759-11	Bladder	FALSE	18	0	0	0	0	0	0	0	0	0	0	0	38	0	0	0	0	0	0
GEL-2998779-11	Bladder	FALSE	3	10	0	0	0	0	0	0	0	0	0	0	11	0	0	0	0	0	0
GEL-2516679-11	Bladder	FALSE	12	18	0	19	0	0	0	0	0	0	0	0	0	0	0	0	0	81	0
GEL-2771352-11	Bladder	FALSE	6	9	0	6	0	0	0	0	0	0	0	0	0	0	0	0	0	0	0
GEL-2842796-11	Bladder	FALSE	0	18	0	24	0	15	0	0	0	0	0	0	0	0	0	0	0	0	0
GEL-2086824-11	Bladder	FALSE	0	21	0	0	0	0	0	0	0	0	0	0	58	0	0	0	0	0	0
GEL-2802737-11	Bladder	FALSE	97	195	0	0	0	0	0	0	0	0	0	0	0	0	0	0	0	196	0
GEL-2254271-11	Bladder	FALSE	5	5	0	8	0	9	0	0	0	0	0	0	19	0	0	0	0	0	0
GEL-2065297-11	Bladder	FALSE	13	24	0	0	0	0	0	0	0	0	0	0	23	0	0	0	0	0	0
GEL-2492293-11	Bladder	FALSE	0	20	0	0	0	0	0	0	0	0	0	0	0	0	0	0	0	0	0
GEL-2958830-11	Bladder	TRUE	0	6	0	4	0	0	0	0	0	0	0	0	6	0	0	0	0	0	0
GEL-2932064-11	Bladder	FALSE	0	24	0	0	0	0	0	0	0	0	0	0	0	0	0	0	0	0	0
GEL-2316739-11	Bladder	FALSE	0	67	0	0	0	0	0	0	0	0	0	0	0	0	0	0	0	62	0
GEL-2691616-11	Bladder	FALSE	28	30	0	24	0	0	0	0	0	0	0	0	150	0	0	0	0	0	0
GEL-2055451-11	Bladder	TRUE	0	3	0	2	0	0	0	0	0	0	0	0	0	0	0	0	0	0	0
GEL-2349582-11	Bladder	FALSE	21	14	0	0	0	0	0	0	0	0	0	0	89	0	0	0	0	0	0
GEL-2976025-11	Bladder	FALSE	210	146	0	0	0	0	0	0	0	0	0	0	0	0	0	0	0	0	0
GEL-2683247-11	Bladder	FALSE	0	84	0	0	0	0	0	0	0	0	0	0	0	0	0	0	0	109	0
GEL-2200430-11	Bladder	FALSE	3	9	0	5	0	11	0	0	0	0	0	0	17	0	0	0	0	0	0
GEL-2461138-11	Bladder	FALSE	0	116	0	0	0	0	0	0	0	0	0	0	0	0	0	0	0	100	0
GEL-2442247-11	Bladder	FALSE	19	29	0	0	0	0	0	0	0	0	0	0	0	0	0	0	0	0	0
GEL-2854523-11	Bladder	TRUE	8	5	0	0	0	0	0	0	0	0	0	0	0	0	0	0	0	0	0
GEL-2472360-11	Bladder	FALSE	4	18	0	0	0	0	0	0	0	0	0	0	24	0	0	0	0	0	0
GEL-2765793-11	Bladder	FALSE	8	0	0	13	0	0	0	0	0	0	0	0	20	0	0	0	0	0	0
GEL-2910348-11	Bladder	FALSE	0	19	0	0	0	0	0	0	0	0	0	0	29	0	0	0	0	0	0
GEL-2383600-11	Bladder	TRUE	0	9	0	0	0	0	0	0	0	0	0	0	0	0	0	0	0	0	0
GEL-2729354-11	Bladder	TRUE	0	0	0	0	0	0	0	0	0	0	0	0	0	0	0	0	0	12	0
GEL-2441855-11	Bladder	TRUE	2	0	0	0	0	0	0	0	0	0	0	0	0	0	0	0	0	10	0
GEL-2654727-11	Bladder	FALSE	27	31	0	19	0	0	0	0	0	0	0	0	64	0	0	0	0	0	0
GEL-2287568-11	Bladder	TRUE	3	6	0	0	0	0	0	0	0	0	0	0	0	0	0	0	0	0	0
GEL-2171052-11	Bladder	TRUE	0	7	0	4	0	0	0	0	0	0	0	0	0	0	0	0	0	0	0
GEL-2270161-11	Bladder	FALSE	4	9	0	5	0	10	0	0	0	0	0	0	15	0	0	0	0	0	0
GEL-2709663-11	Bladder	FALSE	9	6	0	0	0	0	0	0	0	0	0	0	30	0	0	0	0	0	0
GEL-2346802-11	Bladder	FALSE	3	8	0	0	0	0	0	0	0	0	0	0	13	0	0	0	0	0	0
GEL-2854472-11	Bladder	FALSE	45	0	0	0	0	0	0	0	0	0	0	0	58	0	0	0	0	0	0
GEL-2152476-11	Bladder	TRUE	3	4	0	3	0	0	0	0	0	0	0	0	0	0	0	0	0	0	0
GEL-2902413-11	Bladder	FALSE	9	7	0	9	0	0	0	0	0	0	0	0	0	0	0	0	0	0	0
GEL-2796660-11	Bladder	TRUE	2	5	0	0	0	0	0	0	0	0	0	0	12	0	0	0	0	0	0
GEL-2915080-11	Bladder	FALSE	0	0	0	0	0	0	0	0	0	0	0	652	0	0	0	0	0	0	0
GEL-2233602-11	Bladder	FALSE	0	41	0	0	0	0	0	0	0	0	0	0	0	0	0	0	0	0	0
GEL-2955456-11	Bladder	FALSE	0	241	0	0	0	0	0	0	0	0	0	0	0	0	0	0	0	0	0
GEL-2536972-11	Bladder	TRUE	0	11	0	0	0	0	0	0	0	0	0	0	0	0	0	0	0	0	0
GEL-2937048-11	Bladder	FALSE	22	0	0	0	0	0	0	0	0	0	0	0	38	0	0	0	0	0	0
GEL-2836044-11	Bladder	FALSE	0	215	0	0	0	0	0	0	0	0	0	0	0	0	0	0	0	0	0
GEL-2352934-11	Bladder	FALSE	51	45	0	0	0	0	0	0	0	0	0	0	0	0	0	0	0	57	0
GEL-2398097-11	Bladder	FALSE	3	16	0	8	0	0	0	0	0	0	0	0	18	0	0	0	0	0	0
GEL-2190713-11	Bladder	TRUE	0	0	0	0	0	0	4	0	0	0	0	0	0	0	0	0	0	0	0
GEL-2573899-11	Bladder	TRUE	0	4	0	0	0	0	0	0	0	0	0	0	13	0	0	0	0	0	0
GEL-2872827-11	Bladder	FALSE	0	41	0	14	0	0	0	0	0	0	0	0	31	0	0	0	0	0	0
GEL-2396612-11	Bladder	FALSE	18	11	0	0	0	0	0	0	0	0	0	0	37	0	0	0	0	0	0
GEL-2835362-11	Bladder	FALSE	13	9	0	0	0	0	0	0	0	0	0	0	0	0	0	0	0	37	0
GEL-2957693-11	Bladder	FALSE	0	62	0	0	76	0	0	0	0	0	0	0	0	0	0	0	0	0	0
GEL-2210744-11	Bladder	FALSE	23	68	0	0	0	0	0	0	0	0	0	0	0	0	0	0	0	62	0
GEL-2124020-11	Bladder	FALSE	9	32	0	14	0	0	0	0	0	0	0	0	64	0	0	0	0	0	0
GEL-2852642-11	Bladder	FALSE	0	60	0	0	0	30	0	0	0	0	0	0	43	0	0	0	0	0	0
GEL-2288634-11	Bladder	FALSE	0	28	0	0	0	0	0	0	0	0	0	0	0	0	0	0	0	0	0
GEL-2639349-11	Bladder	TRUE	1	2	0	0	0	0	0	0	0	0	0	0	4	0	0	0	0	0	0
GEL-2865054-11	Bladder	FALSE	0	12	0	0	0	0	0	0	0	0	0	0	0	0	0	0	0	21	0
GEL-2501657-11	Bladder	FALSE	4	7	0	0	0	0	0	0	0	0	0	0	31	0	0	0	0	0	0
GEL-2168179-11	Bladder	FALSE	0	14	0	11	0	0	0	0	0	0	0	0	0	0	0	0	0	0	0
GEL-2996564-11	Bladder	FALSE	143	65	0	0	0	0	0	0	0	0	0	0	0	0	0	0	0	0	0
GEL-2196242-11	Bladder	FALSE	0	14	0	8	0	0	0	0	0	0	0	0	0	0	0	0	0	0	0
GEL-2107496-11	Bladder	FALSE	5	15	0	0	0	0	12	0	0	0	0	0	0	0	0	0	0	17	0
GEL-2764303-11	Bladder	FALSE	0	8	0	7	0	0	0	0	0	0	0	0	0	0	0	0	0	18	0
GEL-2158255-11	Bladder	FALSE	0	13	0	0	0	0	0	0	0	0	0	0	17	0	0	0	0	0	0
GEL-2321494-11	Bladder	FALSE	0	209	0	0	0	0	0	0	0	0	0	0	0	0	0	0	0	0	0
GEL-2631352-11	Bladder	FALSE	0	56	0	0	0	0	0	0	0	0	0	0	50	0	0	0	0	0	0
GEL-2163164-11	Bladder	FALSE	31	34	0	13	0	0	0	0	0	0	0	0	35	0	0	0	0	0	0
GEL-2131834-11	Bladder	FALSE	10	26	0	18	0	0	0	0	0	0	0	0	55	0	0	0	0	0	0
GEL-2651756-11	Bladder	FALSE	11	15	0	10	0	0	0	0	0	0	0	0	20	0	0	0	0	0	0
GEL-2939280-11	Bladder	FALSE	6	32	0	12	0	0	0	0	0	0	0	0	0	0	0	0	0	0	0
GEL-2809630-11	Bladder	TRUE	0	14	0	0	0	0	0	0	0	0	0	0	0	0	0	0	0	0	0
GEL-2159995-11	Bladder	FALSE	25	7	0	0	0	0	0	0	0	0	0	0	61	0	0	0	0	0	0
GEL-2757886-11	Bladder	FALSE	0	16	0	0	0	0	0	0	0	0	0	0	18	0	0	0	0	0	0
GEL-2580428-11	Bladder	FALSE	0	48	0	0	0	0	0	0	0	0	0	0	0	0	0	0	0	70	0
GEL-2766960-11	Bladder	TRUE	11	5	0	0	0	0	0	0	0	0	0	0	0	0	0	0	0	0	0
GEL-2005573-11	Bladder	FALSE	7	15	0	0	0	0	0	0	0	0	0	0	25	0	0	0	0	0	0
GEL-2044854-11	Bladder	FALSE	5	8	0	0	0	0	0	0	0	0	0	0	9	0	0	0	0	0	0
GEL-2829139-11	Bladder	FALSE	31	93	0	26	0	0	0	0	0	0	0	0	62	0	0	0	0	0	0
GEL-2970611-11	Bladder	TRUE	0	0	0	0	0	0	0	0	0	0	0	0	0	0	0	0	0	11	0
GEL-2947168-11	Bladder	FALSE	0	259	0	0	0	0	0	0	0	0	0	0	0	0	0	0	0	175	0
GEL-2678176-11	Breast	TRUE	0	4	0	0	0	0	0	0	0	0	0	0	0	0	0	0	0	0	0
GEL-2597536-11	Breast	TRUE	0	2	0	0	0	0	0	0	0	0	4	0	0	0	0	0	11	0	0
GEL-2348966-11	Breast	FALSE	0	14	0	0	0	0	0	0	0	0	0	0	23	0	0	0	0	0	0
GEL-2865164-11	Breast	TRUE	0	0	0	0	0	5	0	0	0	0	0	0	0	0	0	0	0	0	0
GEL-2708771-11	Breast	TRUE	0	0	0	0	0	5	0	0	0	0	0	0	0	0	0	0	0	0	0
GEL-2346055-11	Breast	FALSE	0	34	0	57	0	0	0	0	0	0	0	0	89	0	0	0	0	0	0
GEL-2542905-11	Breast	TRUE	0	0	0	0	0	0	0	0	0	0	0	0	0	0	0	0	18	0	0
GEL-2601217-11	Breast	TRUE	0	2	0	0	0	0	0	0	0	0	0	0	0	0	0	0	0	7	0
GEL-2060950-11	Breast	FALSE	0	21	0	0	0	0	0	0	0	0	0	0	0	0	0	0	0	75	0
GEL-2725701-11	Breast	TRUE	0	1	0	0	0	0	0	0	0	0	0	0	0	0	0	0	7	0	0
GEL-2396479-11	Breast	TRUE	0	0	0	0	0	0	0	0	0	0	0	0	0	5	0	0	0	0	0
GEL-2255151-11	Breast	FALSE	0	0	0	0	0	0	0	0	0	0	0	0	12	0	0	0	18	0	0
GEL-2440712-11	Breast	FALSE	0	9	0	9	0	0	0	0	0	0	15	0	0	0	0	0	0	0	0
GEL-2008587-11	Breast	TRUE	0	0	0	0	0	0	0	0	0	0	0	0	1	0	0	0	0	0	0
GEL-2261485-11	Breast	TRUE	0	5	0	0	0	0	0	0	0	0	0	0	0	0	0	0	8	0	0
GEL-2712040-11	Breast	TRUE	0	2	0	2	0	0	0	0	0	0	0	0	0	0	0	0	7	0	0
GEL-2243171-11	Breast	TRUE	0	0	0	0	0	0	0	0	0	0	0	0	4	0	0	0	0	0	0
GEL-2999064-11	Breast	TRUE	0	0	0	0	0	0	0	0	0	0	0	0	0	0	0	0	4	0	0
GEL-2916414-11	Breast	FALSE	0	0	0	0	0	0	0	0	0	0	27	0	24	0	0	0	0	0	0
GEL-2498398-11	Breast	TRUE	0	3	0	0	0	0	0	0	0	0	3	0	0	0	0	0	0	0	0
GEL-2595917-11	Breast	TRUE	0	0	0	3	0	0	0	0	0	0	0	0	0	0	0	0	0	0	0
GEL-2072221-11	Breast	TRUE	0	1	0	3	0	0	0	0	0	0	5	0	0	0	0	0	0	0	0
GEL-2849300-11	Breast	TRUE	0	1	0	0	0	0	0	0	0	0	0	0	0	0	0	0	7	0	0
GEL-2102674-11	Breast	FALSE	0	0	0	9	0	0	0	0	0	0	33	0	0	0	0	0	0	0	0
GEL-2176718-11	Breast	FALSE	0	0	0	10	0	0	0	0	0	0	9	0	0	0	0	0	0	19	0
GEL-2609662-11	Breast	FALSE	0	0	0	0	0	0	0	0	0	0	0	0	0	95	0	0	0	0	0
GEL-2178749-11	Breast	FALSE	0	17	0	12	0	28	0	0	0	0	0	0	29	0	0	0	0	0	0
GEL-2798576-11	Breast	TRUE	0	0	0	0	0	0	0	0	0	0	2	0	0	0	0	0	4	0	0
GEL-2639700-11	Breast	TRUE	0	0	0	0	0	7	10	0	0	0	0	0	0	0	0	0	0	0	0
GEL-2936766-11	Breast	TRUE	0	0	0	0	0	0	0	0	0	0	0	0	0	0	0	0	9	0	0
GEL-2031499-11	Breast	FALSE	0	0	0	0	0	0	0	0	0	0	55	0	23	0	0	0	0	0	0
GEL-2510753-11	Breast	TRUE	0	0	0	0	0	0	0	0	0	0	4	0	0	0	0	0	0	0	0
GEL-2546779-11	Breast	TRUE	0	0	0	3	0	0	0	0	0	0	0	0	0	0	0	0	0	0	0
GEL-2860034-11	Breast	TRUE	0	3	0	0	0	0	0	0	0	0	5	0	0	0	0	0	0	0	0
GEL-2909629-11	Breast	FALSE	0	0	0	7	0	0	0	0	0	0	0	0	0	0	0	0	18	0	0
GEL-2474914-11	Breast	FALSE	0	16	0	13	0	11	0	0	0	0	0	0	31	0	0	0	0	0	0
GEL-2338966-11	Breast	TRUE	0	1	0	0	0	0	0	0	0	0	2	0	0	0	0	0	5	0	0
GEL-2387481-11	Breast	TRUE	0	0	0	1	0	0	0	0	0	0	0	0	2	0	0	0	0	0	0
GEL-2472479-11	Breast	TRUE	0	11	0	0	0	0	0	0	0	0	0	0	0	0	0	0	0	0	0
GEL-2302949-11	Breast	FALSE	0	0	0	9	0	0	0	0	0	0	0	0	26	0	0	0	0	0	0
GEL-2522611-11	Breast	TRUE	0	0	0	0	0	4	0	0	0	0	0	0	0	0	0	0	0	0	0
GEL-2355773-11	Breast	FALSE	0	4	0	0	0	0	0	0	0	0	0	0	26	0	0	0	22	0	0
GEL-2520284-11	Breast	TRUE	0	0	0	0	0	0	0	0	0	0	0	0	0	0	0	0	4	0	0
GEL-2421760-11	Breast	FALSE	0	21	0	31	0	33	0	0	0	0	0	0	68	0	0	0	0	0	0
GEL-2891752-11	Breast	TRUE	0	0	0	0	0	0	0	0	0	0	0	0	0	0	0	0	6	0	0
GEL-2736216-11	Breast	FALSE	0	0	0	0	0	0	0	0	0	0	5	0	0	0	0	0	29	0	0
GEL-2189863-11	Breast	TRUE	0	0	0	0	0	0	0	0	0	0	11	0	0	0	0	0	8	0	0
GEL-2051694-11	Breast	FALSE	0	12	0	0	0	0	0	0	0	0	31	0	49	0	0	0	0	0	0
GEL-2845342-11	Breast	TRUE	0	0	0	0	0	0	3	0	0	0	0	0	0	0	0	0	0	0	0
GEL-2882794-11	Breast	TRUE	0	7	0	0	0	0	0	0	0	0	6	0	0	0	0	0	0	0	0
GEL-2659808-11	Breast	TRUE	0	0	0	0	0	5	0	0	0	0	0	0	0	0	0	0	0	0	0
GEL-2718252-11	Breast	TRUE	0	0	0	0	0	0	0	0	0	0	0	0	0	4	0	0	0	0	0
GEL-2704302-11	Breast	TRUE	0	0	0	11	0	0	0	0	0	0	0	0	0	0	0	0	0	0	0
GEL-2072776-11	Breast	TRUE	0	0	0	2	0	0	3	0	0	0	0	0	4	0	0	0	0	0	0
GEL-2719620-11	Breast	TRUE	0	0	0	0	0	0	0	0	0	0	0	0	0	0	0	0	9	0	0
GEL-2803690-11	Breast	FALSE	0	0	0	0	0	0	0	0	0	0	15	0	0	0	0	0	22	0	0
GEL-2905314-11	Breast	FALSE	0	0	0	0	0	0	0	0	0	0	11	0	10	0	0	0	0	0	0
GEL-2229081-11	Breast	TRUE	0	0	0	5	0	0	0	0	0	0	3	0	0	0	0	0	0	0	0
GEL-2207019-11	Breast	TRUE	0	0	0	0	0	0	0	0	0	0	0	0	0	0	0	0	0	12	0
GEL-2480441-11	Breast	TRUE	0	0	0	3	0	0	0	0	0	0	0	0	0	0	0	0	0	10	0
GEL-2294925-11	Breast	TRUE	0	11	0	0	0	0	0	0	0	0	0	0	0	0	0	0	0	0	0
GEL-2040902-11	Breast	TRUE	0	2	0	0	0	0	0	0	0	0	0	0	0	0	0	0	7	0	0
GEL-2573089-11	Breast	FALSE	0	32	0	0	0	20	0	0	0	0	0	0	0	0	0	0	0	71	0
GEL-2618916-11	Breast	TRUE	0	0	0	3	0	0	0	0	0	0	0	0	0	0	0	0	0	0	0
GEL-2883946-11	Breast	TRUE	0	2	0	0	0	0	4	0	0	0	0	0	0	0	0	0	0	0	0
GEL-2582484-11	Breast	FALSE	0	11	0	10	0	0	0	0	0	0	0	0	23	0	0	0	0	0	0
GEL-2160617-11	Breast	TRUE	0	0	0	0	0	0	0	0	0	0	10	0	0	0	0	0	0	0	0
GEL-2419246-11	Breast	FALSE	0	22	0	14	0	0	0	0	0	0	0	0	28	0	0	0	0	0	0
GEL-2920082-11	Breast	TRUE	0	3	0	0	0	0	0	0	0	0	0	0	0	0	0	0	0	0	0
GEL-2328923-11	Breast	TRUE	0	0	0	0	0	0	0	0	0	0	2	0	0	0	0	0	5	0	0
GEL-2791768-11	Breast	FALSE	0	12	0	11	0	12	0	0	0	0	0	0	0	0	0	0	0	0	0
GEL-2675396-11	Breast	FALSE	0	18	0	14	0	11	0	0	0	0	0	0	20	0	0	0	0	0	0
GEL-2597078-11	Breast	FALSE	0	7	0	8	0	8	10	0	0	0	0	0	0	0	0	0	0	0	0
GEL-2125915-11	Breast	FALSE	0	10	0	10	0	11	0	0	0	0	0	0	21	0	0	0	0	0	0
GEL-2824919-11	Breast	FALSE	0	19	0	9	0	16	0	0	0	0	0	0	27	0	0	0	0	0	0
GEL-2225680-11	Breast	TRUE	0	1	0	0	0	0	0	0	0	0	3	0	0	0	0	0	9	0	0
GEL-2456562-11	Breast	TRUE	0	0	0	0	0	0	0	0	0	0	0	0	7	0	0	0	0	0	0
GEL-2281508-11	Breast	TRUE	0	0	0	14	0	0	0	0	0	0	0	0	0	0	0	0	0	0	0
GEL-2237366-11	Breast	FALSE	0	0	0	0	0	0	0	0	0	0	0	0	10	0	0	0	15	0	0
GEL-2810235-11	Breast	TRUE	0	0	0	0	0	0	0	0	0	0	0	0	0	0	0	0	17	0	0
GEL-2348996-11	Breast	TRUE	0	0	0	15	0	0	0	0	0	0	0	0	0	0	0	0	0	0	0
GEL-2517795-11	Breast	TRUE	0	0	0	0	0	0	0	0	0	0	1	0	0	0	0	0	0	0	0
GEL-2490555-11	Breast	FALSE	0	19	0	21	0	22	0	0	0	0	0	0	49	0	0	0	0	0	0
GEL-2079029-11	Breast	FALSE	0	7	0	0	0	0	0	0	0	0	0	0	11	0	0	0	15	0	0
GEL-2794619-11	Breast	TRUE	0	0	0	0	0	0	0	0	0	0	11	0	0	0	0	0	0	0	0
GEL-2243678-11	Breast	TRUE	0	0	0	1	0	2	0	0	0	0	0	0	0	0	0	0	0	0	0
GEL-2361108-11	Breast	FALSE	0	0	0	15	0	0	0	0	0	0	0	0	0	0	0	0	0	31	0
GEL-2278478-11	Breast	TRUE	0	0	0	0	0	0	0	0	0	0	7	0	0	0	0	0	0	0	0
GEL-2097055-11	Breast	TRUE	0	2	0	3	0	0	0	0	0	0	0	0	6	0	0	0	0	0	0
GEL-2551246-11	Breast	TRUE	0	0	0	0	0	0	0	0	0	0	0	0	0	0	0	0	14	0	0
GEL-2211409-11	Breast	TRUE	0	0	0	0	0	0	0	0	0	0	0	0	3	0	0	0	5	0	0
GEL-2242492-11	Breast	TRUE	0	2	0	0	0	0	0	0	0	0	0	0	4	0	0	0	0	0	0
GEL-2621824-11	Breast	TRUE	0	0	0	0	0	5	0	0	0	0	7	0	0	0	0	0	0	0	0
GEL-2399207-11	Breast	TRUE	0	0	0	3	0	0	0	0	0	0	0	0	0	0	0	0	8	0	0
GEL-2329188-11	Breast	TRUE	0	0	0	0	0	0	0	0	0	0	0	0	6	0	0	0	0	0	0
GEL-2812504-11	Breast	TRUE	0	0	0	0	0	0	0	0	0	0	0	0	0	0	0	0	7	0	0
GEL-2294124-11	Breast	TRUE	0	6	0	6	0	0	0	0	0	0	0	0	0	0	0	0	0	0	0
GEL-2708317-11	Breast	TRUE	0	0	0	0	0	0	0	0	0	0	0	0	0	0	0	0	0	8	0
GEL-2462583-11	Breast	TRUE	0	0	0	5	0	0	0	0	0	0	0	0	0	0	0	0	0	10	0
GEL-2171959-11	Breast	TRUE	0	0	0	0	0	0	0	0	0	0	7	0	0	0	0	0	0	0	0
GEL-2126449-11	Breast	TRUE	0	0	0	0	0	0	0	0	0	0	0	0	0	0	0	0	6	0	0
GEL-2851849-11	Breast	TRUE	0	0	0	6	0	0	0	0	0	0	5	0	0	0	0	0	0	0	0
GEL-2474454-11	Breast	TRUE	0	0	0	0	0	8	0	0	0	0	0	0	0	0	0	0	0	0	0
GEL-2243744-11	Breast	TRUE	0	0	0	0	0	0	0	0	0	0	0	0	0	0	0	0	5	0	0
GEL-2837421-11	Breast	TRUE	0	0	0	4	0	0	6	0	0	0	0	0	0	0	0	0	0	0	0
GEL-2988858-11	Breast	TRUE	0	0	0	0	0	0	0	0	0	0	0	0	3	0	0	0	0	0	0
GEL-2893759-11	Breast	TRUE	0	0	0	0	0	0	0	0	0	0	0	0	0	0	0	0	5	0	0
GEL-2692047-11	Breast	TRUE	0	2	0	0	0	3	0	0	0	0	0	0	0	0	0	0	0	0	0
GEL-2458159-11	Breast	TRUE	0	0	0	13	0	0	0	0	0	0	0	0	0	0	0	0	0	0	0
GEL-2916300-11	Breast	FALSE	0	0	0	0	0	0	0	0	0	0	0	0	0	0	0	0	34	0	0
GEL-2223938-11	Breast	TRUE	0	0	0	0	0	0	7	0	0	0	0	0	0	0	0	0	7	0	0
GEL-2100539-11	Breast	TRUE	0	0	0	0	0	0	0	0	0	0	0	0	0	0	0	0	13	0	0
GEL-2089832-11	Breast	FALSE	0	0	0	7	0	0	0	0	0	0	0	0	0	0	0	0	0	31	0
GEL-2491490-11	Breast	TRUE	0	0	0	0	0	0	0	0	0	0	0	0	3	0	0	0	0	0	0
GEL-2523847-11	Breast	TRUE	0	0	0	0	0	0	0	0	0	0	0	0	0	0	0	0	3	0	0
GEL-2231935-11	Breast	FALSE	0	29	0	22	0	0	0	0	0	0	0	0	87	0	0	0	0	0	0
GEL-2617272-11	Breast	FALSE	0	0	0	0	0	0	0	0	0	0	0	0	42	0	0	0	0	0	0
GEL-2017033-11	Breast	TRUE	0	0	0	0	0	0	0	0	0	0	0	0	0	0	0	0	17	0	0
GEL-2365332-11	Breast	TRUE	0	0	0	0	0	0	0	0	0	0	0	0	8	0	0	0	0	0	0
GEL-2421586-11	Breast	FALSE	0	10	0	0	0	0	0	0	0	0	0	0	29	0	0	0	0	0	0
GEL-2405235-11	Breast	FALSE	0	8	0	8	0	12	0	0	0	0	11	0	0	0	0	0	0	0	0
GEL-2144831-11	Breast	TRUE	0	0	0	0	0	0	0	0	0	0	0	0	0	0	0	0	0	5	0
GEL-2902471-11	Breast	FALSE	0	5	0	0	0	0	0	0	0	0	7	0	9	0	0	0	0	0	0
GEL-2011166-11	Breast	TRUE	0	0	0	4	0	0	0	0	0	0	12	0	0	0	0	0	0	0	0
GEL-2296851-11	Breast	FALSE	0	11	0	0	0	15	0	0	0	0	0	0	0	0	0	0	36	0	0
GEL-2806290-11	Breast	FALSE	0	10	0	19	0	11	0	0	0	0	0	0	0	0	0	0	0	0	0
GEL-2393934-11	Breast	TRUE	0	0	0	5	0	0	0	0	0	0	5	0	0	0	0	0	0	0	0
GEL-2894432-11	Breast	TRUE	0	0	0	0	0	0	0	0	0	0	0	0	0	0	0	0	3	0	0
GEL-2402255-11	Breast	FALSE	0	3	0	7	0	0	6	0	0	0	0	0	0	0	0	0	0	13	0
GEL-2843587-11	Breast	TRUE	0	0	0	0	0	0	0	0	0	0	0	0	6	0	0	0	0	0	0
GEL-2452307-11	Breast	TRUE	0	2	0	0	0	0	0	0	0	0	0	0	0	0	0	0	0	0	0
GEL-2513431-11	Breast	FALSE	0	8	0	10	0	8	0	0	0	0	11	0	0	0	0	0	0	0	0
GEL-2657971-11	Breast	TRUE	0	0	0	8	0	0	0	0	0	0	0	0	0	0	0	0	0	0	0
GEL-2928019-11	Breast	FALSE	0	30	0	23	0	29	0	0	0	0	0	0	0	0	0	0	0	66	0
GEL-2669177-11	Breast	TRUE	0	3	0	0	0	0	0	0	0	0	7	0	0	0	0	0	0	0	0
GEL-2880849-11	Breast	FALSE	0	0	0	12	0	0	0	0	0	0	0	0	33	0	0	0	0	0	0
GEL-2078008-11	Breast	TRUE	0	0	0	2	0	0	0	0	0	0	0	0	0	0	0	0	7	0	0
GEL-2853092-11	Breast	TRUE	0	3	0	0	0	0	4	0	0	0	0	0	0	0	0	0	0	0	0
GEL-2434280-11	Breast	FALSE	0	12	0	17	0	0	0	0	0	0	0	0	0	0	0	0	0	0	0
GEL-2143618-11	Breast	TRUE	0	0	0	4	0	0	0	0	0	0	0	0	0	0	0	0	0	10	0
GEL-2040864-11	Breast	TRUE	0	0	0	0	0	0	0	0	0	0	0	0	0	0	0	0	18	0	0
GEL-2992179-11	Breast	FALSE	0	0	0	0	0	0	0	0	0	0	24	0	38	0	0	0	0	0	0
GEL-2485005-11	Breast	TRUE	0	0	0	0	0	3	0	0	0	0	0	0	5	0	0	0	0	0	0
GEL-2937566-11	Breast	FALSE	0	0	0	0	0	0	0	0	0	0	0	0	0	107	0	0	0	0	0
GEL-2819505-11	Breast	TRUE	0	3	0	0	0	0	0	0	0	0	14	0	0	0	0	0	0	0	0
GEL-2733465-11	Breast	TRUE	0	0	0	0	0	6	0	0	0	0	0	0	0	0	0	0	0	0	0
GEL-2177347-11	Breast	TRUE	0	0	0	0	0	0	0	0	0	0	0	0	0	0	0	0	0	0	0
GEL-2567275-11	Breast	TRUE	0	0	0	0	0	0	0	0	0	0	0	0	6	0	0	0	7	0	0
GEL-2705065-11	Breast	TRUE	0	4	0	3	0	0	0	0	0	0	0	0	0	0	0	0	0	0	0
GEL-2590195-11	Breast	FALSE	0	10	0	13	0	0	0	0	0	0	0	0	0	0	0	0	0	0	0
GEL-2205120-11	Breast	FALSE	0	0	0	6	0	0	0	0	0	0	0	0	16	0	0	0	0	0	0
GEL-2633236-11	Breast	FALSE	0	3	0	0	0	4	0	0	0	0	0	0	13	0	0	0	0	0	0
GEL-2806639-11	Breast	FALSE	0	42	0	32	0	0	0	0	0	0	0	0	90	0	0	0	0	0	0
GEL-2244241-12	Breast	FALSE	0	11	0	15	0	14	0	0	0	0	0	0	0	0	0	0	0	34	0
GEL-2243308-11	Breast	TRUE	0	10	0	0	0	0	0	0	0	0	0	0	0	0	0	0	0	0	0
GEL-2195674-11	Breast	FALSE	0	0	0	43	0	0	0	0	0	0	0	0	0	0	0	0	0	0	0
GEL-2549222-11	Breast	TRUE	0	0	0	0	0	0	0	0	0	0	0	0	0	0	0	0	0	5	0
GEL-2118434-11	Breast	TRUE	0	0	0	7	0	0	0	0	0	0	0	0	0	0	0	0	0	0	0
GEL-2871173-11	Breast	FALSE	0	0	0	0	0	0	0	0	0	0	0	0	18	0	0	0	9	0	0
GEL-2698760-11	Breast	TRUE	0	0	0	5	0	0	0	0	0	0	7	0	0	0	0	0	0	0	0
GEL-2835380-11	Breast	FALSE	0	3	0	5	0	0	0	0	0	0	0	0	0	0	0	0	0	17	0
GEL-2000591-11	Breast	TRUE	0	0	0	0	0	0	0	0	0	0	2	0	0	0	0	0	0	0	0
GEL-2683257-11	Breast	FALSE	0	4	0	0	0	0	0	0	0	0	0	0	25	0	0	0	0	0	0
GEL-2597736-11	Breast	FALSE	0	3	0	6	0	0	0	0	0	0	11	0	0	0	0	0	11	0	0
GEL-2073384-11	Breast	TRUE	0	2	0	5	0	0	0	0	0	0	0	0	0	0	0	0	0	0	0
GEL-2796823-11	Breast	TRUE	0	0	0	1	0	0	0	0	0	0	0	0	0	0	0	0	0	1	0
GEL-2509117-11	Breast	TRUE	0	0	0	7	0	0	0	0	0	0	0	0	0	0	0	0	0	0	0
GEL-2564742-11	Breast	TRUE	0	0	0	0	0	0	0	0	0	0	5	0	0	0	0	0	12	0	0
GEL-2267692-11	Breast	FALSE	0	16	0	25	0	29	0	0	0	0	0	0	66	0	0	0	0	0	0
GEL-2942363-11	Breast	TRUE	0	2	0	0	0	0	0	0	0	0	6	0	0	0	0	0	0	0	0
GEL-2631823-11	Breast	FALSE	0	11	0	0	0	0	0	0	0	0	0	0	18	0	0	0	0	0	0
GEL-2193810-11	Breast	TRUE	0	0	0	0	0	1	0	0	0	0	2	0	0	0	0	0	0	0	0
GEL-2475307-11	Breast	TRUE	0	0	0	0	0	0	0	0	0	0	0	0	0	0	0	0	0	8	0
GEL-2772833-11	Breast	TRUE	0	0	0	0	0	0	0	0	0	0	0	0	14	0	0	0	0	0	0
GEL-2882933-11	Breast	TRUE	0	0	0	6	0	0	7	0	0	0	0	0	0	0	0	0	0	0	0
GEL-2060717-11	Breast	FALSE	0	12	0	14	0	0	0	0	0	0	20	0	0	0	0	0	0	0	0
GEL-2389021-11	Breast	TRUE	0	0	0	0	0	0	0	0	0	0	0	0	0	0	0	0	4	0	0
GEL-2528410-11	Breast	TRUE	0	0	0	0	0	0	0	0	0	0	0	0	0	0	0	0	17	0	0
GEL-2369207-11	Breast	FALSE	0	10	0	17	0	0	0	0	0	0	18	0	34	0	0	0	0	0	0
GEL-2192062-11	Breast	TRUE	0	0	0	0	0	0	0	0	0	0	0	0	10	0	0	0	7	0	0
GEL-2175622-11	Breast	TRUE	0	0	0	0	0	0	0	0	0	0	9	0	0	0	0	0	0	0	0
GEL-2819573-11	Breast	TRUE	0	0	0	0	0	0	0	0	0	0	0	0	15	0	0	0	0	0	0
GEL-2207082-11	Breast	TRUE	0	3	0	7	0	0	0	0	0	0	0	0	0	0	0	0	0	0	0
GEL-2357596-11	Breast	TRUE	0	2	0	6	0	0	0	0	0	0	0	0	0	0	0	0	0	0	0
GEL-2419430-11	Breast	TRUE	0	0	0	0	0	0	0	0	0	0	6	0	0	0	0	0	0	0	0
GEL-2919541-11	Breast	TRUE	0	0	0	0	0	0	0	0	0	0	0	0	14	0	0	0	0	0	0
GEL-2836548-11	Breast	TRUE	0	2	0	0	0	0	0	0	0	0	0	0	0	0	0	0	0	0	0
GEL-2710601-11	Breast	TRUE	0	4	0	0	0	0	0	0	0	0	0	0	0	0	0	0	0	0	0
GEL-2479342-11	Breast	TRUE	0	1	0	0	0	0	0	0	0	0	0	0	0	0	0	0	4	0	0
GEL-2101176-11	Breast	TRUE	0	0	0	0	0	0	0	0	0	0	0	0	0	0	0	0	0	0	0
GEL-2717856-11	Breast	TRUE	0	0	0	5	0	0	0	0	0	0	0	0	0	0	0	0	0	0	0
GEL-2353761-11	Breast	FALSE	0	42	0	21	0	0	0	0	0	0	0	0	31	0	0	0	0	0	0
GEL-2564023-11	Breast	FALSE	0	6	0	5	0	0	0	0	0	0	0	0	15	0	0	0	0	23	0
GEL-2611380-11	Breast	FALSE	0	20	0	11	0	0	0	0	0	0	0	0	29	0	0	0	0	0	0
GEL-2833706-11	Breast	FALSE	0	0	0	10	0	0	0	0	0	0	17	0	0	0	0	0	0	0	0
GEL-2850334-11	Breast	FALSE	0	12	0	18	0	0	0	0	0	0	0	0	40	0	0	0	0	0	0
GEL-2759117-11	Breast	FALSE	0	0	0	62	0	0	0	0	0	0	0	0	0	0	0	0	0	0	0
GEL-2863656-11	Breast	TRUE	0	2	0	0	0	0	0	0	0	0	0	0	8	0	0	0	0	0	0
GEL-2507114-11	Breast	TRUE	0	0	0	0	0	0	0	0	0	0	0	0	12	0	0	0	0	0	0
GEL-2956934-11	Breast	TRUE	0	0	0	0	0	0	2	0	0	0	0	0	0	0	0	0	4	0	0
GEL-2769755-11	Breast	FALSE	0	4	0	5	0	7	0	0	0	0	0	0	19	0	0	0	0	0	0
GEL-2584396-11	Breast	TRUE	0	0	0	0	0	11	0	0	0	0	0	0	0	0	0	0	0	0	0
GEL-2842650-11	Breast	TRUE	0	4	0	6	0	0	0	0	0	0	0	0	0	0	0	0	0	0	0
GEL-2313523-11	Breast	FALSE	0	29	0	0	0	0	0	0	0	0	0	0	40	0	0	0	0	0	0
GEL-2110880-11	Breast	TRUE	0	0	0	0	0	0	0	0	0	0	3	0	0	0	0	0	9	0	0
GEL-2701874-11	Breast	FALSE	0	15	0	13	0	0	0	0	0	0	0	0	21	0	0	0	0	0	0
GEL-2204384-11	Breast	TRUE	0	2	0	0	0	0	0	0	0	0	0	0	7	0	0	0	0	0	0
GEL-2586878-11	Breast	TRUE	0	1	0	0	0	0	0	0	0	0	0	0	5	0	0	0	0	0	0
GEL-2047859-11	Breast	TRUE	0	0	0	5	0	0	0	0	0	0	4	0	0	0	0	0	0	0	0
GEL-2697332-11	Breast	FALSE	0	0	0	6	0	0	0	0	0	0	0	0	0	0	0	0	0	28	0
GEL-2929894-11	Breast	FALSE	0	25	0	22	0	27	0	0	0	0	0	0	0	0	0	0	0	61	0
GEL-2936607-11	Breast	FALSE	0	0	0	10	0	0	0	0	0	0	0	0	25	0	0	0	0	30	0
GEL-2266458-11	Breast	FALSE	0	11	0	12	0	0	0	0	0	0	9	0	0	0	0	0	0	0	0
GEL-2222271-11	Breast	TRUE	0	5	0	0	0	0	0	0	0	0	0	0	0	0	0	0	0	0	0
GEL-2400414-11	Breast	TRUE	0	3	0	0	0	0	0	0	0	0	0	0	0	0	0	0	10	0	0
GEL-2338352-11	Breast	TRUE	0	0	0	0	0	0	0	0	0	0	13	0	0	0	0	0	0	0	0
GEL-2906934-11	Breast	TRUE	0	7	0	0	0	0	0	0	0	0	0	0	0	0	0	0	0	0	0
GEL-2040630-11	Breast	TRUE	0	2	0	0	0	0	0	0	0	0	0	0	5	0	0	0	0	0	0
GEL-2304220-11	Breast	FALSE	0	9	0	14	0	21	0	0	0	0	11	0	37	0	0	0	0	0	0
GEL-2646720-11	Breast	TRUE	0	0	0	6	0	7	0	0	0	0	0	0	0	0	0	0	0	0	0
GEL-2878531-11	Breast	TRUE	0	0	0	4	0	0	0	0	0	0	7	0	0	0	0	0	0	0	0
GEL-2990071-11	Breast	TRUE	0	10	0	0	0	0	0	0	0	0	0	0	0	0	0	0	0	0	0
GEL-2215612-11	Breast	TRUE	0	0	0	0	0	0	0	0	0	0	0	0	0	0	0	0	0	7	0
GEL-2381451-11	Breast	TRUE	0	3	0	2	0	0	6	0	0	0	6	0	0	0	0	0	0	0	0
GEL-2326747-11	Breast	FALSE	0	0	0	0	0	0	0	0	0	0	27	0	34	0	0	0	0	0	0
GEL-2313556-11	Breast	FALSE	0	25	0	14	0	24	0	0	0	0	0	0	35	0	0	0	0	0	0
GEL-2640917-11	Breast	TRUE	0	0	0	0	0	0	0	0	0	0	0	0	0	0	0	0	6	0	0
GEL-2526859-11	Breast	FALSE	0	0	0	0	0	0	0	0	0	0	11	0	0	0	0	0	21	0	0
GEL-2325315-11	Breast	FALSE	0	12	0	7	0	9	0	0	0	0	0	0	0	0	0	0	0	26	0
GEL-2135277-11	Breast	TRUE	0	2	0	0	0	0	0	0	0	0	0	0	0	0	0	0	14	0	0
GEL-2234886-11	Breast	TRUE	0	0	0	3	0	0	0	0	0	0	0	0	0	2	0	0	0	0	0
GEL-2116120-11	Breast	TRUE	0	0	0	0	0	0	0	0	0	0	0	0	0	0	0	0	0	1	0
GEL-2454093-11	Breast	TRUE	0	0	0	0	0	0	0	0	0	0	9	0	0	0	0	0	0	0	0
GEL-2440156-11	Breast	FALSE	0	10	0	12	0	0	0	0	0	0	0	0	23	0	0	0	0	0	0
GEL-2533871-11	Breast	FALSE	0	30	0	73	0	0	0	0	0	0	0	0	112	0	0	0	0	0	0
GEL-2495824-11	Breast	TRUE	0	1	0	0	0	0	0	0	0	0	0	0	0	0	0	0	0	4	0
GEL-2138988-11	Breast	TRUE	0	3	0	0	0	4	0	0	0	0	0	0	0	0	0	0	7	0	0
GEL-2386138-12	Breast	TRUE	0	1	0	1	0	0	0	0	0	0	2	0	0	0	0	0	0	0	0
GEL-2738312-11	Breast	TRUE	0	0	0	2	0	0	3	0	0	0	0	0	0	0	0	0	0	0	0
GEL-2388542-11	Breast	FALSE	0	0	0	0	0	9	0	0	0	0	0	0	0	0	0	0	0	16	0
GEL-2125274-11	Breast	TRUE	0	0	0	0	0	0	0	0	0	0	5	0	0	0	0	0	0	0	0
GEL-2237009-11	Breast	TRUE	0	0	0	5	0	0	0	0	0	0	12	0	0	0	0	0	0	0	0
GEL-2271524-11	Breast	TRUE	0	0	0	4	0	0	0	0	0	0	0	0	0	0	0	0	6	0	0
GEL-2871850-11	Breast	FALSE	0	0	0	0	0	0	171	0	0	0	0	0	0	361	0	0	0	0	0
GEL-2299734-11	Breast	TRUE	0	3	0	2	0	0	3	0	0	0	0	0	0	0	0	0	0	0	0
GEL-2659616-11	Breast	FALSE	0	7	0	18	0	0	0	0	0	0	0	0	46	0	0	0	0	0	0
GEL-2278286-11	Breast	FALSE	0	0	0	0	0	0	0	0	0	0	16	0	0	0	0	0	0	38	0
GEL-2609414-11	Breast	TRUE	0	0	0	0	0	0	0	0	0	0	0	0	0	0	0	0	5	0	0
GEL-2442161-11	Breast	TRUE	0	0	0	0	0	0	0	0	0	0	0	0	0	0	0	0	0	0	0
GEL-2979937-11	Breast	TRUE	0	2	0	3	0	0	0	0	0	0	0	0	0	0	0	0	0	0	0
GEL-2666371-11	Breast	FALSE	0	0	0	0	0	0	16	0	0	0	0	0	0	0	0	0	0	37	0
GEL-2840848-11	Breast	TRUE	0	0	0	0	0	0	0	0	0	0	2	0	0	0	0	0	0	0	0
GEL-2363213-11	Breast	TRUE	0	6	0	0	0	0	0	0	0	0	0	0	0	0	0	0	0	0	0
GEL-2650427-11	Breast	TRUE	0	0	0	0	0	0	8	0	0	0	0	0	0	0	0	0	0	0	0
GEL-2054141-11	Breast	FALSE	0	0	0	0	0	0	0	0	0	0	0	0	0	0	0	0	388	0	0
GEL-2268282-11	Breast	TRUE	0	0	0	4	0	0	0	0	0	0	8	0	0	0	0	0	0	0	0
GEL-2554994-11	Breast	FALSE	0	11	0	0	0	0	0	0	0	0	0	0	22	0	0	0	22	0	0
GEL-2675322-11	Breast	TRUE	0	0	0	0	0	0	0	0	0	0	2	0	0	0	0	0	6	0	0
GEL-2246293-11	Breast	FALSE	0	24	0	19	0	0	0	0	0	0	0	0	0	0	0	0	0	37	0
GEL-2892339-11	Breast	TRUE	0	0	0	0	0	4	0	0	0	0	0	0	0	0	0	0	0	0	0
GEL-2596404-11	Breast	TRUE	0	3	0	7	0	0	0	0	0	0	6	0	0	0	0	0	0	0	0
GEL-2025713-11	Breast	FALSE	0	24	0	30	0	19	0	0	0	0	0	0	0	0	0	0	0	0	0
GEL-2570588-11	Breast	TRUE	0	0	0	0	0	3	0	0	0	0	0	0	0	0	0	0	8	0	0
GEL-2228504-11	Breast	TRUE	0	0	0	4	0	6	0	0	0	0	5	0	0	0	0	0	0	0	0
GEL-2663392-11	Breast	TRUE	0	0	0	0	0	0	0	0	0	0	0	0	0	0	0	0	6	0	0
GEL-2570820-11	Breast	TRUE	0	0	0	0	0	0	0	0	0	0	10	0	0	0	0	0	0	0	0
GEL-2515223-11	Breast	TRUE	0	0	0	0	0	0	0	0	0	0	0	0	0	0	0	0	0	10	0
GEL-2439794-11	Breast	TRUE	0	0	0	0	0	0	0	0	0	0	0	0	0	0	0	0	11	0	0
GEL-2116225-11	Breast	FALSE	0	4	0	0	0	5	0	0	0	0	0	0	12	0	0	0	0	0	0
GEL-2409177-11	Breast	TRUE	0	0	0	0	0	0	0	0	0	0	0	0	0	3	0	0	0	0	0
GEL-2053198-11	Breast	TRUE	0	3	0	0	0	0	0	0	0	0	5	0	0	0	0	0	0	0	0
GEL-2913154-11	Breast	FALSE	0	0	0	5	0	0	0	0	0	0	0	0	0	0	0	0	0	25	0
GEL-2837292-11	Breast	FALSE	0	0	0	0	0	0	0	0	0	0	11	0	0	0	0	0	15	0	0
GEL-2682831-11	Breast	TRUE	0	2	0	4	0	3	0	0	0	0	0	0	0	0	0	0	0	0	0
GEL-2244648-11	Breast	TRUE	0	0	0	0	0	0	0	0	0	0	0	0	0	0	0	0	0	13	0
GEL-2276767-11	Breast	TRUE	0	0	0	0	0	0	0	0	0	0	0	0	0	0	0	0	0	5	0
GEL-2779533-11	Breast	TRUE	0	6	0	0	0	0	0	0	0	0	0	0	0	0	0	0	0	0	0
GEL-2254151-11	Breast	TRUE	0	0	0	0	0	0	0	0	0	0	0	0	0	0	0	0	5	0	0
GEL-2805391-11	Breast	TRUE	0	0	0	4	0	0	0	0	0	0	0	0	0	0	0	0	0	11	0
GEL-2062071-11	Breast	FALSE	0	0	0	22	0	27	0	0	0	0	0	0	0	0	0	0	0	0	0
GEL-2210201-11	Breast	TRUE	0	0	0	0	0	0	0	0	0	0	0	0	0	0	0	0	8	0	0
GEL-2780602-11	Breast	FALSE	0	3	0	6	0	0	0	0	0	0	0	0	0	0	0	0	0	18	0
GEL-2672939-11	Breast	TRUE	0	0	0	2	0	0	0	0	0	0	0	0	7	0	0	0	0	0	0
GEL-2654040-11	Breast	TRUE	0	0	0	0	0	0	0	0	0	0	0	0	8	0	0	0	0	0	0
GEL-2504027-11	Breast	TRUE	0	0	0	0	0	0	19	0	0	0	0	0	0	0	0	0	0	0	0
GEL-2325452-11	Breast	TRUE	0	0	0	0	0	0	0	0	0	0	0	0	0	0	0	0	12	0	0
GEL-2686355-11	Breast	TRUE	0	4	0	0	0	0	0	0	0	0	0	0	10	0	0	0	0	0	0
GEL-2770527-11	Breast	TRUE	0	0	0	8	0	0	0	0	0	0	0	0	0	0	0	0	0	0	0
GEL-2775703-11	Breast	TRUE	0	0	0	0	0	0	0	0	0	0	0	0	5	0	0	0	0	0	0
GEL-2511764-11	Breast	TRUE	0	0	0	0	0	4	0	0	0	0	0	0	0	0	0	0	0	10	0
GEL-2612948-11	Breast	FALSE	0	0	0	0	0	0	0	0	0	0	0	0	0	133	0	0	0	0	0
GEL-2098208-11	Breast	FALSE	0	15	0	14	0	17	0	0	0	0	0	0	26	0	0	0	0	0	0
GEL-2276448-11	Breast	FALSE	0	12	0	10	0	0	0	0	0	0	0	0	22	0	0	0	0	0	0
GEL-2307534-11	Breast	TRUE	0	0	0	0	0	0	0	0	0	0	14	0	0	0	0	0	0	0	0
GEL-2968158-11	Breast	TRUE	0	0	0	0	0	0	0	0	0	0	0	0	0	0	0	0	0	8	0
GEL-2581163-11	Breast	FALSE	0	0	0	0	0	0	0	0	0	0	0	0	37	0	0	0	0	0	0
GEL-2120188-11	Breast	TRUE	0	0	0	11	0	0	0	0	0	0	0	0	0	0	0	0	0	0	0
GEL-2480568-11	Breast	FALSE	0	14	0	18	0	0	0	0	0	0	0	0	0	0	0	0	0	72	0
GEL-2477522-11	Breast	TRUE	0	0	0	0	0	0	0	0	0	0	0	0	0	0	0	0	0	2	0
GEL-2276877-11	Breast	FALSE	0	6	0	4	0	0	0	0	0	0	7	0	0	0	0	0	0	12	0
GEL-2725360-11	Breast	TRUE	0	0	0	0	0	0	4	0	0	0	0	0	0	0	0	0	8	0	0
GEL-2358889-11	Breast	FALSE	0	0	0	0	0	0	0	0	0	0	34	0	0	0	0	0	0	0	0
GEL-2328199-11	Breast	FALSE	0	0	0	0	0	0	0	0	0	0	9	0	46	0	0	0	0	0	0
GEL-2854851-11	Breast	TRUE	0	0	0	3	0	0	0	0	0	0	0	0	0	0	0	0	0	9	0
GEL-2557642-11	Breast	TRUE	0	0	0	9	0	4	0	0	0	0	0	0	0	0	0	0	0	0	0
GEL-2426415-11	Breast	TRUE	0	1	0	0	0	0	0	0	0	0	0	0	0	0	0	0	0	8	0
GEL-2799484-11	Breast	TRUE	0	0	0	0	0	0	0	0	0	0	0	0	5	0	0	0	0	0	0
GEL-2746709-11	Breast	FALSE	0	0	0	4	0	0	0	0	0	0	8	0	10	0	0	0	0	0	0
GEL-2884108-11	Breast	FALSE	0	0	0	9	0	0	0	0	0	0	13	0	13	0	0	0	0	0	0
GEL-2578510-11	Breast	FALSE	0	4	0	8	0	0	0	0	0	0	0	0	0	0	0	0	0	18	0
GEL-2114156-11	Breast	FALSE	0	0	0	14	0	0	0	0	0	0	21	0	0	0	0	0	0	0	0
GEL-2904883-11	Breast	TRUE	0	2	0	2	0	0	0	0	0	0	0	0	0	0	0	0	0	0	0
GEL-2563148-11	Breast	FALSE	0	10	0	12	0	0	0	0	0	0	7	0	0	0	0	0	0	0	0
GEL-2714610-11	Breast	TRUE	0	0	0	0	0	0	0	0	0	0	0	0	0	0	0	0	15	0	0
GEL-2509143-11	Breast	TRUE	0	0	0	0	0	0	0	0	0	0	0	0	1	0	0	0	0	0	0
GEL-2534530-11	Breast	FALSE	0	0	0	6	0	6	0	0	0	0	0	0	15	0	0	0	14	0	0
GEL-2066441-11	Breast	FALSE	0	4	0	0	0	10	0	0	0	0	0	0	23	0	0	0	0	0	0
GEL-2495816-11	Breast	FALSE	0	0	0	0	0	0	0	0	0	0	0	0	125	0	0	0	0	0	0
GEL-2191083-11	Breast	TRUE	0	1	0	0	0	0	0	0	0	0	0	0	0	0	0	0	8	0	0
GEL-2020506-11	Breast	TRUE	0	0	0	0	0	0	0	0	0	0	11	0	0	0	0	0	0	0	0
GEL-2305670-11	Breast	TRUE	0	0	0	0	0	6	0	0	0	0	0	0	10	0	0	0	0	0	0
GEL-2248937-11	Breast	TRUE	0	0	0	5	0	0	0	0	0	0	0	0	0	0	0	0	0	0	0
GEL-2332243-11	Breast	TRUE	0	0	0	0	0	0	0	0	0	0	0	0	3	0	0	0	0	0	0
GEL-2782578-11	Breast	TRUE	0	2	0	0	0	0	0	0	0	0	0	0	0	0	0	0	5	0	0
GEL-2374207-11	Breast	TRUE	0	0	0	6	0	0	0	0	0	0	0	0	0	0	0	0	0	0	0
GEL-2659955-11	Breast	FALSE	0	6	0	0	0	0	0	0	0	0	11	0	0	0	0	0	16	0	0
GEL-2775333-11	Breast	FALSE	0	0	0	0	0	0	0	0	0	0	0	0	0	178	0	0	0	0	0
GEL-2106184-11	Breast	TRUE	0	0	0	7	0	10	0	0	0	0	0	0	0	0	0	0	0	0	0
GEL-2219152-11	Breast	TRUE	0	4	0	5	0	0	0	0	0	0	7	0	0	0	0	0	0	0	0
GEL-2076610-11	Breast	TRUE	0	0	0	0	0	1	2	0	0	0	0	0	0	0	0	0	0	0	0
GEL-2954207-11	Breast	TRUE	0	0	0	0	0	0	0	0	0	0	10	0	0	0	0	0	0	0	0
GEL-2659068-11	Breast	FALSE	0	23	0	0	0	22	0	0	0	0	0	0	39	0	0	0	0	0	0
GEL-2638242-11	Breast	FALSE	0	4	0	0	0	8	0	0	0	0	0	0	0	0	0	0	26	0	0
GEL-2439073-11	Breast	TRUE	0	0	0	1	0	0	0	0	0	0	1	0	0	0	0	0	0	0	0
GEL-2001341-11	Breast	FALSE	0	0	0	0	0	0	0	0	0	0	13	0	0	0	0	0	0	17	0
GEL-2214977-11	Breast	TRUE	0	0	0	0	0	0	0	0	0	0	2	0	5	0	0	0	0	0	0
GEL-2644516-11	Breast	FALSE	0	21	0	0	0	0	0	0	0	0	0	0	0	0	0	0	0	69	0
GEL-2469562-11	Breast	TRUE	0	0	0	4	0	0	5	0	0	0	9	0	0	0	0	0	0	0	0
GEL-2661598-11	Breast	FALSE	0	11	0	0	0	0	0	0	0	0	0	0	0	0	0	0	0	17	0
GEL-2048501-12	Breast	TRUE	0	0	0	0	0	0	0	0	0	0	0	0	0	0	0	0	7	0	0
GEL-2080966-11	Breast	FALSE	0	20	0	0	0	19	0	0	0	0	0	0	0	0	0	0	0	55	0
GEL-2628591-11	Breast	TRUE	0	0	0	0	0	0	8	0	0	0	0	0	0	0	0	0	0	0	0
GEL-2968223-11	Breast	TRUE	0	3	0	0	0	0	0	0	0	0	0	0	0	0	0	0	0	0	0
GEL-2460217-11	Breast	TRUE	0	1	0	0	0	2	0	0	0	0	2	0	0	0	0	0	0	0	0
GEL-2809017-11	Breast	FALSE	0	29	0	35	0	39	0	0	0	0	0	0	0	0	0	0	0	63	0
GEL-2391373-11	Breast	FALSE	0	0	0	4	0	5	0	0	0	0	5	0	6	0	0	0	0	0	0
GEL-2967918-12	Breast	TRUE	0	0	0	0	0	0	0	0	0	0	6	0	0	0	0	0	10	0	0
GEL-2335340-11	Breast	FALSE	0	52	0	18	0	0	0	0	0	0	0	0	55	0	0	0	0	0	0
GEL-2964556-11	Breast	FALSE	0	0	0	0	0	0	0	0	0	0	22	0	0	0	0	0	0	0	0
GEL-2998329-11	Breast	TRUE	0	0	0	3	0	0	0	0	0	0	5	0	0	0	0	0	0	9	0
GEL-2585173-11	Breast	FALSE	0	13	0	0	0	27	0	0	0	0	0	0	0	0	0	0	0	74	0
GEL-2423803-11	Breast	FALSE	0	0	0	0	0	0	0	0	0	0	43	0	43	0	0	0	0	0	0
GEL-2043911-11	Breast	TRUE	0	0	0	0	0	0	0	0	0	0	0	0	0	0	0	0	0	5	0
GEL-2291280-11	Breast	TRUE	0	3	0	5	0	0	0	0	0	0	0	0	0	0	0	0	0	0	0
GEL-2361377-11	Breast	TRUE	0	2	0	8	0	0	0	0	0	0	0	0	0	0	0	0	0	0	0
GEL-2898664-11	Breast	TRUE	0	0	0	0	0	0	0	0	0	0	14	0	0	0	0	0	0	0	0
GEL-2621052-11	Breast	FALSE	0	8	0	0	0	0	0	0	0	0	0	0	13	0	0	0	13	0	0
GEL-2442005-11	Breast	TRUE	0	0	0	0	0	0	0	0	0	0	16	0	0	0	0	0	0	0	0
GEL-2354680-11	Breast	TRUE	0	0	0	0	0	0	0	0	0	0	0	0	10	0	0	0	7	0	0
GEL-2660556-11	Breast	TRUE	0	0	0	3	0	0	0	0	0	0	4	0	0	0	0	0	0	0	0
GEL-2313089-11	Breast	TRUE	0	0	0	0	0	0	0	0	0	0	0	0	0	0	0	0	7	0	0
GEL-2791197-11	Breast	TRUE	0	0	0	0	0	0	0	0	0	0	4	0	0	0	0	0	5	0	0
GEL-2088416-11	Breast	TRUE	0	0	0	0	0	0	0	0	0	0	0	0	11	0	0	0	0	0	0
GEL-2413754-11	Breast	TRUE	0	0	0	0	0	0	0	0	0	0	0	0	0	0	0	0	11	0	0
GEL-2257808-11	Breast	FALSE	0	7	0	9	0	0	0	0	0	0	7	0	0	0	0	0	0	0	0
GEL-2725379-11	Breast	TRUE	0	0	0	0	0	0	0	0	0	0	0	0	0	0	0	0	2	0	0
GEL-2558631-11	Breast	FALSE	0	11	0	16	0	19	16	0	0	0	0	0	35	0	0	0	0	0	0
GEL-2558411-11	Breast	TRUE	0	0	0	0	0	0	0	0	0	0	0	0	0	0	0	0	0	3	0
GEL-2807533-11	Breast	FALSE	0	0	0	0	0	0	0	0	0	0	10	0	0	0	0	0	11	0	0
GEL-2928760-11	Breast	FALSE	0	0	0	0	0	0	0	0	0	0	13	0	17	0	0	0	0	0	0
GEL-2599380-11	Breast	TRUE	0	3	0	0	0	4	0	0	0	0	0	0	0	0	0	0	0	0	0
GEL-2531939-11	Breast	TRUE	0	0	0	0	0	0	0	0	0	0	0	0	0	0	0	0	8	0	0
GEL-2474917-11	Breast	FALSE	0	0	0	0	0	0	0	0	0	0	16	0	26	0	0	0	0	0	0
GEL-2812569-11	Breast	TRUE	0	3	0	5	0	0	0	0	0	0	10	0	0	0	0	0	0	0	0
GEL-2416092-11	Breast	TRUE	0	1	0	2	0	0	3	0	0	0	0	0	0	0	0	0	0	0	0
GEL-2824419-11	Breast	TRUE	0	0	0	0	0	0	0	0	0	0	2	0	0	0	0	0	6	0	0
GEL-2385896-11	Breast	TRUE	0	0	0	0	0	0	4	0	0	0	0	0	0	0	0	0	4	0	0
GEL-2009853-11	Breast	FALSE	0	0	0	0	0	0	0	0	0	0	10	0	23	0	0	0	0	0	0
GEL-2877833-11	Breast	FALSE	0	6	0	10	0	8	0	0	0	0	7	0	0	0	0	0	0	0	0
GEL-2276777-11	Breast	TRUE	0	3	0	6	0	0	0	0	0	0	5	0	0	0	0	0	0	0	0
GEL-2282223-11	Breast	TRUE	0	0	0	6	0	0	0	0	0	0	0	0	4	0	0	0	0	0	0
GEL-2197673-11	Breast	TRUE	0	5	0	4	0	0	0	0	0	0	0	0	0	0	0	0	0	0	0
GEL-2598251-11	Breast	FALSE	0	3	0	0	0	7	0	0	0	0	0	0	21	0	0	0	0	0	0
GEL-2384430-11	Breast	FALSE	0	0	0	0	0	0	0	0	0	0	0	0	0	0	0	0	0	22	0
GEL-2347802-11	Breast	TRUE	0	0	0	0	0	0	0	0	0	0	0	0	0	0	0	0	6	0	0
GEL-2715159-11	Breast	FALSE	0	0	0	0	0	0	0	0	0	0	10	0	16	0	0	0	0	0	0
GEL-2963173-11	Breast	TRUE	0	0	0	0	0	0	0	0	0	0	2	0	0	0	0	0	2	0	0
GEL-2216345-11	Breast	FALSE	0	7	0	0	0	0	0	0	0	0	0	0	0	0	0	0	19	21	0
GEL-2214248-11	Breast	FALSE	0	4	0	7	0	0	0	0	0	0	5	0	10	0	0	0	0	0	0
GEL-2633989-11	Breast	TRUE	0	2	0	0	0	0	0	0	0	0	5	0	0	0	0	0	0	0	0
GEL-2351818-11	Breast	TRUE	0	1	0	0	0	2	0	0	0	0	0	0	0	0	0	0	4	0	0
GEL-2508060-11	Breast	TRUE	0	0	0	0	0	0	0	0	0	0	0	0	0	0	0	0	11	0	0
GEL-2928904-11	Breast	TRUE	0	1	0	1	0	0	0	0	0	0	2	0	0	0	0	0	0	0	0
GEL-2907656-11	Breast	FALSE	0	0	0	0	0	0	0	0	0	0	0	0	14	0	0	0	17	0	0
GEL-2049540-11	Breast	FALSE	0	0	0	0	0	0	0	0	0	0	28	0	38	0	0	0	0	0	0
GEL-2863124-11	Breast	TRUE	0	0	0	0	0	0	6	0	0	0	0	0	0	0	0	0	0	0	0
GEL-2613535-11	Breast	TRUE	0	7	0	0	0	0	0	0	0	0	0	0	0	0	0	0	0	0	0
GEL-2207872-11	Breast	TRUE	0	0	0	0	0	0	0	0	0	0	0	0	0	0	0	0	3	0	0
GEL-2485796-11	Breast	TRUE	0	0	0	0	0	0	0	0	0	0	12	0	0	0	0	0	0	0	0
GEL-2350095-11	Breast	FALSE	0	17	0	15	0	16	0	0	0	0	0	0	0	0	0	0	0	0	0
GEL-2703704-11	Breast	FALSE	0	5	0	0	0	9	0	0	0	0	0	0	0	0	0	0	22	31	0
GEL-2867254-11	Breast	TRUE	0	5	0	0	0	0	0	0	0	0	0	0	0	0	0	0	0	0	0
GEL-2610665-11	Breast	TRUE	0	1	0	2	0	0	0	0	0	0	3	0	0	0	0	0	0	0	0
GEL-2847821-11	Breast	FALSE	0	0	0	7	0	0	12	0	0	0	0	0	21	0	0	0	0	0	0
GEL-2266836-11	Breast	TRUE	0	4	0	0	0	0	0	0	0	0	0	0	0	0	0	0	0	10	0
GEL-2797017-11	Breast	TRUE	0	0	0	0	0	0	0	0	0	0	0	0	0	0	0	0	0	12	0
GEL-2212075-11	Breast	TRUE	0	4	0	0	0	0	4	0	0	0	0	0	0	0	0	0	0	0	0
GEL-2958104-11	Breast	FALSE	0	0	0	0	0	0	0	0	0	0	10	0	0	0	0	0	10	0	0
GEL-2998984-11	Breast	TRUE	0	0	0	0	0	0	5	0	0	0	0	0	0	0	0	0	0	0	0
GEL-2387608-11	Breast	FALSE	0	23	0	19	0	0	0	0	0	0	0	0	53	0	0	0	0	0	0
GEL-2968412-11	Breast	TRUE	0	1	0	0	0	0	0	0	0	0	0	0	0	0	0	0	6	0	0
GEL-2617990-11	Breast	TRUE	0	0	0	0	0	0	0	0	0	0	0	0	1	0	0	0	0	0	0
GEL-2522513-11	Breast	TRUE	0	0	0	5	0	0	0	0	0	0	0	0	0	0	0	0	0	11	0
GEL-2351446-11	Breast	TRUE	0	0	0	0	0	0	0	0	0	0	0	0	0	0	0	0	9	0	0
GEL-2092503-11	Breast	FALSE	0	0	0	6	0	0	0	0	0	0	0	0	15	0	0	0	0	0	0
GEL-2503923-11	Breast	FALSE	0	6	0	6	0	0	0	0	0	0	17	0	0	0	0	0	0	0	0
GEL-2225833-11	Breast	TRUE	0	0	0	3	0	0	0	0	0	0	0	0	0	0	0	0	9	0	0
GEL-2470154-11	Breast	TRUE	0	0	0	0	0	0	0	0	0	0	0	0	15	0	0	0	0	0	0
GEL-2180515-11	Breast	TRUE	0	0	0	0	0	0	0	0	0	0	0	0	0	0	0	0	6	0	0
GEL-2052027-11	Breast	TRUE	0	1	0	0	0	0	0	0	0	0	0	0	4	0	0	0	0	0	0
GEL-2664929-11	Breast	FALSE	0	4	0	0	0	0	0	0	0	0	0	0	0	0	0	0	15	17	0
GEL-2126390-11	Breast	FALSE	0	0	0	0	0	0	0	0	0	0	5	0	20	0	0	0	0	0	0
GEL-2176131-11	Breast	TRUE	0	2	0	0	0	0	0	0	0	0	2	0	0	0	0	0	6	0	0
GEL-2001141-11	Breast	FALSE	0	13	0	0	0	0	17	0	0	0	10	0	0	0	0	0	0	0	0
GEL-2776443-11	Breast	TRUE	0	2	0	0	0	0	0	0	0	0	0	0	0	0	0	0	6	0	0
GEL-2650280-11	Breast	TRUE	0	0	0	0	0	0	0	0	0	0	3	0	5	0	0	0	0	0	0
GEL-2921151-11	Breast	TRUE	0	1	0	0	0	0	0	0	0	0	0	0	0	0	0	0	0	9	0
GEL-2733222-11	Breast	TRUE	0	0	0	1	0	0	0	0	0	0	0	0	0	2	0	0	0	0	0
GEL-2881443-11	Breast	FALSE	0	0	0	11	0	0	0	0	0	0	0	0	0	0	0	0	0	18	0
GEL-2546479-11	Breast	TRUE	0	1	0	0	0	0	0	0	0	0	1	0	0	0	0	0	0	0	0
GEL-2012006-11	Breast	FALSE	0	0	0	0	0	0	0	0	0	0	31	0	26	0	0	0	0	0	0
GEL-2812019-11	Breast	TRUE	0	0	0	6	0	0	0	0	0	0	0	0	0	0	0	0	0	0	0
GEL-2667065-11	Breast	TRUE	0	0	0	0	0	0	0	0	0	0	0	0	0	0	0	0	9	0	0
GEL-2208787-11	Breast	FALSE	0	9	0	0	0	0	0	0	0	0	15	0	0	0	0	0	0	0	0
GEL-2088983-11	Breast	TRUE	0	0	0	0	0	0	0	0	0	0	8	0	0	0	0	0	10	0	0
GEL-2682509-11	Breast	TRUE	0	0	0	0	0	0	0	0	0	0	0	0	0	0	0	0	12	0	0
GEL-2078407-11	Breast	TRUE	0	0	0	0	0	0	0	0	0	0	0	0	7	0	0	0	0	0	0
GEL-2086722-11	Breast	FALSE	0	0	0	0	0	0	0	0	0	0	20	0	0	0	0	0	0	0	0
GEL-2022408-11	Breast	TRUE	0	7	0	0	0	0	0	0	0	0	0	0	0	0	0	0	0	0	0
GEL-2599185-11	Breast	FALSE	0	18	0	18	0	0	0	0	0	0	0	0	58	0	0	0	0	0	0
GEL-2032660-11	Breast	FALSE	0	25	0	24	0	18	0	0	0	0	0	0	34	0	0	0	0	0	0
GEL-2288757-11	Breast	FALSE	0	17	0	27	0	24	0	0	0	0	0	0	32	0	0	0	0	0	0
GEL-2026083-11	Breast	FALSE	0	10	0	24	0	0	0	0	0	0	0	0	0	0	0	0	0	50	0
GEL-2916021-11	Breast	TRUE	0	0	0	0	0	0	0	0	0	0	0	0	11	0	0	0	0	0	0
GEL-2413039-11	Breast	FALSE	0	9	0	15	0	16	0	0	0	0	0	0	0	0	0	0	0	52	0
GEL-2378304-11	Breast	TRUE	0	0	0	4	0	0	0	0	0	0	0	0	5	0	0	0	0	0	0
GEL-2518861-11	Breast	FALSE	0	5	0	0	0	0	0	0	0	0	14	0	22	0	0	0	0	0	0
GEL-2359503-11	Breast	TRUE	0	0	0	0	0	0	0	0	0	0	0	0	0	0	0	0	0	0	0
GEL-2123675-11	Breast	TRUE	0	0	0	0	0	0	0	0	0	0	0	0	0	0	0	0	2	0	0
GEL-2748244-11	Breast	FALSE	0	5	0	0	0	0	0	0	0	0	0	0	12	0	0	0	16	0	0
GEL-2869537-11	Breast	TRUE	0	4	0	0	0	5	0	0	0	0	0	0	0	0	0	0	0	0	0
GEL-2574349-11	Breast	TRUE	0	2	0	3	0	0	0	0	0	0	0	0	5	0	0	0	0	0	0
GEL-2000837-11	Breast	TRUE	0	0	0	0	0	0	0	0	0	0	0	0	10	0	0	0	9	0	0
GEL-2861844-11	Breast	TRUE	0	0	0	0	0	0	0	0	0	0	0	0	0	0	0	0	0	17	0
GEL-2811282-11	Breast	FALSE	0	0	0	0	0	0	0	0	0	0	0	0	0	0	0	0	21	0	0
GEL-2187185-11	Breast	FALSE	0	0	0	0	0	0	0	0	0	0	7	0	16	0	0	0	0	0	0
GEL-2511842-11	Breast	TRUE	0	0	0	0	0	0	0	0	0	0	0	0	0	0	0	0	4	0	0
GEL-2141805-11	Breast	TRUE	0	4	0	5	0	0	0	0	0	0	9	0	0	0	0	0	0	0	0
GEL-2042810-11	Breast	FALSE	0	20	0	21	0	0	0	0	0	0	16	0	0	0	0	0	0	0	0
GEL-2659544-11	Breast	TRUE	0	0	0	0	0	0	0	0	0	0	0	0	4	0	0	0	0	0	0
GEL-2395312-11	Breast	FALSE	0	0	0	0	0	0	0	0	0	0	0	0	11	0	0	0	10	0	0
GEL-2988741-11	Breast	TRUE	0	0	0	9	0	0	0	0	0	0	8	0	0	0	0	0	0	0	0
GEL-2332560-11	Breast	FALSE	0	0	0	0	0	15	0	0	0	0	0	0	0	0	0	0	0	18	0
GEL-2902465-11	Breast	FALSE	0	7	0	8	0	0	0	0	0	0	10	0	0	0	0	0	0	0	0
GEL-2850750-11	Breast	FALSE	0	5	0	7	0	11	0	0	0	0	0	0	0	0	0	0	0	0	0
GEL-2813680-11	Breast	TRUE	0	0	0	0	0	0	0	0	0	0	0	0	0	0	0	0	6	0	0
GEL-2549353-11	Breast	FALSE	0	0	0	36	0	26	0	0	0	0	0	0	0	0	0	0	0	0	0
GEL-2295320-11	Breast	TRUE	0	4	0	5	0	0	0	0	0	0	0	0	0	0	0	0	0	0	0
GEL-2318317-11	Breast	TRUE	0	0	0	0	0	0	0	0	0	0	0	0	0	0	0	0	0	11	0
GEL-2880536-11	Breast	TRUE	0	0	0	0	0	0	0	0	0	0	0	0	0	0	0	0	6	0	0
GEL-2298073-11	Breast	TRUE	0	2	0	0	0	0	0	0	0	0	4	0	0	0	0	0	7	0	0
GEL-2478497-11	Breast	TRUE	0	1	0	0	0	2	0	0	0	0	0	0	0	0	0	0	0	0	0
GEL-2056178-11	Breast	TRUE	0	0	0	0	0	4	0	0	0	0	3	0	0	0	0	0	7	0	0
GEL-2907809-11	Breast	FALSE	0	0	0	7	0	0	0	0	0	0	0	0	15	0	0	0	0	0	0
GEL-2899035-11	Breast	FALSE	0	0	0	6	0	7	0	0	0	0	9	0	0	0	0	0	0	0	0
GEL-2844696-11	Breast	TRUE	0	2	0	0	0	0	0	0	0	0	0	0	0	0	0	0	4	0	0
GEL-2821736-11	Breast	FALSE	0	27	0	19	0	0	0	0	0	0	0	0	36	0	0	0	0	0	0
GEL-2353231-11	Breast	TRUE	0	0	0	0	0	5	0	0	0	0	0	0	0	0	0	0	0	0	0
GEL-2383441-11	Breast	TRUE	0	0	0	3	0	0	0	0	0	0	8	0	0	0	0	0	0	0	0
GEL-2228412-11	Breast	FALSE	0	0	0	0	0	0	0	0	0	0	0	0	0	0	0	0	0	23	0
GEL-2197172-11	Breast	TRUE	0	0	0	0	0	0	0	0	0	0	0	0	0	0	0	0	11	0	0
GEL-2401348-11	Breast	TRUE	0	4	0	0	0	0	0	0	0	0	0	0	15	0	0	0	0	0	0
GEL-2629774-11	Breast	FALSE	0	14	0	14	0	0	0	0	0	0	0	0	0	0	0	0	0	0	0
GEL-2464740-11	Breast	TRUE	0	0	0	0	0	0	0	0	0	0	0	0	0	0	0	0	10	0	0
GEL-2239729-11	Breast	FALSE	0	0	0	0	0	0	0	0	0	0	0	0	47	0	0	0	0	0	0
GEL-2383256-11	Breast	TRUE	0	0	0	0	0	5	0	0	0	0	0	0	0	0	0	0	0	0	0
GEL-2235817-11	Breast	FALSE	0	0	0	0	0	0	0	0	0	0	22	0	21	0	0	0	0	0	0
GEL-2276878-11	Breast	TRUE	0	2	0	1	0	0	0	0	0	0	0	0	0	0	0	0	0	0	0
GEL-2984859-11	Breast	TRUE	0	3	0	0	0	0	0	0	0	0	0	0	0	0	0	0	0	0	0
GEL-2515203-11	Breast	FALSE	0	27	0	30	0	28	0	0	0	0	0	0	0	0	0	0	0	0	0
GEL-2380508-11	Breast	TRUE	0	0	0	2	0	0	0	0	0	0	0	0	0	0	0	0	6	0	0
GEL-2053878-11	Breast	TRUE	0	0	0	0	0	0	0	0	0	0	18	0	0	0	0	0	0	0	0
GEL-2007374-11	Breast	FALSE	0	19	0	0	0	0	0	0	0	0	0	0	0	0	0	0	0	70	0
GEL-2198876-11	Breast	FALSE	0	38	0	21	0	0	0	0	0	0	0	0	48	0	0	0	0	0	0
GEL-2879493-11	Breast	TRUE	0	0	0	0	0	0	0	0	0	0	0	0	0	2	0	0	0	4	0
GEL-2387197-11	Breast	TRUE	0	0	0	0	0	0	6	0	0	0	0	0	0	0	0	0	0	0	0
GEL-2317858-11	Breast	FALSE	0	9	0	7	0	10	0	0	0	0	0	0	10	0	0	0	0	0	0
GEL-2541368-11	Breast	FALSE	0	29	0	24	0	29	0	0	0	0	0	0	49	0	0	0	0	0	0
GEL-2359505-11	Breast	FALSE	0	10	0	0	0	0	0	0	0	0	0	0	31	0	0	0	23	0	0
GEL-2406360-11	Breast	TRUE	0	0	0	0	0	0	0	0	0	0	0	0	0	0	0	0	3	0	0
GEL-2621582-11	Breast	TRUE	0	1	0	0	0	0	0	0	0	0	0	0	5	0	0	0	0	0	0
GEL-2031301-11	Breast	TRUE	0	1	0	0	0	0	0	0	0	0	0	0	0	0	0	0	6	0	0
GEL-2636434-11	Breast	TRUE	0	0	0	0	0	0	12	0	0	0	0	0	0	0	0	0	0	0	0
GEL-2431353-11	Breast	TRUE	0	0	0	0	0	0	0	0	0	0	2	0	0	0	0	0	0	3	0
GEL-2443542-11	Breast	TRUE	0	0	0	0	0	0	0	0	0	0	0	0	0	0	0	0	9	0	0
GEL-2620606-11	Breast	TRUE	0	0	0	0	0	0	0	0	0	0	0	0	11	0	0	0	0	0	0
GEL-2419133-11	Breast	FALSE	0	0	0	0	0	0	0	0	0	0	7	0	13	0	0	0	17	0	0
GEL-2165578-11	Breast	TRUE	0	4	0	0	0	0	0	0	0	0	0	0	0	0	0	0	0	11	0
GEL-2207030-11	Breast	TRUE	0	0	0	0	0	0	0	0	0	0	0	0	12	0	0	0	0	0	0
GEL-2366517-11	Breast	TRUE	0	2	0	0	0	0	0	0	0	0	0	0	0	0	0	0	12	0	0
GEL-2661864-11	Breast	TRUE	0	0	0	0	0	0	0	0	0	0	1	0	0	0	0	0	0	0	0
GEL-2892915-11	Breast	FALSE	0	5	0	4	0	0	0	0	0	0	0	0	14	0	0	0	0	0	0
GEL-2246994-11	Breast	TRUE	0	0	0	0	0	0	0	0	0	0	0	0	0	0	0	0	5	0	0
GEL-2004036-11	Breast	TRUE	0	0	0	0	0	0	0	0	0	0	10	0	0	0	0	0	0	0	0
GEL-2505850-11	Breast	FALSE	0	0	0	0	0	0	0	0	0	0	0	0	0	0	0	0	0	25	0
GEL-2577346-11	Breast	TRUE	0	0	0	12	0	0	0	0	0	0	0	0	0	0	0	0	0	0	0
GEL-2402469-12	Breast	TRUE	0	0	0	0	0	0	0	0	0	0	0	0	10	0	0	0	0	0	0
GEL-2208012-11	Breast	FALSE	0	0	0	6	0	0	0	0	0	0	0	0	17	0	0	0	0	0	0
GEL-2375129-11	Breast	FALSE	0	3	0	0	0	0	0	0	0	0	0	0	0	0	0	0	24	0	0
GEL-2811483-11	Breast	TRUE	0	7	0	0	0	0	0	0	0	0	0	0	0	0	0	0	0	0	0
GEL-2324736-11	Breast	FALSE	0	0	0	0	0	0	0	0	0	0	8	0	20	0	0	0	0	0	0
GEL-2385550-11	Breast	FALSE	0	24	0	15	0	0	0	0	0	0	0	0	45	0	0	0	0	0	0
GEL-2765379-11	Breast	FALSE	0	0	0	0	0	0	0	0	0	0	0	0	45	0	0	0	0	0	0
GEL-2333297-11	Breast	FALSE	0	0	0	9	0	0	0	0	0	0	17	0	0	0	0	0	0	0	0
GEL-2057123-11	Breast	FALSE	0	0	0	0	0	20	0	0	0	0	13	0	0	0	0	0	0	0	0
GEL-2276838-11	Breast	FALSE	0	20	0	15	0	20	0	0	0	0	0	0	29	0	0	0	0	0	0
GEL-2068239-11	Breast	TRUE	0	0	0	5	0	0	0	0	0	0	0	0	0	0	0	0	0	0	0
GEL-2724053-11	Breast	TRUE	0	0	0	0	0	0	0	0	0	0	0	0	10	0	0	0	0	0	0
GEL-2437014-11	Breast	TRUE	0	0	0	0	0	7	5	0	0	0	0	0	0	0	0	0	0	0	0
GEL-2555133-11	Breast	TRUE	0	4	0	0	0	0	0	0	0	0	14	0	0	0	0	0	0	0	0
GEL-2767444-11	Breast	TRUE	0	0	0	0	0	0	0	0	0	0	0	0	0	0	0	0	2	0	0
GEL-2482162-11	Breast	TRUE	0	0	0	0	0	0	0	0	0	0	0	0	0	0	0	0	0	0	0
GEL-2134200-11	Breast	FALSE	0	0	0	0	0	0	0	0	0	0	0	0	0	0	0	0	12	12	0
GEL-2639537-11	Breast	TRUE	0	1	0	0	0	0	0	0	0	0	0	0	0	0	0	0	7	0	0
GEL-2614382-11	Breast	TRUE	0	0	0	8	0	0	0	0	0	0	0	0	0	0	0	0	0	0	0
GEL-2363890-11	Breast	TRUE	0	0	0	5	0	0	0	0	0	0	0	0	0	0	0	0	0	0	0
GEL-2804544-11	Breast	TRUE	0	3	0	0	0	0	0	0	0	0	0	0	0	0	0	0	0	10	0
GEL-2083671-11	Breast	FALSE	0	0	0	0	0	0	0	0	0	0	11	0	20	0	0	0	0	0	0
GEL-2188314-11	Breast	FALSE	0	12	0	16	0	17	0	0	0	0	0	0	0	0	0	0	0	0	0
GEL-2020180-11	Breast	TRUE	0	3	0	4	0	0	0	0	0	0	0	0	9	0	0	0	0	0	0
GEL-2219060-11	Breast	TRUE	0	0	0	0	0	10	0	0	0	0	0	0	0	0	0	0	0	0	0
GEL-2572122-11	Breast	TRUE	0	2	0	0	0	0	0	0	0	0	7	0	0	0	0	0	0	0	0
GEL-2287979-11	Breast	FALSE	0	8	0	23	0	27	0	0	0	0	0	0	0	0	0	0	0	61	0
GEL-2916451-11	Breast	TRUE	0	0	0	2	0	0	0	0	0	0	0	0	0	0	0	0	0	5	0
GEL-2750239-11	Breast	TRUE	0	2	0	0	0	0	4	0	0	0	0	0	0	0	0	0	0	0	0
GEL-2117575-11	Breast	FALSE	0	0	0	0	0	0	0	0	0	0	12	0	27	0	0	0	0	0	0
GEL-2953747-11	Breast	FALSE	0	3	0	0	0	0	0	0	0	0	0	0	0	0	0	0	18	0	0
GEL-2109437-11	Breast	FALSE	0	0	0	0	0	0	0	0	0	0	11	0	0	0	0	0	0	27	0
GEL-2314747-11	Breast	TRUE	0	0	0	0	0	0	0	0	0	0	0	0	12	0	0	0	0	0	0
GEL-2402810-11	Breast	FALSE	0	5	0	0	0	0	0	0	0	0	0	0	0	0	0	0	0	21	0
GEL-2286096-11	Breast	FALSE	0	10	0	9	0	0	0	0	0	0	22	0	0	0	0	0	0	0	0
GEL-2305851-11	Breast	FALSE	0	54	0	26	0	33	0	0	0	0	0	0	0	0	0	0	0	102	0
GEL-2307699-11	Breast	TRUE	0	4	0	0	0	0	0	0	0	0	13	0	0	0	0	0	0	0	0
GEL-2313753-11	Breast	FALSE	0	4	0	9	0	0	0	0	0	0	0	0	22	0	0	0	0	0	0
GEL-2241999-11	Breast	TRUE	0	0	0	2	0	0	2	0	0	0	2	0	0	0	0	0	0	0	0
GEL-2743428-11	Breast	FALSE	0	4	0	0	0	0	0	0	0	0	7	0	0	0	0	0	22	0	0
GEL-2503751-11	Breast	FALSE	0	39	0	32	0	0	0	0	0	0	0	0	0	0	0	0	0	114	0
GEL-2746151-11	Breast	FALSE	0	31	0	24	0	27	0	0	0	0	37	0	64	0	0	0	0	0	0
GEL-2513926-11	Breast	TRUE	0	0	0	0	0	0	0	0	0	0	0	0	6	0	0	0	0	0	0
GEL-2385420-11	Breast	TRUE	0	2	0	0	0	0	0	0	0	0	0	0	0	0	0	0	6	0	0
GEL-2540499-11	Breast	FALSE	0	29	0	0	0	0	0	0	0	0	0	0	0	0	0	0	0	71	0
GEL-2435228-11	Breast	TRUE	0	0	0	4	0	0	0	0	0	0	0	0	13	0	0	0	0	0	0
GEL-2841262-11	Breast	FALSE	0	110	0	37	0	0	0	0	0	0	0	0	0	0	0	0	0	0	0
GEL-2098433-11	Breast	FALSE	0	38	0	0	0	28	0	0	0	0	0	0	83	0	0	0	0	0	0
GEL-2688339-11	Breast	TRUE	0	0	0	1	0	0	0	0	0	0	2	0	0	0	0	0	0	0	0
GEL-2987645-11	Breast	TRUE	0	0	0	4	0	0	0	0	0	0	7	0	0	0	0	0	0	0	0
GEL-2565844-11	Breast	TRUE	0	0	0	0	0	0	0	0	0	0	0	0	9	0	0	0	0	0	0
GEL-2673178-11	Breast	TRUE	0	0	0	0	0	0	0	0	0	0	2	0	0	0	0	0	6	0	0
GEL-2687386-11	Breast	FALSE	0	4	0	0	0	9	0	0	0	0	0	0	0	0	0	0	27	0	0
GEL-2016191-11	Breast	TRUE	0	0	0	5	0	0	6	0	0	0	0	0	0	0	0	0	0	0	0
GEL-2530708-11	Breast	TRUE	0	0	0	8	0	0	0	0	0	0	0	0	0	0	0	0	0	0	0
GEL-2354478-11	Breast	TRUE	0	1	0	0	0	0	0	0	0	0	0	0	0	0	0	0	8	0	0
GEL-2394978-11	Breast	TRUE	0	9	0	0	0	0	0	0	0	0	0	0	0	0	0	0	0	0	0
GEL-2617768-11	Breast	FALSE	0	20	0	24	0	18	0	0	0	0	0	0	0	0	0	0	0	59	0
GEL-2601203-11	Breast	FALSE	0	53	0	29	0	33	0	0	0	0	0	0	74	0	0	0	0	0	0
GEL-2348678-11	Breast	FALSE	0	7	0	25	0	0	0	0	0	0	0	0	48	0	0	0	0	0	0
GEL-2011342-11	Breast	FALSE	0	11	0	14	0	0	0	0	0	0	0	0	0	0	0	0	0	34	0
GEL-2200281-11	Breast	FALSE	0	0	0	0	0	0	0	0	0	0	23	0	17	0	0	0	0	0	0
GEL-2753156-11	Breast	FALSE	0	33	0	16	0	0	0	0	0	0	0	0	0	0	0	0	0	44	0
GEL-2473418-11	Breast	TRUE	0	5	0	0	0	0	0	0	0	0	0	0	0	0	0	0	0	0	0
GEL-2180471-11	Breast	TRUE	0	4	0	0	0	0	0	0	0	0	8	0	0	0	0	0	0	0	0
GEL-2307631-11	Breast	FALSE	0	2	0	0	0	6	0	0	0	0	5	0	0	0	0	0	13	0	0
GEL-2626300-11	Breast	TRUE	0	0	0	4	0	0	0	0	0	0	0	0	0	0	0	0	0	0	0
GEL-2289110-11	Breast	TRUE	0	0	0	0	0	0	0	0	0	0	7	0	0	0	0	0	0	0	0
GEL-2451386-11	Breast	TRUE	0	0	0	0	0	0	0	0	0	0	0	0	4	0	0	0	0	0	0
GEL-2342985-11	Breast	FALSE	0	3	0	10	0	7	0	0	0	0	9	0	0	0	0	0	0	0	0
GEL-2755213-11	Breast	FALSE	0	7	0	10	0	0	0	0	0	0	0	0	16	0	0	0	19	0	0
GEL-2211540-11	Breast	TRUE	0	3	0	4	0	7	0	0	0	0	0	0	0	0	0	0	0	0	0
GEL-2253153-11	Breast	FALSE	0	14	0	0	0	0	0	0	0	0	113	0	0	0	0	0	0	0	0
GEL-2582880-11	Breast	TRUE	0	0	0	0	0	0	0	0	0	0	0	0	0	0	0	0	13	0	0
GEL-2523383-11	Breast	TRUE	0	0	0	5	0	0	0	0	0	0	6	0	0	0	0	0	0	0	0
GEL-2257992-11	Breast	FALSE	0	4	0	8	0	0	0	0	0	0	15	0	0	0	0	0	0	0	0
GEL-2004415-11	Breast	FALSE	0	22	0	0	0	0	0	0	0	0	0	0	27	0	0	0	0	0	0
GEL-2730237-11	Breast	TRUE	0	2	0	0	0	0	0	0	0	0	9	0	0	0	0	0	0	0	0
GEL-2519787-11	Breast	FALSE	0	0	0	0	0	0	0	0	0	0	0	0	0	0	0	0	25	0	0
GEL-2539630-11	Breast	TRUE	0	5	0	8	0	0	0	0	0	0	0	0	0	0	0	0	0	0	0
GEL-2751587-11	Breast	TRUE	0	0	0	11	0	0	0	0	0	0	0	0	0	0	0	0	0	0	0
GEL-2070454-11	Breast	FALSE	0	0	0	0	0	0	0	0	0	0	9	0	15	0	0	0	0	0	0
GEL-2381386-11	Breast	FALSE	0	6	0	9	0	0	17	0	0	0	0	0	0	0	0	0	0	0	0
GEL-2447020-11	Breast	TRUE	0	0	0	9	0	0	0	0	0	0	0	0	0	0	0	0	0	0	0
GEL-2586288-11	Breast	FALSE	0	0	0	21	0	0	0	0	0	0	30	0	0	0	0	0	0	0	0
GEL-2237284-11	Breast	FALSE	0	8	0	7	0	0	0	0	0	0	0	0	26	0	0	0	0	0	0
GEL-2777484-11	Breast	FALSE	0	0	0	0	0	0	0	0	0	0	0	0	81	0	0	0	0	0	0
GEL-2089675-11	Breast	TRUE	0	3	0	0	0	0	0	0	0	0	5	0	0	0	0	0	0	0	0
GEL-2313532-11	Breast	TRUE	0	0	0	0	0	0	0	0	0	0	0	0	0	0	0	0	0	4	0
GEL-2658029-11	Breast	TRUE	0	0	0	0	0	4	0	0	0	0	0	0	0	0	0	0	7	0	0
GEL-2647582-11	Breast	FALSE	0	15	0	18	0	12	0	0	0	0	0	0	19	0	0	0	0	0	0
GEL-2044108-11	Breast	TRUE	0	4	0	5	0	0	0	0	0	0	0	0	0	0	0	0	0	0	0
GEL-2651100-11	Breast	FALSE	0	0	0	0	0	0	0	0	0	0	0	0	0	5	0	0	0	26	0
GEL-2907299-11	Breast	TRUE	0	0	0	1	0	0	2	0	0	0	0	0	0	0	0	0	0	0	0
GEL-2082265-11	Breast	TRUE	0	0	0	9	0	0	0	0	0	0	0	0	0	0	0	0	0	0	0
GEL-2658678-11	Breast	FALSE	0	4	0	0	0	8	0	0	0	0	0	0	0	0	0	0	0	32	0
GEL-2423249-11	Breast	FALSE	0	14	0	22	0	0	0	0	0	0	0	0	0	0	0	0	0	39	0
GEL-2506772-11	Breast	FALSE	0	0	0	0	0	0	0	0	0	0	22	0	19	0	0	0	0	0	0
GEL-2557883-11	Breast	TRUE	0	0	0	0	0	4	0	0	0	0	0	0	0	0	0	0	0	0	0
GEL-2545404-11	Breast	FALSE	0	18	0	12	0	0	0	0	0	0	0	0	27	0	0	0	0	0	0
GEL-2557968-11	Breast	TRUE	0	0	0	0	0	3	0	0	0	0	0	0	8	0	0	0	0	0	0
GEL-2043436-11	Breast	FALSE	0	5	0	7	0	0	0	0	0	0	0	0	20	0	0	0	0	0	0
GEL-2284978-11	Breast	TRUE	0	0	0	0	0	0	0	0	0	0	6	0	0	0	0	0	0	0	0
GEL-2475251-11	Breast	FALSE	0	4	0	0	0	6	0	0	0	0	0	0	11	0	0	0	0	0	0
GEL-2089076-11	Breast	TRUE	0	0	0	2	0	0	0	0	0	0	2	0	6	0	0	0	0	0	0
GEL-2878804-11	Breast	TRUE	0	0	0	4	0	0	10	0	0	0	0	0	0	0	0	0	0	0	0
GEL-2226796-11	Breast	FALSE	0	0	0	0	0	0	0	0	0	0	0	0	21	0	0	0	0	0	0
GEL-2418168-11	Breast	FALSE	0	52	0	28	0	0	0	0	0	0	0	0	68	0	0	0	0	0	0
GEL-2829937-11	Breast	FALSE	0	22	0	0	0	0	0	0	0	0	0	0	26	0	0	0	27	0	0
GEL-2084032-11	Breast	TRUE	0	3	0	0	0	0	0	0	0	0	0	0	0	0	0	0	5	0	0
GEL-2552958-11	Breast	TRUE	0	0	0	0	0	0	0	0	0	0	0	0	0	0	0	0	10	0	0
GEL-2426595-11	Breast	TRUE	0	7	0	0	0	0	0	0	0	0	0	0	0	0	0	0	0	0	0
GEL-2503260-11	Breast	TRUE	0	0	0	0	0	0	0	0	0	0	0	0	0	0	0	0	5	0	0
GEL-2214347-11	Breast	TRUE	0	4	0	0	0	0	0	0	0	0	0	0	15	0	0	0	0	0	0
GEL-2652367-11	Breast	TRUE	0	0	0	0	0	0	0	0	0	0	0	0	0	0	0	0	3	0	0
GEL-2904921-11	Breast	TRUE	0	0	0	0	0	0	0	0	0	0	12	0	0	0	0	0	0	0	0
GEL-2527831-11	Breast	TRUE	0	0	0	7	0	0	0	0	0	0	0	0	0	0	0	0	0	0	0
GEL-2460047-11	Breast	TRUE	0	3	0	4	0	0	0	0	0	0	5	0	7	0	0	0	0	0	0
GEL-2569910-11	Breast	FALSE	0	19	0	0	0	15	0	0	0	0	0	0	0	0	0	0	0	28	0
GEL-2710154-11	Breast	TRUE	0	0	0	0	0	0	0	0	0	0	0	0	14	0	0	0	0	0	0
GEL-2129191-11	Breast	FALSE	0	16	0	15	0	16	0	0	0	0	0	0	25	0	0	0	0	0	0
GEL-2293354-11	Breast	FALSE	0	0	0	0	0	0	0	0	0	0	10	0	0	0	0	0	0	13	0
GEL-2174397-11	Breast	TRUE	0	0	0	0	0	0	0	0	0	0	0	0	0	0	0	0	10	0	0
GEL-2397936-11	Breast	FALSE	0	5	0	0	0	0	0	0	0	0	0	0	0	0	0	0	0	17	0
GEL-2028031-11	Breast	TRUE	0	0	0	0	0	9	0	0	0	0	0	0	0	0	0	0	0	0	0
GEL-2431887-11	Breast	TRUE	0	2	0	0	0	0	0	0	0	0	5	0	0	0	0	0	0	0	0
GEL-2022267-11	Breast	TRUE	0	0	0	0	0	0	0	0	0	0	0	0	11	0	0	0	0	0	0
GEL-2649006-11	Breast	FALSE	0	0	0	0	0	0	0	0	0	0	78	0	0	0	0	0	0	0	0
GEL-2885832-11	Breast	TRUE	0	0	0	0	0	0	0	0	0	0	0	0	3	0	0	0	3	0	0
GEL-2253863-11	Breast	TRUE	0	3	0	4	0	0	0	0	0	0	0	0	0	0	0	0	0	0	0
GEL-2542639-11	Breast	FALSE	0	37	0	49	0	23	0	0	0	0	0	0	75	0	0	0	0	0	0
GEL-2319504-11	Breast	TRUE	0	0	0	3	0	0	0	0	0	0	0	0	4	0	0	0	0	0	0
GEL-2128530-11	Breast	TRUE	0	0	0	0	0	0	0	0	0	0	0	0	18	0	0	0	0	0	0
GEL-2943728-11	Breast	TRUE	0	7	0	0	0	11	0	0	0	0	0	0	0	0	0	0	0	0	0
GEL-2563045-11	Breast	TRUE	0	0	0	2	0	0	2	0	0	0	5	0	0	0	0	0	0	0	0
GEL-2820049-11	Breast	FALSE	0	0	0	6	0	0	0	0	0	0	0	0	0	0	0	0	14	0	0
GEL-2621012-11	Breast	FALSE	0	8	0	0	0	0	0	0	0	0	30	0	0	0	0	0	0	0	0
GEL-2687590-11	Breast	TRUE	0	0	0	0	0	0	0	0	0	0	3	0	0	0	0	0	0	0	0
GEL-2702964-11	Breast	TRUE	0	0	0	11	0	0	0	0	0	0	0	0	0	0	0	0	0	0	0
GEL-2839891-11	Breast	TRUE	0	0	0	0	0	0	0	0	0	0	13	0	0	0	0	0	0	0	0
GEL-2297981-11	Breast	TRUE	0	0	0	0	0	0	0	0	0	0	0	0	0	0	0	0	17	0	0
GEL-2738554-11	Breast	TRUE	0	0	0	0	0	0	0	0	0	0	0	0	0	0	0	0	13	0	0
GEL-2747078-11	Breast	TRUE	0	0	0	0	0	0	0	0	0	0	0	0	0	0	0	0	17	0	0
GEL-2718041-11	Breast	TRUE	0	0	0	14	0	0	0	0	0	0	0	0	0	0	0	0	0	0	0
GEL-2413462-11	Breast	TRUE	0	0	0	0	0	0	0	0	0	0	0	0	0	0	0	0	14	0	0
GEL-2644471-11	Breast	FALSE	0	0	0	0	0	0	0	0	0	0	67	0	0	0	0	0	0	0	0
GEL-2566233-11	Breast	FALSE	0	0	0	6	0	0	0	0	0	0	0	0	44	0	0	0	0	0	0
GEL-2841832-11	Breast	TRUE	0	0	0	0	0	0	0	0	0	0	0	0	5	0	0	0	10	0	0
GEL-2048128-11	Breast	TRUE	0	0	0	4	0	0	0	0	0	0	0	0	0	0	0	0	0	0	0
GEL-2420123-11	Breast	TRUE	0	0	0	0	0	0	0	0	0	0	0	0	16	0	0	0	0	0	0
GEL-2379058-11	Breast	FALSE	0	0	0	0	0	0	0	0	0	0	0	0	0	0	0	0	0	38	0
GEL-2616381-11	Breast	TRUE	0	3	0	0	0	5	0	0	0	0	0	0	0	0	0	0	0	11	0
GEL-2357847-11	Breast	FALSE	0	3	0	0	0	0	0	0	0	0	0	0	0	0	0	0	0	22	0
GEL-2472349-11	Breast	TRUE	0	0	0	0	0	0	0	0	0	0	0	0	0	0	0	0	8	0	0
GEL-2483858-11	Breast	FALSE	0	0	0	0	0	0	0	0	0	0	61	0	0	0	0	0	0	0	0
GEL-2410324-11	Breast	TRUE	0	0	0	0	0	0	0	0	0	0	0	0	0	0	0	0	12	0	0
GEL-2266163-11	Breast	TRUE	0	0	0	0	0	0	0	0	0	0	0	0	0	0	0	0	5	0	0
GEL-2902255-11	Breast	TRUE	0	0	0	0	0	0	0	0	0	0	0	0	0	0	0	0	5	0	0
GEL-2953406-11	Breast	TRUE	0	0	0	0	0	0	0	0	0	0	0	0	6	0	0	0	9	0	0
GEL-2474033-11	Breast	TRUE	0	3	0	0	0	0	0	0	0	0	6	0	0	0	0	0	0	0	0
GEL-2788511-11	Breast	FALSE	0	5	0	0	0	0	0	0	0	0	15	0	31	0	0	0	0	0	0
GEL-2388231-11	Breast	FALSE	0	7	0	7	0	0	0	0	0	0	12	0	26	0	0	0	0	0	0
GEL-2697052-11	Breast	TRUE	0	0	0	0	0	0	0	0	0	0	5	0	0	0	0	0	0	0	0
GEL-2793603-11	Breast	FALSE	0	9	0	11	0	11	12	0	0	0	0	0	0	0	0	0	0	0	0
GEL-2629855-11	Breast	TRUE	0	0	0	1	0	0	0	0	0	0	0	0	0	0	0	0	0	4	0
GEL-2216235-11	Breast	FALSE	0	9	0	12	0	0	0	0	0	0	10	0	0	0	0	0	0	0	0
GEL-2409886-11	Breast	TRUE	0	0	0	0	0	0	0	0	0	0	0	0	0	0	0	0	14	0	0
GEL-2467675-11	Breast	FALSE	0	0	0	0	0	0	0	0	0	0	49	0	63	0	0	0	0	0	0
GEL-2926989-11	Breast	TRUE	0	0	0	0	0	0	0	0	0	0	0	0	0	0	0	0	19	0	0
GEL-2962513-11	Breast	TRUE	0	1	0	2	0	0	0	0	0	0	4	0	0	0	0	0	0	0	0
GEL-2134765-11	Breast	TRUE	0	0	0	0	0	0	0	0	0	0	12	0	0	0	0	0	0	0	0
GEL-2972650-11	Breast	FALSE	0	3	0	0	0	0	0	0	0	0	11	0	0	0	0	0	25	0	0
GEL-2680207-11	Breast	TRUE	0	0	0	0	0	8	0	0	0	0	6	0	0	0	0	0	0	0	0
GEL-2418001-11	Breast	FALSE	0	0	0	0	0	0	0	0	0	0	129	0	140	0	0	0	0	0	0
GEL-2625849-11	Breast	TRUE	0	0	0	3	0	0	0	0	0	0	0	0	10	0	0	0	0	0	0
GEL-2735690-11	Breast	TRUE	0	0	0	0	0	0	0	0	0	0	0	0	0	0	0	0	3	0	0
GEL-2544940-11	Breast	FALSE	0	19	0	0	0	0	0	0	0	0	0	0	38	0	0	0	0	0	0
GEL-2565419-11	Breast	FALSE	0	27	0	35	0	26	0	0	0	0	0	0	0	0	0	0	0	72	0
GEL-2567396-11	Breast	FALSE	0	13	0	30	0	0	0	0	0	0	0	0	33	0	0	0	0	0	0
GEL-2868563-11	Breast	FALSE	0	0	0	10	0	0	0	0	0	0	15	0	0	0	0	0	0	0	0
GEL-2291537-11	Breast	TRUE	0	1	0	0	0	0	0	0	0	0	0	0	0	0	0	0	4	0	0
GEL-2586146-11	Breast	TRUE	0	0	0	0	0	0	0	0	0	0	0	0	0	0	0	0	5	0	0
GEL-2936381-11	Breast	TRUE	0	0	0	0	0	6	0	0	0	0	6	0	0	0	0	0	0	0	0
GEL-2257650-11	Breast	TRUE	0	0	0	0	0	0	0	0	0	0	6	0	0	0	0	0	0	0	0
GEL-2639661-11	Breast	TRUE	0	0	0	0	0	0	0	0	0	0	0	0	0	0	0	0	8	0	0
GEL-2037396-11	Breast	FALSE	0	17	0	0	0	0	0	0	0	0	0	0	48	0	0	0	0	0	0
GEL-2862246-11	Breast	TRUE	0	0	0	0	0	0	0	0	0	0	0	0	0	6	0	0	0	0	0
GEL-2738867-11	Breast	TRUE	0	2	0	0	0	0	0	0	0	0	0	0	0	0	0	0	6	0	0
GEL-2337093-11	Breast	FALSE	0	0	0	0	0	0	0	0	0	0	17	0	19	0	0	0	0	0	0
GEL-2408337-11	Breast	FALSE	0	11	0	0	0	21	0	0	0	0	13	0	0	0	0	0	27	0	0
GEL-2757671-11	Breast	TRUE	0	0	0	0	0	0	0	0	0	0	11	0	0	0	0	0	0	0	0
GEL-2796856-11	Breast	TRUE	0	3	0	7	0	0	0	0	0	0	0	0	0	0	0	0	0	0	0
GEL-2092124-11	Breast	TRUE	0	6	0	0	0	5	0	0	0	0	7	0	0	0	0	0	0	0	0
GEL-2565530-11	Breast	TRUE	0	0	0	0	0	0	0	0	0	0	0	0	0	0	0	0	9	0	0
GEL-2387262-11	Breast	TRUE	0	0	0	4	0	0	0	0	0	0	5	0	0	0	0	0	0	0	0
GEL-2431122-11	Breast	TRUE	0	0	0	0	0	0	0	0	0	0	0	0	0	0	0	0	2	0	0
GEL-2827726-11	Breast	FALSE	0	18	0	0	0	0	0	0	0	0	0	0	32	0	0	0	22	0	0
GEL-2800475-11	Breast	TRUE	0	1	0	0	0	0	0	0	0	0	0	0	4	0	0	0	0	0	0
GEL-2707512-11	Breast	FALSE	0	0	0	0	0	0	0	0	0	0	5	0	18	0	0	0	0	0	0
GEL-2404168-11	Breast	TRUE	0	0	0	0	0	0	0	0	0	0	0	0	0	0	0	0	11	0	0
GEL-2147330-11	Breast	TRUE	0	0	0	13	0	0	0	0	0	0	0	0	0	0	0	0	0	0	0
GEL-2579600-11	Breast	TRUE	0	6	0	0	0	0	0	0	0	0	13	0	0	0	0	0	0	0	0
GEL-2383311-11	Breast	TRUE	0	0	0	0	0	4	0	0	0	0	0	0	0	0	0	0	3	0	0
GEL-2888319-11	Breast	TRUE	0	2	0	0	0	0	0	0	0	0	3	0	0	0	0	0	4	0	0
GEL-2153358-11	Breast	TRUE	0	10	0	0	0	0	0	0	0	0	0	0	0	0	0	0	0	0	0
GEL-2196062-11	Breast	FALSE	0	3	0	5	0	0	0	0	0	0	16	0	0	0	0	0	0	0	0
GEL-2653580-11	Breast	TRUE	0	0	0	0	0	0	0	0	0	0	0	0	0	0	0	0	12	0	0
GEL-2487558-11	Breast	TRUE	0	0	0	4	0	0	0	0	0	0	0	0	14	0	0	0	0	0	0
GEL-2511573-11	Breast	TRUE	0	0	0	0	0	0	0	0	0	0	0	0	0	0	0	0	0	9	0
GEL-2131838-11	Breast	TRUE	0	0	0	2	0	0	5	0	0	0	0	0	0	0	0	0	0	0	0
GEL-2783047-11	Breast	TRUE	0	4	0	0	0	0	0	0	0	0	0	0	11	0	0	0	0	0	0
GEL-2342121-11	Breast	TRUE	0	6	0	9	0	0	0	0	0	0	0	0	0	0	0	0	0	0	0
GEL-2081072-11	Breast	FALSE	0	7	0	8	0	0	0	0	0	0	5	0	0	0	0	0	0	0	0
GEL-2901881-11	Breast	FALSE	0	20	0	0	0	0	0	0	0	0	37	0	0	0	0	0	0	0	0
GEL-2186028-11	Breast	TRUE	0	3	0	0	0	0	0	0	0	0	0	0	0	0	0	0	10	0	0
GEL-2276208-11	Breast	FALSE	0	15	0	25	0	0	0	0	0	0	0	0	45	0	0	0	0	0	0
GEL-2620155-11	Breast	FALSE	0	13	0	14	0	0	0	0	0	0	0	0	23	0	0	0	27	0	0
GEL-2916685-11	Breast	TRUE	0	3	0	0	0	0	0	0	0	0	0	0	0	0	0	0	5	0	0
GEL-2827605-11	Breast	FALSE	0	0	0	0	0	0	0	0	0	0	0	0	0	3007	0	0	0	0	0
GEL-2663082-11	Breast	TRUE	0	1	0	0	0	0	0	0	0	0	0	0	0	0	0	0	8	0	0
GEL-2620986-11	Breast	TRUE	0	0	0	0	0	0	0	0	0	0	10	0	0	0	0	0	0	0	0
GEL-2985043-11	Breast	FALSE	0	13	0	12	0	21	0	0	0	0	0	0	35	0	0	0	0	0	0
GEL-2168593-11	Breast	FALSE	0	39	0	47	0	48	0	0	0	0	0	0	104	0	0	0	0	0	0
GEL-2462062-11	Breast	FALSE	0	14	0	0	0	0	0	0	0	0	0	0	31	0	0	0	0	0	0
GEL-2714181-11	Breast	TRUE	0	0	0	4	0	0	0	0	0	0	8	0	0	0	0	0	0	0	0
GEL-2066161-11	Breast	FALSE	0	5	0	22	0	0	0	0	0	0	0	0	0	0	0	0	0	0	0
GEL-2020012-11	Breast	TRUE	0	0	0	0	0	0	4	0	0	0	0	0	0	0	0	0	0	0	0
GEL-2624004-11	Breast	TRUE	0	1	0	0	0	6	0	0	0	0	0	0	0	0	0	0	5	0	0
GEL-2544181-11	Breast	FALSE	0	44	0	17	0	0	0	0	0	0	0	0	0	0	0	0	0	0	0
GEL-2743621-11	Breast	TRUE	0	0	0	0	0	0	0	0	0	0	14	0	0	0	0	0	0	0	0
GEL-2603597-11	Breast	TRUE	0	0	0	0	0	0	0	0	0	0	2	0	0	0	0	0	9	0	0
GEL-2661080-11	Breast	TRUE	0	0	0	0	0	3	0	0	0	0	0	0	0	0	0	0	6	0	0
GEL-2043239-11	Breast	TRUE	0	0	0	0	0	0	0	0	0	0	10	0	0	0	0	0	7	0	0
GEL-2905028-11	Breast	FALSE	0	6	0	8	0	5	0	0	0	0	6	0	0	0	0	0	0	0	0
GEL-2492451-11	Breast	FALSE	0	28	0	18	0	0	0	0	0	0	0	0	0	0	0	0	0	68	0
GEL-2517649-11	Breast	TRUE	0	3	0	0	0	0	0	0	0	0	3	0	0	0	0	0	6	0	0
GEL-2158127-11	Breast	TRUE	0	4	0	0	0	0	0	0	0	0	0	0	0	0	0	0	13	0	0
GEL-2976705-11	Breast	TRUE	0	3	0	0	0	0	0	0	0	0	0	0	0	0	0	0	0	8	0
GEL-2931811-11	Breast	TRUE	0	4	0	3	0	0	0	0	0	0	0	0	0	0	0	0	0	8	0
GEL-2142020-11	Breast	TRUE	0	0	0	0	0	0	0	0	0	0	0	0	0	0	0	0	15	0	0
GEL-2657255-11	Breast	TRUE	0	0	0	0	0	0	0	0	0	0	0	0	0	0	0	0	13	0	0
GEL-2169863-11	Breast	FALSE	0	16	0	0	0	0	0	0	0	0	15	0	0	0	0	0	30	0	0
GEL-2654816-11	Breast	TRUE	0	1	0	5	0	0	0	0	0	0	0	0	0	0	0	0	0	0	0
GEL-2065677-11	Breast	TRUE	0	0	0	2	0	0	0	0	0	0	0	0	0	0	0	0	4	3	0
GEL-2481712-11	Breast	TRUE	0	0	0	4	0	0	0	0	0	0	3	0	0	0	0	0	0	0	0
GEL-2353821-11	Breast	FALSE	0	0	0	7	0	0	0	0	0	0	0	0	15	0	0	0	0	0	0
GEL-2030264-11	Breast	FALSE	0	0	0	0	0	0	0	0	0	0	16	0	25	0	0	0	0	0	0
GEL-2596354-11	Breast	FALSE	0	50	0	31	0	0	0	0	0	0	0	0	0	0	0	0	0	84	0
GEL-2673307-11	Breast	FALSE	0	9	0	16	0	0	0	0	0	0	0	0	25	0	0	0	0	0	0
GEL-2647139-11	Breast	TRUE	0	0	0	3	0	0	0	0	0	0	7	0	0	0	0	0	0	0	0
GEL-2120754-11	Breast	TRUE	0	0	0	0	0	0	0	0	0	0	0	0	19	0	0	0	0	0	0
GEL-2135109-11	Breast	FALSE	0	0	0	6	0	8	0	0	0	0	0	0	0	0	0	0	0	20	0
GEL-2252341-11	Breast	TRUE	0	0	0	0	0	0	0	0	0	0	7	0	0	0	0	0	11	0	0
GEL-2950161-11	Breast	FALSE	0	3	0	0	0	0	0	0	0	0	0	0	0	0	0	0	17	0	0
GEL-2103560-11	Breast	TRUE	0	2	0	0	0	0	0	0	0	0	0	0	0	0	0	0	9	0	0
GEL-2966439-11	Breast	FALSE	0	10	0	0	0	0	12	0	0	0	0	0	0	0	0	0	27	0	0
GEL-2656182-11	Breast	TRUE	0	0	0	0	0	1	0	0	0	0	0	0	0	0	0	0	2	0	0
GEL-2888581-11	Breast	TRUE	0	0	0	0	0	0	0	0	0	0	14	0	0	0	0	0	0	0	0
GEL-2665231-11	Breast	FALSE	0	0	0	17	0	0	0	0	0	0	48	0	0	0	0	0	0	0	0
GEL-2047292-11	Breast	TRUE	0	0	0	0	0	0	0	0	0	0	0	0	7	0	0	0	0	0	0
GEL-2043218-11	Breast	FALSE	0	0	0	8	0	0	0	0	0	0	22	0	23	0	0	0	0	0	0
GEL-2673393-11	Breast	TRUE	0	0	0	0	0	0	0	0	0	0	0	0	12	0	0	0	0	0	0
GEL-2461407-11	Breast	TRUE	0	2	0	2	0	0	0	0	0	0	0	0	0	0	0	0	0	0	0
GEL-2983414-11	Breast	TRUE	0	0	0	18	0	0	0	0	0	0	0	0	0	0	0	0	0	0	0
GEL-2689232-11	Breast	TRUE	0	0	0	0	0	0	0	0	0	0	10	0	0	0	0	0	0	0	0
GEL-2653805-11	Breast	TRUE	0	0	0	5	0	0	0	0	0	0	0	0	0	0	0	0	0	0	0
GEL-2106107-11	Breast	TRUE	0	1	0	1	0	0	0	0	0	0	2	0	0	0	0	0	0	0	0
GEL-2465054-11	Breast	TRUE	0	0	0	0	0	0	0	0	0	0	0	0	0	4	0	0	8	0	0
GEL-2045219-11	Breast	FALSE	0	0	0	0	0	0	0	0	0	0	11	0	21	0	0	0	0	0	0
GEL-2164222-11	Breast	TRUE	0	0	0	0	0	0	0	0	0	0	0	0	0	0	0	0	6	0	0
GEL-2291537-12	Breast	TRUE	0	0	0	0	0	0	0	0	0	0	0	0	0	0	0	0	5	0	0
GEL-2048841-11	Breast	TRUE	0	0	0	0	0	0	0	0	0	0	0	0	0	0	0	0	5	0	0
GEL-2114671-11	Breast	TRUE	0	2	0	0	0	0	0	0	0	0	0	0	7	0	0	0	0	0	0
GEL-2803120-11	Breast	TRUE	0	0	0	0	0	10	0	0	0	0	0	0	0	0	0	0	0	0	0
GEL-2842640-11	Breast	TRUE	0	0	0	0	0	0	0	0	0	0	0	0	17	0	0	0	0	0	0
GEL-2517033-11	Breast	TRUE	0	2	0	3	0	0	0	0	0	0	3	0	0	0	0	0	0	0	0
GEL-2519053-11	Breast	TRUE	0	0	0	0	0	0	0	0	0	0	0	0	0	0	0	0	8	0	0
GEL-2007945-11	Breast	TRUE	0	3	0	0	0	0	0	0	0	0	0	0	0	0	0	0	0	0	0
GEL-2321144-11	Breast	FALSE	0	8	0	0	0	0	0	0	0	0	0	0	82	0	0	0	0	0	0
GEL-2217918-11	Breast	TRUE	0	0	0	0	0	0	0	0	0	0	0	0	0	0	0	0	17	0	0
GEL-2397653-11	Breast	FALSE	0	0	0	0	0	6	0	0	0	0	0	0	20	0	0	0	0	0	0
GEL-2853024-11	Breast	TRUE	0	0	0	0	0	0	0	0	0	0	0	0	0	0	0	0	14	0	0
GEL-2269299-11	Breast	TRUE	0	0	0	11	0	0	0	0	0	0	0	0	0	0	0	0	0	0	0
GEL-2054370-11	Breast	FALSE	0	13	0	21	0	19	0	0	0	0	19	0	28	0	0	0	0	0	0
GEL-2202375-11	Breast	TRUE	0	0	0	0	0	0	0	0	0	0	0	0	0	0	0	0	4	0	0
GEL-2005688-11	Breast	TRUE	0	2	0	4	0	0	0	0	0	0	0	0	0	0	0	0	0	0	0
GEL-2765653-11	Breast	TRUE	0	0	0	0	0	0	0	0	0	0	0	0	10	0	0	0	8	0	0
GEL-2279403-11	Breast	TRUE	0	0	0	2	0	0	0	0	0	0	5	0	0	0	0	0	0	0	0
GEL-2087408-11	Breast	TRUE	0	0	0	0	0	0	0	0	0	0	0	0	0	0	0	0	7	0	0
GEL-2782523-11	Breast	FALSE	0	5	0	4	0	6	7	0	0	0	0	0	9	0	0	0	0	0	0
GEL-2401918-11	Breast	TRUE	0	0	0	0	0	0	0	0	0	0	3	0	0	3	0	0	11	0	0
GEL-2925764-11	Breast	FALSE	0	17	0	15	0	0	0	0	0	0	0	0	0	0	0	0	0	59	0
GEL-2548030-11	Breast	FALSE	0	0	0	8	0	0	0	0	0	0	0	0	0	0	0	0	0	27	0
GEL-2965904-11	Breast	FALSE	0	0	0	6	0	0	0	0	0	0	5	0	0	0	0	0	0	11	0
GEL-2570448-11	Breast	FALSE	0	0	0	4	0	0	0	0	0	0	20	0	0	0	0	0	0	0	0
GEL-2338794-11	Breast	TRUE	0	0	0	0	0	0	0	0	0	0	0	0	1	0	0	0	0	0	0
GEL-2908739-11	Breast	TRUE	0	0	0	0	0	0	0	0	0	0	0	0	0	0	0	0	0	7	0
GEL-2497108-11	Breast	TRUE	0	3	0	0	0	0	0	0	0	0	6	0	0	0	0	0	0	0	0
GEL-2380246-11	Breast	TRUE	0	0	0	0	0	0	0	0	0	0	2	0	0	0	0	0	3	0	0
GEL-2650966-11	Breast	TRUE	0	0	0	4	0	0	0	0	0	0	3	0	0	0	0	0	0	0	0
GEL-2349032-11	Breast	TRUE	0	0	0	7	0	8	0	0	0	0	0	0	0	0	0	0	0	0	0
GEL-2443953-11	Breast	FALSE	0	0	0	15	0	9	0	0	0	0	20	0	0	0	0	0	0	0	0
GEL-2766566-11	Breast	FALSE	0	25	0	0	0	0	0	0	0	0	0	0	44	0	0	0	30	0	0
GEL-2059764-11	Breast	TRUE	0	0	0	0	0	0	0	0	0	0	2	0	0	0	0	0	0	0	0
GEL-2862371-11	Breast	TRUE	0	2	0	4	0	0	0	0	0	0	0	0	0	0	0	0	0	0	0
GEL-2518975-11	Breast	TRUE	0	0	0	6	0	0	0	0	0	0	0	0	0	0	0	0	0	0	0
GEL-2398198-11	Breast	TRUE	0	0	0	3	0	0	0	0	0	0	5	0	0	0	0	0	0	0	0
GEL-2147462-11	Breast	TRUE	0	0	0	0	0	0	0	0	0	0	0	0	11	0	0	0	0	0	0
GEL-2994679-11	Breast	FALSE	0	0	0	0	0	0	0	0	0	0	0	0	23	17	0	0	0	0	0
GEL-2072363-11	Breast	FALSE	0	28	0	17	0	0	0	0	0	0	0	0	0	0	0	0	0	38	0
GEL-2295547-11	Breast	TRUE	0	0	0	0	0	0	0	0	0	0	0	0	8	0	0	0	9	0	0
GEL-2458898-11	Breast	TRUE	0	0	0	6	0	0	0	0	0	0	0	0	0	0	0	0	0	0	0
GEL-2916233-11	Breast	TRUE	0	0	0	0	0	1	0	0	0	0	2	0	0	0	0	0	0	0	0
GEL-2278178-11	Breast	FALSE	0	0	0	0	0	0	0	0	0	0	11	0	10	0	0	0	0	0	0
GEL-2682753-11	Breast	FALSE	0	0	0	0	0	0	0	0	0	0	8	0	9	0	0	0	9	0	0
GEL-2952949-11	Breast	TRUE	0	3	0	0	0	0	0	0	0	0	0	0	0	0	0	0	0	0	0
GEL-2036368-11	Breast	FALSE	0	6	0	10	0	0	17	0	0	0	15	0	0	0	0	0	0	0	0
GEL-2463146-12	Breast	TRUE	0	0	0	0	0	0	0	0	0	0	0	0	0	0	0	0	12	0	0
GEL-2129898-11	Breast	FALSE	0	7	0	9	0	0	0	0	0	0	0	0	0	0	0	0	0	27	0
GEL-2743077-11	Breast	FALSE	0	0	0	11	0	34	0	0	0	0	0	0	0	0	0	0	0	0	0
GEL-2853824-11	Breast	FALSE	0	7	0	10	0	0	0	0	0	0	0	0	0	0	0	0	0	28	0
GEL-2810413-11	Breast	TRUE	0	0	0	7	0	0	0	0	0	0	12	0	0	0	0	0	0	0	0
GEL-2678667-11	Breast	FALSE	0	0	0	0	0	0	0	0	0	0	0	0	0	0	0	0	26	0	0
GEL-2766316-11	Breast	TRUE	0	0	0	4	0	0	0	0	0	0	0	0	0	0	0	0	0	0	0
GEL-2720420-11	Breast	FALSE	0	0	0	0	0	0	0	0	0	0	44	0	34	0	0	0	0	0	0
GEL-2204217-11	Breast	FALSE	0	0	0	0	0	0	0	0	0	0	0	0	52	0	0	0	0	0	0
GEL-2251643-11	Breast	FALSE	0	9	0	0	0	8	0	0	0	0	0	0	0	0	0	0	0	18	0
GEL-2142544-11	Breast	FALSE	0	6	0	0	0	5	0	0	0	0	7	0	12	0	0	0	0	0	0
GEL-2033039-11	Breast	TRUE	0	5	0	0	0	13	0	0	0	0	0	0	0	0	0	0	0	0	0
GEL-2382170-11	Breast	TRUE	0	0	0	0	0	0	0	0	0	0	0	0	4	0	0	0	6	0	0
GEL-2587974-11	Breast	FALSE	0	0	0	0	0	0	0	0	0	0	0	0	0	0	0	0	0	20	0
GEL-2510102-11	Breast	TRUE	0	5	0	0	0	0	0	0	0	0	0	0	7	0	0	0	0	0	0
GEL-2412836-11	Breast	TRUE	0	3	0	0	0	0	4	0	0	0	0	0	0	0	0	0	0	0	0
GEL-2516040-11	Breast	TRUE	0	0	0	2	0	0	0	0	0	0	0	0	0	0	0	0	0	7	0
GEL-2031881-11	Breast	FALSE	0	0	0	0	0	0	0	0	0	0	26	0	0	0	0	0	0	0	0
GEL-2674175-11	Breast	TRUE	0	4	0	0	0	0	0	0	0	0	8	0	0	0	0	0	7	0	0
GEL-2752708-11	Breast	FALSE	0	0	0	31	0	0	0	0	0	0	19	0	0	0	0	0	0	0	0
GEL-2097752-11	Breast	TRUE	0	0	0	3	0	0	0	0	0	0	0	0	0	0	0	0	0	0	0
GEL-2532209-11	Breast	FALSE	0	0	0	8	0	0	0	0	0	0	18	0	18	0	0	0	0	0	0
GEL-2136728-11	Breast	TRUE	0	0	0	0	0	0	0	0	0	0	0	0	0	0	0	0	8	0	0
GEL-2636654-11	Breast	FALSE	0	11	0	0	0	17	0	0	0	0	0	0	55	0	0	0	0	0	0
GEL-2028830-11	Breast	FALSE	0	5	0	0	0	0	16	0	0	0	0	0	0	0	0	0	0	0	0
GEL-2223312-11	Breast	TRUE	0	0	0	0	0	0	0	0	0	0	0	0	2	0	0	0	0	0	0
GEL-2338590-11	Breast	FALSE	0	7	0	6	0	8	0	0	0	0	0	0	0	0	0	0	0	0	0
GEL-2726427-11	Breast	TRUE	0	0	0	4	0	0	0	0	0	0	3	0	0	0	0	0	0	0	0
GEL-2873830-11	Breast	FALSE	0	0	0	9	0	0	0	0	0	0	0	0	0	0	0	0	0	51	0
GEL-2480494-11	Breast	TRUE	0	0	0	0	0	0	0	0	0	0	0	0	8	0	0	0	9	0	0
GEL-2064839-11	Breast	FALSE	0	19	0	0	0	0	0	0	0	0	0	0	37	0	0	0	0	0	0
GEL-2217231-11	Breast	TRUE	0	1	0	0	0	2	2	0	0	0	3	0	0	0	0	0	0	0	0
GEL-2987749-11	Breast	TRUE	0	0	0	0	0	0	0	0	0	0	0	0	0	0	0	0	7	0	0
GEL-2979987-11	Breast	FALSE	0	17	0	20	0	0	0	0	0	0	0	0	0	0	0	0	0	57	0
GEL-2898438-11	Breast	TRUE	0	0	0	6	0	0	0	0	0	0	0	0	0	0	0	0	0	0	0
GEL-2879520-11	Breast	TRUE	0	0	0	0	0	0	0	0	0	0	0	0	0	0	0	0	0	9	0
GEL-2767216-11	Breast	TRUE	0	0	0	9	0	0	0	0	0	0	0	0	0	0	0	0	0	0	0
GEL-2885883-11	Breast	TRUE	0	5	0	0	0	8	0	0	0	0	0	0	0	0	0	0	0	0	0
GEL-2190370-11	Breast	FALSE	0	16	0	24	0	0	0	0	0	0	0	0	0	0	0	0	0	88	0
GEL-2798148-11	Breast	FALSE	0	0	0	11	0	0	0	0	0	0	0	0	0	0	0	0	0	30	0
GEL-2006573-11	Breast	TRUE	0	0	0	10	0	0	0	0	0	0	8	0	0	0	0	0	0	0	0
GEL-2010498-11	Breast	TRUE	0	0	0	0	0	0	0	0	0	0	0	0	10	0	0	0	0	0	0
GEL-2372542-11	Breast	FALSE	0	6	0	0	0	0	17	0	0	0	25	0	0	0	0	0	0	0	0
GEL-2288292-11	Breast	TRUE	0	3	0	0	0	0	0	0	0	0	0	0	11	0	0	0	0	0	0
GEL-2156018-11	Breast	TRUE	0	1	0	0	0	0	0	0	0	0	0	0	0	0	0	0	8	0	0
GEL-2464811-11	Breast	FALSE	0	0	0	0	0	0	0	0	0	0	0	0	0	0	0	0	27	0	0
GEL-2751562-11	Breast	TRUE	0	0	0	0	0	0	0	0	0	0	0	0	0	0	0	0	9	0	0
GEL-2739619-11	Breast	TRUE	0	2	0	0	0	0	0	0	0	0	5	0	0	0	0	0	0	0	0
GEL-2936241-11	Breast	TRUE	0	0	0	0	0	0	0	0	0	0	2	0	0	0	0	0	0	3	0
GEL-2819000-11	Breast	TRUE	0	0	0	0	0	0	0	0	0	0	0	0	0	4	0	0	0	0	0
GEL-2000778-11	Breast	TRUE	0	1	0	2	0	0	0	0	0	0	0	0	3	0	0	0	0	0	0
GEL-2943066-11	Breast	FALSE	0	12	0	23	0	18	0	0	0	0	0	0	0	0	0	0	0	0	0
GEL-2124523-11	Breast	FALSE	0	4	0	7	0	0	0	0	0	0	0	0	11	0	0	0	0	0	0
GEL-2796939-11	Breast	FALSE	0	0	0	37	0	0	0	0	0	0	0	0	102	0	0	0	0	0	0
GEL-2740131-11	Breast	FALSE	0	5	0	0	0	0	0	0	0	0	0	0	0	0	0	0	0	16	0
GEL-2300058-11	Breast	FALSE	0	8	0	0	0	0	0	0	0	0	0	0	0	0	0	0	0	17	0
GEL-2939858-11	Breast	FALSE	0	0	0	10	0	0	0	0	0	0	15	0	0	0	0	0	0	0	0
GEL-2760872-11	Breast	TRUE	0	0	0	0	0	4	0	0	0	0	0	0	6	0	0	0	8	0	0
GEL-2050140-11	Breast	FALSE	0	0	0	0	0	0	0	0	0	0	0	0	15	0	0	0	26	0	0
GEL-2485646-11	Breast	TRUE	0	1	0	0	0	0	0	0	0	0	0	0	7	0	0	0	0	0	0
GEL-2886310-11	Breast	TRUE	0	2	0	0	0	0	0	0	0	0	0	0	7	0	0	0	0	0	0
GEL-2853800-11	Breast	FALSE	0	64	0	46	0	63	0	0	0	0	0	0	0	0	0	0	0	139	0
GEL-2567047-11	Breast	FALSE	0	16	0	0	0	11	0	0	0	0	0	0	0	0	0	0	0	46	0
GEL-2624852-11	Breast	FALSE	0	4	0	0	0	0	0	0	0	0	0	0	18	0	0	0	18	0	0
GEL-2733208-11	Breast	TRUE	0	6	0	0	0	0	0	0	0	0	0	0	0	0	0	0	13	0	0
GEL-2533435-11	Breast	TRUE	0	2	0	0	0	0	0	0	0	0	0	0	0	0	0	0	0	5	0
GEL-2319071-11	Breast	FALSE	0	5	0	5	0	0	0	0	0	0	13	0	0	0	0	0	0	22	0
GEL-2200313-11	Breast	TRUE	0	0	0	4	0	0	0	0	0	0	4	0	0	0	0	0	9	0	0
GEL-2690564-11	Breast	FALSE	0	5	0	13	0	0	0	0	0	0	9	0	17	0	0	0	0	0	0
GEL-2483886-11	Breast	TRUE	0	0	0	1	0	0	0	0	0	0	0	0	0	3	0	0	0	5	0
GEL-2706512-11	Breast	TRUE	0	1	0	0	0	0	0	0	0	0	0	0	0	0	0	0	4	0	0
GEL-2772314-11	Breast	TRUE	0	2	0	0	0	0	0	0	0	0	5	0	0	0	0	0	0	0	0
GEL-2360385-11	Breast	TRUE	0	0	0	0	0	0	4	0	0	0	0	0	0	0	0	0	0	8	0
GEL-2769794-11	Breast	TRUE	0	0	0	3	0	0	0	0	0	0	0	0	0	4	0	0	0	7	0
GEL-2901840-11	Breast	TRUE	0	0	0	2	0	0	0	0	0	0	6	0	0	0	0	0	0	0	0
GEL-2314389-11	Breast	FALSE	0	0	0	3	0	0	0	0	0	0	0	0	0	0	0	0	0	18	0
GEL-2250831-11	Breast	TRUE	0	1	0	0	0	0	0	0	0	0	2	0	0	0	0	0	2	0	0
GEL-2820541-11	Breast	TRUE	0	0	0	0	0	0	0	0	0	0	0	0	0	0	0	0	9	0	0
GEL-2826328-11	Breast	TRUE	0	0	0	9	0	0	0	0	0	0	0	0	0	0	0	0	0	0	0
GEL-2301594-11	Breast	TRUE	0	0	0	0	0	0	0	0	0	0	0	0	0	0	0	0	10	0	0
GEL-2804634-11	Breast	TRUE	0	0	0	0	0	0	0	0	0	0	0	0	0	0	0	0	4	0	0
GEL-2453543-11	Breast	FALSE	0	7	0	0	0	0	0	0	0	0	17	0	31	0	0	0	0	0	0
GEL-2901730-11	Breast	TRUE	0	0	0	0	0	0	0	0	0	0	0	0	0	0	0	0	0	6	0
GEL-2187421-11	Breast	TRUE	0	0	0	0	0	0	0	0	0	0	0	0	0	0	0	0	2	0	0
GEL-2890759-11	Breast	TRUE	0	5	0	0	0	0	0	0	0	0	0	0	0	0	0	0	0	0	0
GEL-2529503-11	Breast	TRUE	0	0	0	0	0	8	0	0	0	0	3	0	0	0	0	0	0	0	0
GEL-2457072-11	Breast	FALSE	0	10	0	13	0	0	0	0	0	0	9	0	0	0	0	0	0	0	0
GEL-2857133-11	Breast	FALSE	0	14	0	19	0	17	0	0	0	0	0	0	44	0	0	0	0	0	0
GEL-2242022-11	Breast	TRUE	0	1	0	5	0	0	0	0	0	0	3	0	0	0	0	0	0	0	0
GEL-2732119-11	Breast	FALSE	0	32	0	39	0	31	0	0	0	0	0	0	43	0	0	0	0	0	0
GEL-2341912-11	Breast	FALSE	0	33	0	12	0	0	0	0	0	0	0	0	29	0	0	0	0	0	0
GEL-2276124-11	Breast	TRUE	0	0	0	0	0	0	0	0	0	0	0	0	2	0	0	0	0	0	0
GEL-2257948-11	Breast	FALSE	0	20	0	8	0	11	0	0	0	0	0	0	0	0	0	0	0	21	0
GEL-2985885-11	Breast	FALSE	0	0	0	0	0	0	0	0	0	0	41	0	23	0	0	0	0	0	0
GEL-2040366-11	Breast	TRUE	0	0	0	0	0	0	0	0	0	0	0	0	5	0	0	0	4	0	0
GEL-2403601-11	Breast	TRUE	0	0	0	7	0	0	0	0	0	0	0	0	0	0	0	0	0	0	0
GEL-2050638-11	Breast	TRUE	0	2	0	7	0	0	0	0	0	0	0	0	0	0	0	0	0	0	0
GEL-2655345-11	Breast	FALSE	0	0	0	6	0	0	0	0	0	0	16	0	0	0	0	0	0	0	0
GEL-2172752-11	Breast	FALSE	0	15	0	15	0	12	0	0	0	0	0	0	0	0	0	0	0	30	0
GEL-2904267-11	Breast	FALSE	0	19	0	18	0	0	0	0	0	0	0	0	39	0	0	0	0	0	0
GEL-2013808-12	Breast	TRUE	0	0	0	0	0	0	0	0	0	0	10	0	0	0	0	0	0	0	0
GEL-2604973-11	Breast	TRUE	0	0	0	0	0	0	0	0	0	0	0	0	0	0	0	0	9	0	0
GEL-2193374-11	Breast	TRUE	0	0	0	4	0	0	0	0	0	0	7	0	0	0	0	0	0	0	0
GEL-2405613-11	Breast	FALSE	0	6	0	11	0	0	0	0	0	0	0	0	0	0	0	0	0	26	0
GEL-2525599-11	Breast	TRUE	0	0	0	0	0	0	0	0	0	0	0	0	0	0	0	0	0	8	0
GEL-2723542-11	Breast	TRUE	0	2	0	0	0	4	0	0	0	0	0	0	0	0	0	0	0	0	0
GEL-2782403-11	Breast	TRUE	0	7	0	0	0	0	0	0	0	0	0	0	0	0	0	0	0	0	0
GEL-2692882-11	Breast	FALSE	0	0	0	0	0	0	0	0	0	0	20	0	25	0	0	0	0	0	0
GEL-2126450-11	Breast	TRUE	0	4	0	0	0	0	0	0	0	0	0	0	0	0	0	0	0	0	0
GEL-2029919-11	Breast	TRUE	0	0	0	0	0	0	0	0	0	0	0	0	0	0	0	0	13	0	0
GEL-2822889-11	Breast	FALSE	0	8	0	0	0	0	0	0	0	0	0	0	24	0	0	0	37	0	0
GEL-2042367-11	Breast	TRUE	0	0	0	2	0	2	0	0	0	0	0	0	0	0	0	0	0	0	0
GEL-2017120-11	Breast	FALSE	0	0	0	6	0	0	0	0	0	0	0	0	30	0	0	0	0	0	0
GEL-2530219-11	Breast	TRUE	0	0	0	0	0	0	0	0	0	0	0	0	0	0	0	0	11	0	0
GEL-2769884-11	Breast	FALSE	0	6	0	0	0	10	0	0	0	0	0	0	0	0	0	0	23	0	0
GEL-2961086-11	Breast	TRUE	0	0	0	6	0	0	0	0	0	0	0	0	0	0	0	0	12	0	0
GEL-2237470-11	Breast	TRUE	0	0	0	0	0	0	0	0	0	0	0	0	0	0	0	0	1	0	0
GEL-2191304-11	Breast	TRUE	0	0	0	0	0	0	13	0	0	0	0	0	0	0	0	0	0	0	0
GEL-2777942-11	Breast	TRUE	0	0	0	2	0	0	0	0	0	0	0	0	0	0	0	0	0	7	0
GEL-2930675-11	Breast	TRUE	0	0	0	0	0	0	0	0	0	0	4	0	0	0	0	0	7	0	0
GEL-2131362-11	Breast	TRUE	0	9	0	0	0	0	0	0	0	0	0	0	0	0	0	0	0	0	0
GEL-2335548-11	Breast	FALSE	0	24	0	0	0	0	0	0	0	0	0	0	47	0	0	0	0	0	0
GEL-2645464-11	Breast	FALSE	0	0	0	15	0	0	0	0	0	0	0	0	29	0	0	0	0	0	0
GEL-2548035-11	Breast	TRUE	0	1	0	0	0	0	0	0	0	0	0	0	0	0	0	0	7	0	0
GEL-2900090-11	Breast	TRUE	0	0	0	0	0	0	0	0	0	0	0	0	0	0	0	0	6	0	0
GEL-2994785-11	Breast	TRUE	0	7	0	7	0	0	0	0	0	0	0	0	0	0	0	0	0	0	0
GEL-2425061-11	Breast	FALSE	0	11	0	0	0	0	0	0	0	0	0	0	0	0	0	0	0	71	0
GEL-2133556-11	Breast	TRUE	0	0	0	0	0	0	0	0	0	0	0	0	0	0	0	0	13	0	0
GEL-2834018-11	Breast	TRUE	0	0	0	0	0	0	0	0	0	0	0	0	0	0	0	0	5	0	0
GEL-2517149-11	Breast	FALSE	0	10	0	9	0	0	0	0	0	0	0	0	18	0	0	0	0	0	0
GEL-2363705-11	Breast	FALSE	0	28	0	15	0	0	0	0	0	0	0	0	57	0	0	0	0	0	0
GEL-2026457-11	Breast	TRUE	0	1	0	0	0	0	0	0	0	0	7	0	0	0	0	0	0	0	0
GEL-2796461-11	Breast	TRUE	0	0	0	0	0	0	0	0	0	0	0	0	0	0	0	0	5	0	0
GEL-2665064-11	Breast	TRUE	0	0	0	2	0	0	0	0	0	0	1	0	0	0	0	0	0	0	0
GEL-2772137-11	Breast	TRUE	0	0	0	3	0	0	0	0	0	0	0	0	0	0	0	0	8	0	0
GEL-2509279-11	Breast	TRUE	0	4	0	7	0	0	0	0	0	0	7	0	0	0	0	0	0	0	0
GEL-2026388-11	Breast	TRUE	0	2	0	0	0	0	0	0	0	0	0	0	2	0	0	0	0	0	0
GEL-2385770-11	Breast	TRUE	0	0	0	6	0	0	0	0	0	0	0	0	0	0	0	0	0	0	0
GEL-2993059-11	Breast	TRUE	0	0	0	8	0	0	0	0	0	0	0	0	0	0	0	0	0	0	0
GEL-2485982-11	Breast	TRUE	0	0	0	0	0	0	0	0	0	0	7	0	0	0	0	0	0	0	0
GEL-2490250-11	Breast	TRUE	0	0	0	12	0	0	0	0	0	0	0	0	0	0	0	0	0	0	0
GEL-2737769-11	Breast	TRUE	0	0	0	6	0	0	0	0	0	0	0	0	0	0	0	0	0	0	0
GEL-2215049-11	Breast	FALSE	0	6	0	15	0	0	0	0	0	0	0	0	0	0	0	0	0	0	0
GEL-2801907-11	Breast	TRUE	0	0	0	0	0	0	0	0	0	0	10	0	0	0	0	0	0	0	0
GEL-2147329-11	Breast	FALSE	0	25	0	0	0	0	0	0	0	0	0	0	0	0	0	0	19	0	0
GEL-2239481-11	Breast	TRUE	0	0	0	0	0	0	0	0	0	0	0	0	0	0	0	0	0	11	0
GEL-2252618-11	Breast	TRUE	0	0	0	0	0	0	0	0	0	0	9	0	0	0	0	0	0	0	0
GEL-2775413-11	Breast	TRUE	0	0	0	0	0	0	0	0	0	0	0	0	0	0	0	0	14	0	0
GEL-2845434-11	Breast	TRUE	0	0	0	0	0	0	0	0	0	0	0	0	12	0	0	0	0	0	0
GEL-2700614-11	Breast	TRUE	0	3	0	3	0	0	0	0	0	0	0	0	0	0	0	0	7	0	0
GEL-2671097-11	Breast	FALSE	0	0	0	0	0	0	0	0	0	0	0	0	0	123	0	0	0	0	0
GEL-2622244-11	Breast	TRUE	0	0	0	0	0	0	0	0	0	0	0	0	0	0	0	0	0	7	0
GEL-2768545-11	Breast	TRUE	0	0	0	0	0	0	2	0	0	0	3	0	0	0	0	0	0	0	0
GEL-2221658-11	Breast	FALSE	0	8	0	0	0	0	0	0	0	0	0	0	35	0	0	0	0	0	0
GEL-2394983-11	Breast	TRUE	0	0	0	0	0	0	0	0	0	0	0	0	0	0	0	0	12	0	0
GEL-2813281-11	Breast	TRUE	0	0	0	1	0	0	0	0	0	0	3	0	0	0	0	0	0	0	0
GEL-2091877-11	Breast	FALSE	0	17	0	9	0	14	0	0	0	0	0	0	22	0	0	0	0	0	0
GEL-2337327-11	Breast	FALSE	0	27	0	0	0	0	0	0	0	0	0	0	28	0	0	0	0	0	0
GEL-2403687-11	Breast	TRUE	0	0	0	0	0	0	0	0	0	0	0	0	4	0	0	0	0	0	0
GEL-2717076-11	Breast	TRUE	0	1	0	0	0	0	0	0	0	0	0	0	0	0	0	0	5	0	0
GEL-2315022-11	Breast	FALSE	0	7	0	0	0	8	0	0	0	0	0	0	0	0	0	0	0	24	0
GEL-2043186-11	Breast	TRUE	0	0	0	0	0	0	0	0	0	0	0	0	0	0	0	0	7	0	0
GEL-2743494-11	Breast	FALSE	0	14	0	7	0	0	0	0	0	0	0	0	0	0	0	0	0	18	0
GEL-2910901-11	Breast	TRUE	0	0	0	0	0	0	0	0	0	0	7	0	0	0	0	0	0	0	0
GEL-2809271-11	Breast	TRUE	0	0	0	0	0	0	0	0	0	0	0	0	9	0	0	0	0	0	0
GEL-2960039-11	Breast	TRUE	0	0	0	0	0	3	3	0	0	0	0	0	0	0	0	0	0	0	0
GEL-2948278-11	Breast	FALSE	0	3	0	0	0	0	0	0	0	0	8	0	19	0	0	0	0	0	0
GEL-2327011-11	Breast	TRUE	0	0	0	4	0	0	0	0	0	0	8	0	0	0	0	0	0	0	0
GEL-2863929-11	Breast	TRUE	0	0	0	0	0	0	0	0	0	0	9	0	9	0	0	0	0	0	0
GEL-2410273-11	Breast	TRUE	0	0	0	8	0	0	0	0	0	0	0	0	0	0	0	0	0	0	0
GEL-2696330-11	Breast	FALSE	0	4	0	0	0	0	0	0	0	0	6	0	0	0	0	0	10	0	0
GEL-2657332-11	Breast	TRUE	0	0	0	4	0	0	0	0	0	0	0	0	0	0	0	0	0	12	0
GEL-2579313-11	Breast	TRUE	0	8	0	0	0	0	0	0	0	0	0	0	0	0	0	0	0	0	0
GEL-2558331-11	Breast	FALSE	0	0	0	0	0	0	0	0	0	0	14	0	23	0	0	0	0	0	0
GEL-2853009-11	Breast	FALSE	0	34	0	45	0	33	0	0	0	0	26	0	67	0	0	0	0	0	0
GEL-2002607-11	Breast	TRUE	0	0	0	0	0	0	0	0	0	0	19	0	0	0	0	0	0	0	0
GEL-2905033-11	Breast	FALSE	0	0	0	10	0	12	0	0	0	0	0	0	0	0	0	0	0	38	0
GEL-2148466-11	Breast	TRUE	0	0	0	0	0	0	0	0	0	0	0	0	7	0	0	0	0	0	0
GEL-2440420-11	Breast	TRUE	0	0	0	0	0	0	3	0	0	0	0	0	0	0	0	0	0	0	0
GEL-2533159-11	Breast	TRUE	0	7	0	0	0	0	0	0	0	0	0	0	0	0	0	0	0	0	0
GEL-2955212-11	Breast	TRUE	0	0	0	0	0	0	0	0	0	0	0	0	0	0	0	0	3	0	0
GEL-2726600-11	Breast	TRUE	0	0	0	0	0	0	0	0	0	0	0	0	0	0	0	0	0	5	0
GEL-2390835-11	Breast	TRUE	0	0	0	0	0	0	1	0	0	0	0	0	0	0	0	0	0	0	0
GEL-2523768-11	Breast	FALSE	0	19	0	9	0	21	0	0	0	0	11	0	0	0	0	0	0	0	0
GEL-2677450-11	Breast	FALSE	0	8	0	7	0	0	11	0	0	0	0	0	0	0	0	0	0	0	0
GEL-2490232-11	Breast	TRUE	0	0	0	0	0	0	0	0	0	0	18	0	0	0	0	0	0	0	0
GEL-2459593-11	Breast	TRUE	0	0	0	0	0	1	0	0	0	0	2	0	0	0	0	0	3	0	0
GEL-2547090-11	Breast	TRUE	0	0	0	0	0	0	0	0	0	0	0	0	8	0	0	0	0	0	0
GEL-2706079-11	Breast	TRUE	0	2	0	3	0	0	0	0	0	0	0	0	0	0	0	0	0	0	0
GEL-2281309-11	Breast	TRUE	0	2	0	2	0	0	0	0	0	0	4	0	0	0	0	0	0	0	0
GEL-2860819-11	Breast	TRUE	0	3	0	5	0	6	0	0	0	0	5	0	0	0	0	0	0	0	0
GEL-2079580-11	Breast	TRUE	0	0	0	2	0	0	7	0	0	0	5	0	0	0	0	0	0	0	0
GEL-2204610-11	Breast	TRUE	0	3	0	0	0	0	0	0	0	0	0	0	0	0	0	0	4	0	0
GEL-2561995-11	Breast	TRUE	0	0	0	0	0	0	0	0	0	0	0	0	0	0	0	0	2	0	0
GEL-2864249-11	Breast	TRUE	0	0	0	3	0	0	0	0	0	0	0	0	0	0	0	0	0	7	0
GEL-2376250-11	Breast	TRUE	0	0	0	3	0	0	0	0	0	0	0	0	0	0	0	0	0	12	0
GEL-2625236-11	Breast	FALSE	0	0	0	5	0	0	0	0	0	0	0	0	0	0	0	0	0	18	0
GEL-2885071-11	Breast	FALSE	0	0	0	0	0	0	0	0	0	0	7	0	0	0	0	0	22	0	0
GEL-2979434-11	Breast	TRUE	0	0	0	1	0	0	0	0	0	0	2	0	0	0	0	0	2	0	0
GEL-2441922-11	Breast	FALSE	0	4	0	0	0	0	0	0	0	0	0	0	0	0	0	0	16	0	0
GEL-2113757-11	Breast	FALSE	0	19	0	20	0	0	0	0	0	0	0	0	0	0	0	0	0	0	0
GEL-2740330-11	Breast	FALSE	0	0	0	8	0	0	0	0	0	0	0	0	16	0	0	0	0	0	0
GEL-2400974-11	Breast	TRUE	0	0	0	0	0	0	0	0	0	0	0	0	0	0	0	0	0	2	0
GEL-2529241-11	Breast	TRUE	0	0	0	0	0	0	4	0	0	0	3	0	0	0	0	0	0	0	0
GEL-2469665-11	Breast	FALSE	0	0	0	11	0	0	0	0	0	0	0	0	25	0	0	0	0	0	0
GEL-2298814-11	Breast	TRUE	0	0	0	0	0	7	0	0	0	0	0	0	0	0	0	0	0	0	0
GEL-2034531-11	Breast	TRUE	0	0	0	0	0	0	0	0	0	0	0	0	0	0	0	0	3	0	0
GEL-2504451-11	Breast	TRUE	0	0	0	0	0	0	0	0	0	0	0	0	8	0	0	0	0	0	0
GEL-2298625-11	Breast	FALSE	0	2	0	0	0	0	0	0	0	0	0	0	6	0	0	0	12	0	0
GEL-2696670-11	Breast	TRUE	0	0	0	8	0	0	0	0	0	0	0	0	0	0	0	0	0	0	0
GEL-2247110-11	Breast	FALSE	0	5	0	10	0	0	0	0	0	0	12	0	0	0	0	0	0	0	0
GEL-2545888-11	Breast	FALSE	0	25	0	20	0	23	0	0	0	0	0	0	38	0	0	0	0	0	0
GEL-2659277-11	Breast	FALSE	0	24	0	23	0	31	0	0	0	0	0	0	0	0	0	0	0	56	0
GEL-2534324-11	Breast	TRUE	0	0	0	3	0	0	6	0	0	0	4	0	0	0	0	0	0	0	0
GEL-2701626-11	Breast	TRUE	0	0	0	0	0	0	0	0	0	0	7	0	9	0	0	0	0	0	0
GEL-2930918-11	Breast	TRUE	0	4	0	0	0	0	6	0	0	0	0	0	0	0	0	0	0	0	0
GEL-2550396-11	Breast	FALSE	0	20	0	26	0	0	0	0	0	0	0	0	32	0	0	0	0	0	0
GEL-2748035-11	Breast	TRUE	0	0	0	0	0	0	0	0	0	0	0	0	0	0	0	0	0	2	0
GEL-2532068-11	Breast	TRUE	0	2	0	0	0	0	0	0	0	0	0	0	0	0	0	0	10	0	0
GEL-2286179-11	Breast	TRUE	0	0	0	3	0	6	0	0	0	0	0	0	0	3	0	0	0	0	0
GEL-2748092-11	Breast	TRUE	0	0	0	0	0	0	0	0	0	0	0	0	6	0	0	0	0	0	0
GEL-2057338-11	Breast	TRUE	0	0	0	3	0	0	0	0	0	0	0	0	0	0	0	0	0	9	0
GEL-2919817-11	Breast	TRUE	0	2	0	0	0	0	0	0	0	0	4	0	0	0	0	0	6	0	0
GEL-2951001-11	Breast	TRUE	0	0	0	0	0	0	0	0	0	0	0	0	0	0	0	0	6	0	0
GEL-2933453-11	Breast	TRUE	0	2	0	0	0	0	5	0	0	0	0	0	0	0	0	0	0	0	0
GEL-2816462-11	Breast	FALSE	0	0	0	14	0	0	0	0	0	0	21	0	0	0	0	0	0	0	0
GEL-2214965-11	Breast	FALSE	0	9	0	0	0	15	0	0	0	0	0	0	0	0	0	0	0	38	0
GEL-2165904-11	Breast	TRUE	0	1	0	0	0	0	0	0	0	0	0	0	0	0	0	0	5	0	0
GEL-2944328-11	Breast	TRUE	0	0	0	0	0	0	0	0	0	0	0	0	0	0	0	0	8	0	0
GEL-2387213-11	Breast	TRUE	0	0	0	0	0	0	0	0	0	0	0	0	4	0	0	0	0	0	0
GEL-2906769-11	Breast	FALSE	0	3	0	0	0	0	0	0	0	0	0	0	0	0	0	0	0	18	0
GEL-2853612-11	Breast	TRUE	0	2	0	0	0	0	0	0	0	0	0	0	0	4	0	0	0	0	0
GEL-2287908-11	Breast	TRUE	0	0	0	8	0	0	0	0	0	0	0	0	0	0	0	0	0	0	0
GEL-2359202-11	Breast	TRUE	0	0	0	0	0	0	0	0	0	0	4	0	0	0	0	0	4	0	0
GEL-2189308-11	Breast	TRUE	0	7	0	0	0	0	0	0	0	0	0	0	0	0	0	0	0	0	0
GEL-2748380-11	Breast	FALSE	0	5	0	11	0	0	0	0	0	0	0	0	26	0	0	0	0	0	0
GEL-2293428-11	Breast	TRUE	0	0	0	0	0	5	0	0	0	0	0	0	0	0	0	0	0	0	0
GEL-2218013-11	Breast	FALSE	0	43	0	0	0	0	0	0	0	0	0	0	0	0	0	0	0	50	0
GEL-2556407-11	Breast	TRUE	0	0	0	0	0	0	0	0	0	0	0	0	0	0	0	0	10	0	0
GEL-2082307-11	Breast	FALSE	0	0	0	11	0	0	0	0	0	0	18	0	0	0	0	0	0	0	0
GEL-2871434-11	Breast	TRUE	0	2	0	5	0	0	0	0	0	0	0	0	0	0	0	0	0	0	0
GEL-2224003-11	Breast	TRUE	0	0	0	18	0	0	0	0	0	0	0	0	0	0	0	0	0	0	0
GEL-2679902-11	Breast	FALSE	0	11	0	8	0	0	0	0	0	0	0	0	19	0	0	0	0	0	0
GEL-2266725-11	Breast	FALSE	0	0	0	39	0	0	0	0	0	0	0	0	0	0	0	0	0	125	0
GEL-2679781-11	Breast	FALSE	0	6	0	9	0	0	0	0	0	0	0	0	21	0	0	0	0	0	0
GEL-2831907-11	Breast	FALSE	0	0	0	0	0	0	0	0	0	0	0	0	10	0	0	0	0	20	0
GEL-2931847-11	Breast	TRUE	0	1	0	0	0	0	0	0	0	0	0	0	3	0	0	0	0	0	0
GEL-2070922-11	Breast	FALSE	0	0	0	0	0	0	0	0	0	0	34	0	0	0	0	0	0	0	0
GEL-2985058-11	Breast	FALSE	0	0	0	4	0	0	0	0	0	0	0	0	0	0	0	0	0	20	0
GEL-2613360-11	Breast	FALSE	0	7	0	13	0	0	0	0	0	0	0	0	33	0	0	0	0	37	0
GEL-2565852-11	Breast	FALSE	0	16	0	31	0	0	0	0	0	0	0	0	0	0	0	0	0	83	0
GEL-2938383-11	Breast	FALSE	0	0	0	12	0	0	0	0	0	0	12	0	0	0	0	0	0	26	0
GEL-2915932-11	Breast	FALSE	0	6	0	0	0	0	0	0	0	0	35	0	28	0	0	0	0	0	0
GEL-2243400-11	Breast	FALSE	0	11	0	14	0	0	0	0	0	0	0	0	0	0	0	0	0	60	0
GEL-2860423-11	Breast	FALSE	0	0	0	0	0	0	0	0	0	0	5	0	15	0	0	0	0	0	0
GEL-2120634-11	Breast	TRUE	0	0	0	0	0	0	0	0	0	0	0	0	0	0	0	0	16	0	0
GEL-2484894-11	Breast	TRUE	0	1	0	0	0	0	0	0	0	0	0	0	0	0	0	0	0	6	0
GEL-2111704-11	Breast	TRUE	0	0	0	0	0	0	0	0	0	0	5	0	0	0	0	0	10	0	0
GEL-2785289-11	Breast	TRUE	0	1	0	0	0	0	0	0	0	0	3	0	0	0	0	0	3	0	0
GEL-2477988-11	Breast	FALSE	0	0	0	0	0	11	0	0	0	0	0	0	16	0	0	0	17	0	0
GEL-2035941-11	Breast	FALSE	0	41	0	26	0	34	0	0	0	0	0	0	0	0	0	0	0	85	0
GEL-2189211-11	Breast	TRUE	0	0	0	0	0	0	0	0	0	0	5	0	0	0	0	0	0	0	0
GEL-2848209-11	Breast	TRUE	0	2	0	6	0	0	0	0	0	0	0	0	0	0	0	0	0	0	0
GEL-2252631-11	Breast	TRUE	0	0	0	5	0	0	0	0	0	0	0	0	13	0	0	0	0	0	0
GEL-2519561-11	Breast	TRUE	0	3	0	7	0	0	0	0	0	0	0	0	0	0	0	0	0	0	0
GEL-2061552-11	Breast	FALSE	0	10	0	0	0	0	0	0	0	0	0	0	51	0	0	0	0	0	0
GEL-2432040-11	Breast	TRUE	0	0	0	0	0	0	0	0	0	0	2	0	2	0	0	0	0	0	0
GEL-2056762-11	Breast	TRUE	0	2	0	0	0	0	0	0	0	0	4	0	0	0	0	0	3	0	0
GEL-2734413-11	Breast	FALSE	0	5	0	8	0	0	13	0	0	0	18	0	0	0	0	0	0	0	0
GEL-2275763-11	Breast	TRUE	0	1	0	0	0	0	3	0	0	0	4	0	0	0	0	0	0	0	0
GEL-2553746-11	Breast	TRUE	0	0	0	5	0	0	0	0	0	0	0	0	0	0	0	0	0	0	0
GEL-2357889-11	Breast	TRUE	0	0	0	0	0	0	0	0	0	0	0	0	0	0	0	0	0	12	0
GEL-2175579-11	Breast	TRUE	0	1	0	0	0	0	0	0	0	0	0	0	7	0	0	0	0	0	0
GEL-2525045-11	Breast	FALSE	0	6	0	9	0	0	0	0	0	0	10	0	0	0	0	0	0	0	0
GEL-2687631-11	Breast	FALSE	0	0	0	0	0	0	0	0	0	0	32	0	15	0	0	0	0	0	0
GEL-2177358-11	Breast	FALSE	0	8	0	0	0	0	0	0	0	0	0	0	0	0	0	0	0	25	0
GEL-2182790-11	Breast	TRUE	0	0	0	7	0	0	0	0	0	0	0	0	12	0	0	0	0	0	0
GEL-2853089-11	Breast	TRUE	0	0	0	0	0	0	0	0	0	0	0	0	0	0	0	0	1	0	0
GEL-2009329-11	Breast	FALSE	0	4	0	10	0	0	0	0	0	0	11	0	24	0	0	0	0	0	0
GEL-2308819-11	Breast	TRUE	0	0	0	0	0	0	0	0	0	0	0	0	0	0	0	0	0	7	0
GEL-2107125-11	Breast	FALSE	0	7	0	0	0	8	0	0	0	0	12	0	18	0	0	0	0	0	0
GEL-2366902-11	Breast	TRUE	0	0	0	1	0	0	0	0	0	0	0	0	0	0	0	0	2	0	0
GEL-2477997-11	Breast	TRUE	0	0	0	0	0	0	0	0	0	0	7	0	0	0	0	0	0	0	0
GEL-2570202-11	Breast	FALSE	0	17	0	10	0	0	0	0	0	0	0	0	0	0	0	0	0	32	0
GEL-2329997-11	Breast	TRUE	0	0	0	0	0	0	0	0	0	0	0	0	7	0	0	0	8	0	0
GEL-2867479-11	Breast	TRUE	0	4	0	0	0	11	0	0	0	0	0	0	0	0	0	0	0	0	0
GEL-2409366-11	Breast	FALSE	0	9	0	0	0	9	0	0	0	0	0	0	17	0	0	0	13	0	0
GEL-2721990-11	Breast	TRUE	0	0	0	3	0	0	0	0	0	0	0	0	7	0	0	0	0	0	0
GEL-2776566-11	Breast	FALSE	0	6	0	0	0	0	0	0	0	0	0	0	0	0	0	0	20	0	0
GEL-2278075-11	Breast	FALSE	0	16	0	16	0	14	0	0	0	0	0	0	32	0	0	0	0	0	0
GEL-2239110-11	Breast	TRUE	0	0	0	0	0	0	0	0	0	0	0	0	0	0	0	0	12	0	0
GEL-2611081-11	Breast	FALSE	0	8	0	0	0	0	0	0	0	0	0	0	0	0	0	0	33	0	0
GEL-2299633-11	Breast	TRUE	0	0	0	0	0	0	0	0	0	0	6	0	0	0	0	0	11	0	0
GEL-2624829-11	Breast	TRUE	0	0	0	1	0	0	0	0	0	0	0	0	3	0	0	0	0	0	0
GEL-2411995-11	Breast	FALSE	0	15	0	22	0	0	0	0	0	0	20	0	0	0	0	0	0	0	0
GEL-2217404-11	Breast	TRUE	0	1	0	0	0	0	0	0	0	0	3	0	0	0	0	0	8	0	0
GEL-2951743-11	Breast	TRUE	0	4	0	6	0	0	0	0	0	0	0	0	0	0	0	0	0	0	0
GEL-2878681-11	Breast	TRUE	0	0	0	0	0	0	0	0	0	0	0	0	0	0	0	0	4	0	0
GEL-2353138-11	Breast	TRUE	0	0	0	5	0	0	0	0	0	0	0	0	0	0	0	0	0	0	0
GEL-2731432-11	Breast	TRUE	0	1	0	0	0	0	0	0	0	0	2	0	0	0	0	0	5	0	0
GEL-2580101-11	Breast	TRUE	0	0	0	5	0	0	0	0	0	0	0	0	0	0	0	0	0	0	0
GEL-2208394-11	Breast	FALSE	0	0	0	0	0	0	0	0	0	0	12	0	14	0	0	0	0	0	0
GEL-2581968-11	Breast	TRUE	0	2	0	0	0	0	0	0	0	0	0	0	0	0	0	0	0	5	0
GEL-2637785-11	Breast	TRUE	0	0	0	0	0	0	0	0	0	0	0	0	0	0	0	0	12	0	0
GEL-2506641-11	Breast	TRUE	0	0	0	16	0	0	0	0	0	0	0	0	0	0	0	0	0	0	0
GEL-2981491-11	Breast	TRUE	0	6	0	0	0	0	0	0	0	0	0	0	0	0	0	0	0	0	0
GEL-2878171-11	Breast	TRUE	0	0	0	0	0	2	0	0	0	0	0	0	0	0	0	0	0	0	0
GEL-2930654-11	Breast	TRUE	0	19	0	0	0	0	0	0	0	0	0	0	0	0	0	0	0	0	0
GEL-2076628-11	Breast	FALSE	0	0	0	11	0	0	0	0	0	0	58	0	0	0	0	0	0	0	0
GEL-2903595-11	Breast	TRUE	0	2	0	0	0	0	0	0	0	0	0	0	0	0	0	0	5	0	0
GEL-2222221-11	Breast	TRUE	0	4	0	0	0	0	0	0	0	0	0	0	0	0	0	0	9	0	0
GEL-2963147-11	Breast	FALSE	0	10	0	10	0	0	0	0	0	0	45	0	0	0	0	0	0	0	0
GEL-2183450-11	Breast	TRUE	0	0	0	12	0	0	0	0	0	0	0	0	0	0	0	0	0	0	0
GEL-2051874-11	Breast	FALSE	0	0	0	0	0	0	0	0	0	0	26	0	29	0	0	0	0	0	0
GEL-2592136-11	Breast	TRUE	0	1	0	0	0	0	0	0	0	0	0	0	6	0	0	0	0	0	0
GEL-2883138-11	Breast	FALSE	0	9	0	16	0	0	0	0	0	0	0	0	0	0	0	0	0	22	0
GEL-2755413-11	Breast	TRUE	0	0	0	0	0	0	2	0	0	0	0	0	0	0	0	0	4	0	0
GEL-2440671-11	Breast	TRUE	0	1	0	0	0	0	0	0	0	0	3	0	0	0	0	0	0	0	0
GEL-2330829-11	Breast	TRUE	0	0	0	0	0	0	0	0	0	0	0	0	0	0	0	0	17	0	0
GEL-2490856-11	Breast	TRUE	0	1	0	0	0	0	0	0	0	0	0	0	0	0	0	0	3	0	0
GEL-2016822-11	Breast	TRUE	0	0	0	0	0	0	0	0	0	0	0	0	0	0	0	0	8	0	0
GEL-2229715-11	Breast	TRUE	0	0	0	0	0	0	0	0	0	0	9	0	0	0	0	0	0	0	0
GEL-2351135-11	Breast	TRUE	0	2	0	0	0	0	0	0	0	0	6	0	0	0	0	0	0	0	0
GEL-2678277-11	Breast	TRUE	0	6	0	4	0	0	0	0	0	0	7	0	0	0	0	0	0	0	0
GEL-2885571-11	Breast	TRUE	0	0	0	0	0	0	0	0	0	0	11	0	0	0	0	0	0	0	0
GEL-2284714-11	Breast	TRUE	0	6	0	0	0	0	0	0	0	0	0	0	0	0	0	0	10	0	0
GEL-2528333-11	Breast	FALSE	0	26	0	23	0	24	0	0	0	0	0	0	45	0	0	0	0	0	0
GEL-2001262-11	Breast	TRUE	0	0	0	4	0	0	0	0	0	0	0	0	0	0	0	0	0	0	0
GEL-2436154-11	Breast	FALSE	0	0	0	0	0	0	0	0	0	0	0	0	22	0	0	0	26	0	0
GEL-2113691-11	Breast	FALSE	0	0	0	0	0	0	0	0	0	0	13	0	13	0	0	0	21	0	0
GEL-2247156-11	Breast	TRUE	0	2	0	0	0	0	0	0	0	0	0	0	0	0	0	0	0	0	0
GEL-2234696-11	Breast	FALSE	0	7	0	0	0	0	0	0	0	0	0	0	36	0	0	0	0	0	0
GEL-2208340-11	Breast	TRUE	0	0	0	0	0	0	0	0	0	0	0	0	0	0	0	0	0	2	0
GEL-2179905-11	Breast	TRUE	0	7	0	0	0	0	0	0	0	0	0	0	0	0	0	0	0	0	0
GEL-2157921-11	Breast	FALSE	0	0	0	0	0	12	0	0	0	0	0	0	18	0	0	0	26	0	0
GEL-2685890-11	Breast	TRUE	0	1	0	0	0	5	0	0	0	0	0	0	0	0	0	0	0	0	0
GEL-2613957-11	Breast	FALSE	0	0	0	0	0	0	0	0	0	0	12	0	18	0	0	0	0	0	0
GEL-2568700-11	Breast	FALSE	0	62	0	0	0	0	0	0	0	0	0	0	0	0	0	0	0	111	0
GEL-2379443-11	Breast	TRUE	0	0	0	6	0	0	0	0	0	0	9	0	0	0	0	0	0	0	0
GEL-2865496-11	Breast	TRUE	0	3	0	6	0	0	0	0	0	0	0	0	0	0	0	0	0	0	0
GEL-2808326-11	Breast	FALSE	0	0	0	7	0	0	0	0	0	0	0	0	0	0	0	0	0	17	0
GEL-2086999-11	Breast	FALSE	0	22	0	18	0	0	0	0	0	0	0	0	35	0	0	0	0	0	0
GEL-2631583-11	Breast	TRUE	0	0	0	0	0	0	0	0	0	0	4	0	2	0	0	0	0	0	0
GEL-2710776-11	Breast	FALSE	0	0	0	0	0	0	0	0	0	0	39	0	18	0	0	0	0	0	0
GEL-2164464-11	Breast	FALSE	0	0	0	0	0	0	0	0	0	0	66	0	42	0	0	0	0	0	0
GEL-2405351-11	Breast	FALSE	0	25	0	26	0	0	0	0	0	0	0	0	0	0	0	0	0	80	0
GEL-2682470-11	Breast	TRUE	0	0	0	0	0	0	0	0	0	0	7	0	0	0	0	0	0	0	0
GEL-2210479-11	Breast	TRUE	0	0	0	0	0	0	0	0	0	0	0	0	9	0	0	0	10	0	0
GEL-2784609-11	Breast	TRUE	0	0	0	4	0	5	0	0	0	0	0	0	7	0	0	0	0	0	0
GEL-2474637-11	Breast	TRUE	0	0	0	3	0	0	0	0	0	0	4	0	0	0	0	0	0	0	0
GEL-2286953-11	Breast	TRUE	0	0	0	4	0	0	0	0	0	0	9	0	0	0	0	0	0	0	0
GEL-2111893-11	Breast	TRUE	0	2	0	0	0	0	0	0	0	0	4	0	0	0	0	0	0	7	0
GEL-2899154-11	Breast	TRUE	0	4	0	0	0	0	0	0	0	0	0	0	0	0	0	0	0	12	0
GEL-2483402-11	Breast	FALSE	0	10	0	7	0	9	0	0	0	0	0	0	17	0	0	0	0	0	0
GEL-2810476-11	Breast	FALSE	0	11	0	0	0	0	0	0	0	0	0	0	11	0	0	0	0	0	0
GEL-2744350-11	Breast	TRUE	0	0	0	0	0	0	0	0	0	0	0	0	3	0	0	0	0	0	0
GEL-2142520-11	Breast	TRUE	0	0	0	6	0	0	0	0	0	0	0	0	0	0	0	0	0	0	0
GEL-2136032-11	Breast	TRUE	0	0	0	0	0	0	0	0	0	0	9	0	0	0	0	0	0	0	0
GEL-2241427-11	Breast	TRUE	0	0	0	0	0	0	0	0	0	0	0	0	0	0	0	0	11	0	0
GEL-2472276-11	Breast	TRUE	0	0	0	0	0	0	0	0	0	0	0	0	0	0	0	0	5	0	0
GEL-2110676-11	Breast	TRUE	0	0	0	0	0	0	0	0	0	0	0	0	4	0	0	0	3	0	0
GEL-2309243-11	Breast	FALSE	0	0	0	0	0	0	0	0	0	0	32	0	16	0	0	0	0	0	0
GEL-2909861-11	Breast	TRUE	0	0	0	1	0	0	0	0	0	0	2	0	0	0	0	0	0	0	0
GEL-2153408-11	Breast	FALSE	0	0	0	19	0	22	0	0	0	0	0	0	29	0	0	0	0	0	0
GEL-2373096-11	Breast	TRUE	0	0	0	6	0	0	0	0	0	0	0	0	0	0	0	0	0	0	0
GEL-2932192-11	Breast	TRUE	0	0	0	0	0	0	0	0	0	0	0	0	0	0	0	0	14	0	0
GEL-2048763-11	Breast	TRUE	0	0	0	0	0	0	0	0	0	0	0	0	19	0	0	0	0	0	0
GEL-2385221-11	Breast	TRUE	0	1	0	0	0	0	2	0	0	0	0	0	0	0	0	0	0	0	0
GEL-2588453-11	Breast	TRUE	0	0	0	0	0	0	0	0	0	0	0	0	0	0	0	0	18	0	0
GEL-2435931-11	Breast	TRUE	0	0	0	0	0	0	2	0	0	0	0	0	0	0	0	0	3	0	0
GEL-2441318-11	Breast	TRUE	0	4	0	0	0	0	0	0	0	0	0	0	0	0	0	0	0	0	0
GEL-2319822-12	Breast	TRUE	0	1	0	3	0	0	0	0	0	0	0	0	0	0	0	0	7	0	0
GEL-2025217-11	Breast	TRUE	0	0	0	3	0	0	0	0	0	0	3	0	0	0	0	0	0	0	0
GEL-2355257-11	Breast	TRUE	0	0	0	0	0	0	0	0	0	0	0	0	0	0	0	0	0	2	0
GEL-2029770-11	Breast	TRUE	0	0	0	3	0	0	0	0	0	0	4	0	0	0	0	0	0	0	0
GEL-2295635-11	Breast	TRUE	0	0	0	0	0	0	0	0	0	0	9	0	0	0	0	0	0	0	0
GEL-2695465-11	Breast	TRUE	0	0	0	0	0	0	0	0	0	0	0	0	0	0	0	0	17	0	0
GEL-2236308-11	Breast	TRUE	0	0	0	0	0	0	0	0	0	0	0	0	0	0	0	0	13	0	0
GEL-2966433-11	Breast	TRUE	0	1	0	1	0	0	0	0	0	0	0	0	0	0	0	0	0	4	0
GEL-2315350-11	Breast	TRUE	0	0	0	0	0	0	0	0	0	0	0	0	0	0	0	0	9	0	0
GEL-2658969-11	Breast	TRUE	0	0	0	2	0	0	0	0	0	0	0	0	0	0	0	0	0	6	0
GEL-2415605-11	Breast	FALSE	0	14	0	28	0	0	0	0	0	0	0	0	38	0	0	0	0	0	0
GEL-2454557-11	Breast	FALSE	0	15	0	0	0	0	0	0	0	0	0	0	22	0	0	0	17	0	0
GEL-2925584-11	Breast	TRUE	0	0	0	4	0	0	0	0	0	0	0	0	11	0	0	0	0	0	0
GEL-2603859-11	Breast	TRUE	0	0	0	0	0	0	0	0	0	0	0	0	0	0	0	0	9	0	0
GEL-2155590-11	Breast	TRUE	0	0	0	5	0	0	7	0	0	0	0	0	0	0	0	0	0	0	0
GEL-2729026-11	Breast	TRUE	0	6	0	2	0	0	0	0	0	0	0	0	10	0	0	0	0	0	0
GEL-2194470-11	Breast	TRUE	0	0	0	4	0	0	0	0	0	0	0	0	0	0	0	0	0	0	0
GEL-2362192-11	Breast	FALSE	0	21	0	0	0	0	0	0	0	0	0	0	32	0	0	0	35	0	0
GEL-2281553-11	Breast	FALSE	0	15	0	16	0	0	0	0	0	0	0	0	0	0	0	0	0	42	0
GEL-2786734-11	Breast	FALSE	0	25	0	0	0	0	0	0	0	0	0	0	29	0	0	0	0	0	0
GEL-2040920-11	Breast	TRUE	0	0	0	0	0	0	0	0	0	0	0	0	11	0	0	0	5	0	0
GEL-2929516-11	Breast	TRUE	0	0	0	0	0	0	0	0	0	0	5	0	0	0	0	0	0	0	0
GEL-2156869-11	Breast	TRUE	0	0	0	0	0	0	0	0	0	0	0	0	0	0	0	0	11	0	0
GEL-2652626-11	Breast	TRUE	0	0	0	3	0	0	0	0	0	0	0	0	0	0	0	0	0	0	0
GEL-2114223-11	Breast	TRUE	0	1	0	0	0	0	0	0	0	0	3	0	0	0	0	0	0	0	0
GEL-2099857-11	Breast	FALSE	0	9	0	14	0	0	0	0	0	0	0	0	0	0	0	0	0	52	0
GEL-2828456-11	Breast	FALSE	0	21	0	0	0	0	0	0	0	0	0	0	0	0	0	0	0	24	0
GEL-2959441-11	Breast	TRUE	0	0	0	0	0	0	0	0	0	0	0	0	0	0	0	0	4	0	0
GEL-2994727-11	Breast	TRUE	0	1	0	0	0	0	3	0	0	0	2	0	0	0	0	0	0	0	0
GEL-2209402-11	Breast	FALSE	0	5	0	9	0	0	0	0	0	0	0	0	0	0	0	0	0	22	0
GEL-2633376-11	Breast	TRUE	0	0	0	3	0	0	0	0	0	0	4	0	0	0	0	0	0	0	0
GEL-2731528-11	Breast	TRUE	0	0	0	0	0	0	0	0	0	0	0	0	0	0	0	0	0	3	0
GEL-2581936-11	Breast	FALSE	0	57	0	19	0	25	0	0	0	0	0	0	74	0	0	0	0	0	0
GEL-2835934-11	Breast	FALSE	0	5	0	5	0	0	0	0	0	0	0	0	13	0	0	0	0	0	0
GEL-2444260-11	Breast	TRUE	0	0	0	0	0	0	5	0	0	0	0	0	0	0	0	0	0	0	0
[truncated: 9,439 more rows]

## Sheet: Supp. Table 4c
public_sample_id	signature_extraction_group	Low count	ID1	ID2	ID3	ID4	ID5	ID6	ID8	ID9	ID10	ID11	ID13	ID14	ID15	ID18	ID19	ID20	ID21	ID22
[truncated: 10,983 more rows]

[truncated: 15 more sheets: Supp. Table 4d, Supp. Table 4e, Supp. Table 5a, Supp. Table 5b, Supp. Table 5c, Supp. Table 5d, Supp. Table 5e, Supp. Table 6, Supp. Table 7, Supp. Table 8, Supp. Table 9, Supp. Table 10, Supp. Table 11, Supp. Table 12, Supp. Table 13]
